# Supplementary material for: The mood stabilizers lithium and valproate disrupt hepatic and intestinal farnesoid X receptor signalling and increase bile synthesis in the rat
Source: Exp Physiol. 2025 Mar 28;110(9):1233–53. doi: 10.1113/EP092451 (PMC12400835; doi:10.1113/EP092451)
Supplement: Supplementary file 5 — Proteome data in the liver tissue following chronic administration of lithium and valproate. [file EPH-110-1233-s001.xlsx]

## Sheet: Statistical Output_Volcano plot
Proteome data in the liver tissue following chronic administration of lithium and valproate.
Pipeline details:
	Normalized intensities for identified proteins were extracted from the diann-output.pg_matrix file.
	Identified proteins were filtered to include proteins with >70% of valid values in at least one experimental group.
	Data were centred log-ratio transformed (clr) using the Tjazi library, then re-computed to Log2 scale.
	Zero count values were imputed using the ‘const’ method.
	Differences in mean values between groups were analyzed using protein-wise generalized linear models (GLMs) followed by Dunnett's post hoc test with the vehicle group as a control category, i.e. Lithium vs Vehicle and Valproate vs Vehicle.
	To correct for multiple testing, the Benjamini-Hochberg post hoc procedure was performed with a false discovery rate (FDR) q-value of 0.05 as a cut-off.
	For each comparison, we report: lower (2.5%) and upper (97,5%) limits of the confidence interval, Estimate, Standard Error, t value, p- value, and BH adjusted p-value.
		Three Groups [log2]							Lithium vs Vehicle [log2]							Valproate vs Vehicle [log2]
Gene	Protein ID	All_2.5 %	All_97.5 %	All_Estimate	All_Std. Error	All_t	All_p	All_Adjusted p	Lithium_2.5 %	Lithium_97.5 %	Lithium_Estimate	Lithium_Std. Error	Lithium_t	Lithium_p	Lithium_Adjusted p	Valproate_2.5 %	Valproate_97.5 %	Valproate_Estimate	Valproate_Std. Error	Valproate_t	Valproate_p	Valproate_Adjusted p
A1cf	Q923K9	0.443471	0.547072	0.495272	0.0249087	19.8835	4.21563e-15	9.34856e-15	-0.119619	0.026895	-0.0463619	0.0352262	-1.31612	0.20232	0.426059	-0.220615	-0.0741008	-0.147358	0.0352262	-4.18318	0.000419298	0.00116641
A1i3	P14046	3.46474	3.79045	3.62759	0.078311	46.3229	1.24386e-22	6.80004e-22	-0.636052	-0.175424	-0.405738	0.110748	-3.6636	0.00144798	0.0140353	-1.25796	-0.797331	-1.02764	0.110748	-9.27909	7.06328e-09	4.99421e-08
A1m	Q63041	3.33568	3.60515	3.47041	0.064787	53.5665	6.03104e-24	3.92018e-23	-0.713136	-0.332057	-0.522596	0.0916226	-5.70379	1.16165e-05	0.000290588	-1.38308	-1.002	-1.19254	0.0916226	-13.0158	1.60415e-11	2.17086e-10
A2m	P06238	1.24793	1.68344	1.46569	0.10471	13.9976	4.05172e-12	6.82939e-12	-0.80113	-0.185225	-0.493177	0.148082	-3.33044	0.00317569	0.0250864	-1.55465	-0.938747	-1.2467	0.148082	-8.419	3.59813e-08	2.22075e-07
AABR07016623.1	D3ZEI0	2.25923	2.54884	2.40403	0.0696296	34.5261	5.51701e-20	2.22976e-19	-0.255269	0.154295	-0.050487	0.0984711	-0.512709	0.613506	0.787023	-0.311571	0.0979925	-0.106789	0.0984711	-1.08447	0.290449	0.378328
AABR07021022.1	A0A0G2K8S3	-4.99439	-1.89087	-3.44263	0.746177	-4.61369	0.000149917	0.000172003	-2.44901	1.94003	-0.254494	1.05525	-0.241169	0.811764	0.913891	-2.33109	2.05795	-0.136566	1.05525	-0.129415	0.898261	0.924764
AABR07025074.1	D3ZLG3	-0.61294	-0.274678	-0.443809	0.0813282	-5.45702	2.05433e-05	2.42611e-05	-0.104137	0.374238	0.135051	0.115015	1.1742	0.253461	0.483493	-0.678408	-0.200033	-0.439221	0.115015	-3.8188	0.00100114	0.00251963
AABR07026797.1	A0A8I5ZSN8	0.67634	0.889035	0.782687	0.0511382	15.3053	7.29005e-13	1.31324e-12	-0.2701	0.0306968	-0.119702	0.0723203	-1.65516	0.112762	0.296213	-0.354809	-0.0540121	-0.20441	0.0723203	-2.82646	0.0101108	0.0202954
AABR07044388.2	A0A8I6AJ44	-2.9024	-2.38266	-2.64253	0.124961	-21.1468	1.22646e-15	2.89064e-15	-0.297144	0.437883	0.0703694	0.176722	0.398193	0.694507	0.839716	-0.620718	0.114309	-0.253205	0.176722	-1.43279	0.166638	0.237377
AABR07045462.1	F1LTU8	4.97918	5.52906	5.25412	0.132208	39.7412	3.00114e-21	1.41366e-20	-0.753833	0.0238214	-0.365006	0.186971	-1.95221	0.0643743	0.210251	-0.946609	-0.168955	-0.557782	0.186971	-2.98326	0.00708768	0.0146272
AABR07053065.1	A0A8I5ZLE0	-1.46135	0.402815	-0.529266	0.448199	-1.18087	0.250856	0.257244	-2.20349	0.432828	-0.885333	0.633849	-1.39676	0.177074	0.395602	-1.53095	1.10537	-0.212787	0.633849	-0.335706	0.740423	0.803179
AABR07054186.1	A0A0G2K0F1	-3.65134	-2.01633	-2.83384	0.393104	-7.20888	4.1921e-07	5.2914e-07	-1.80817	0.504084	-0.652042	0.555933	-1.17288	0.253977	0.483641	-1.57913	0.733123	-0.423002	0.555933	-0.760888	0.455184	0.548412
AABR07062753.1	A0A8I6AA17	-0.840839	-0.68255	-0.761695	0.0380574	-20.0144	3.69739e-15	8.24918e-15	-0.0809851	0.14287	0.0309425	0.0538213	0.574911	0.57146	0.762408	0.114959	0.338814	0.226886	0.0538213	4.21555	0.000388066	0.00109148
AABR07070043.1	M0R660	-4.79207	-1.21724	-3.00465	0.859494	-3.49584	0.00215339	0.00236543	-0.303041	4.75254	2.22475	1.21551	1.8303	0.0814359	0.245124	-1.80317	3.2524	0.724615	1.21551	0.596141	0.557453	0.646334
AABR07071101.1	D3ZQT0	-2.47926	-2.08646	-2.28286	0.0944418	-24.1721	8.22851e-17	2.218e-16	-0.0750561	0.480454	0.202699	0.133561	1.51765	0.144013	0.346093	-0.127025	0.428485	0.15073	0.133561	1.12855	0.271817	0.358511
Aadac	Q9QZH8	1.94459	2.11385	2.02922	0.040696	49.863	2.68494e-23	1.59168e-22	-0.22266	0.016715	-0.102973	0.0575528	-1.78919	0.0880197	0.254502	-0.848163	-0.608788	-0.728476	0.0575528	-12.6575	2.70573e-11	3.41005e-10
Aadat	Q64602	2.47505	2.67783	2.57644	0.0487563	52.8432	8.00785e-24	5.09438e-23	-0.268702	0.0180847	-0.125309	0.0689519	-1.81733	0.0834647	0.248663	0.386026	0.672813	0.529419	0.0689519	7.6781	1.58069e-07	8.58459e-07
Aamp	G3V7V2	-0.719813	-0.503576	-0.611694	0.0519897	-11.7657	1.04663e-10	1.61948e-10	-0.332261	-0.0264551	-0.179358	0.0735246	-2.43943	0.0236698	0.106919	-0.201106	0.1047	-0.0482031	0.0735246	-0.655605	0.519197	0.610754
Aars1	P50475	1.14657	1.29575	1.22116	0.0358666	34.0472	7.36125e-20	2.9215e-19	-0.132323	0.0786456	-0.0268388	0.0507231	-0.529124	0.602268	0.780797	-0.106407	0.104562	-0.000922216	0.0507231	-0.0181814	0.985666	0.989562
Aars2	D3ZX08	-1.35135	-1.12936	-1.24036	0.0533744	-23.2388	1.8284e-16	4.69106e-16	-0.041215	0.272735	0.11576	0.0754828	1.53359	0.140058	0.338064	0.173595	0.487545	0.33057	0.0754828	4.37941	0.00026226	0.000760968
Aarsd1	Q5XI97	-1.87385	-1.60471	-1.73928	0.0647102	-26.878	9.47643e-18	2.89733e-17	-0.441611	-0.0609829	-0.251297	0.0915141	-2.74599	0.0121066	0.0647767	-0.667955	-0.287328	-0.477641	0.0915141	-5.21932	3.57746e-05	0.000122794
Aasdhppt	B2RYJ4	-6.56474	-5.11285	-5.83879	0.349076	-16.7264	1.29346e-13	2.47165e-13	-0.912053	1.14122	0.114585	0.493667	0.232109	0.8187	0.919506	-1.20559	0.847683	-0.178955	0.493667	-0.3625	0.720601	0.785902
Aass	A2VCW9	1.71833	1.9948	1.85656	0.0664715	27.9302	4.32056e-18	1.37575e-17	0.446116	0.837104	0.64161	0.0940049	6.82528	9.51069e-07	4.07848e-05	-0.908927	-0.517939	-0.713433	0.0940049	-7.58931	1.89676e-07	1.00855e-06
Abat	P50554	3.3044	3.50426	3.40433	0.0480541	70.8438	1.75557e-26	1.695e-25	-0.376435	-0.0937793	-0.235107	0.0679587	-3.45956	0.00234554	0.0200647	-0.417277	-0.134621	-0.275949	0.0679587	-4.06054	0.000562198	0.00150802
Abca6	M0R890	0.283691	0.491867	0.387779	0.0500515	7.74761	1.37149e-07	1.77178e-07	0.0192711	0.313676	0.166473	0.0707835	2.35187	0.0285153	0.122921	-0.282055	0.01235	-0.134852	0.0707835	-1.90514	0.0705477	0.112264
Abca8	A0A8I6A3F8	-7.50607	-6.18776	-6.84692	0.31696	-21.6019	7.99148e-16	1.92191e-15	1.10007	2.96443	2.03225	0.448248	4.53376	0.0001814	0.00279899	0.902436	2.7668	1.83462	0.448248	4.09286	0.000520388	0.00140731
Abca8a	D3ZCF8	-0.0447482	0.21225	0.0837508	0.0617898	1.35541	0.189686	0.195122	-0.00628339	0.357167	0.175442	0.087384	2.00771	0.0577131	0.195857	-0.892962	-0.529512	-0.711237	0.087384	-8.13922	6.23844e-08	3.63946e-07
Abcb10	Q5FVL8	-1.794	-1.51073	-1.65236	0.0681069	-24.2613	7.63571e-17	2.07174e-16	-0.0684758	0.332132	0.131828	0.0963177	1.36868	0.185565	0.404919	0.200312	0.600919	0.400616	0.0963177	4.15931	0.000443933	0.00122564
Abcb11	O70127	1.09704	1.28147	1.18926	0.0443432	26.8194	9.90874e-18	3.01833e-17	0.271799	0.532627	0.402213	0.0627108	6.41377	2.33986e-06	8.30777e-05	0.163232	0.42406	0.293646	0.0627108	4.68254	0.000127245	0.000394519
Abcb4	Q08201	-1.71828	-1.442	-1.58014	0.0664248	-23.7884	1.13856e-16	3.00763e-16	0.496539	0.887252	0.691895	0.0939388	7.36538	3.01801e-07	1.53544e-05	-0.0110891	0.379624	0.184267	0.0939388	1.96157	0.0632052	0.102006
Abcb6	O70595	-7.02708	-4.38141	-5.70424	0.636097	-8.96756	1.25998e-08	1.72562e-08	-0.425022	3.31653	1.44575	0.899578	1.60715	0.122955	0.312787	-0.186597	3.55495	1.68418	0.899578	1.87219	0.0751739	0.118541
Abcb7	Q704E8	1.16528	1.29546	1.23037	0.0312978	39.3117	3.75945e-21	1.7435e-20	-0.0622046	0.12189	0.0298427	0.0442617	0.674232	0.507518	0.715859	0.197552	0.381647	0.289599	0.0442617	6.54288	1.75997e-06	7.66671e-06
Abcb8	Q5RKI8	-0.891655	-0.664635	-0.778145	0.0545822	-14.2564	2.85633e-12	4.88684e-12	-0.432148	-0.111094	-0.271621	0.0771909	-3.51882	0.00203974	0.0181824	-0.0826733	0.238381	0.077854	0.0771909	1.00859	0.324652	0.41374
Abcc2	Q63120	2.01281	2.22641	2.11961	0.0513548	41.2738	1.36883e-21	6.72599e-21	-0.141864	0.160207	0.00917106	0.0726267	0.126277	0.900714	0.960761	0.0759614	0.378032	0.226997	0.0726267	3.12553	0.00511297	0.0110347
Abcc6	O88269	0.675741	0.859205	0.767473	0.04411	17.3991	5.96136e-14	1.16752e-13	-0.337716	-0.0782598	-0.207988	0.062381	-3.33416	0.00314819	0.0249289	-0.436047	-0.17659	-0.306318	0.062381	-4.91044	7.40729e-05	0.000240028
Abcd1	D3ZHR2	-2.94618	-2.45991	-2.70304	0.116912	-23.1204	2.02761e-16	5.17802e-16	-0.0153538	0.672325	0.328486	0.165338	1.98675	0.0601527	0.200939	-0.581708	0.105971	-0.237868	0.165338	-1.43868	0.16498	0.235421
Abcd3	P16970	1.57423	1.79636	1.68529	0.0534061	31.5562	3.52502e-19	1.29906e-18	0.0201671	0.334304	0.177236	0.0755277	2.34663	0.0288324	0.123375	1.53246	1.84659	1.68953	0.0755277	22.3696	3.95189e-16	2.30472e-14
Abce1	A0A8I6GEV9	0.500702	0.634374	0.567538	0.0321386	17.659	4.44995e-14	8.83568e-14	-0.129354	0.059687	-0.0348334	0.0454509	-0.766396	0.451971	0.675435	-0.124622	0.064419	-0.0301014	0.0454509	-0.662283	0.514993	0.60689
Abcf1	Q6MG08	0.643178	0.805634	0.724406	0.0390591	18.5464	1.68658e-14	3.49159e-14	-0.212993	0.0167544	-0.0981192	0.055238	-1.7763	0.0901754	0.2578	-0.194156	0.0355913	-0.0792823	0.055238	-1.43529	0.165933	0.236577
Abcf2	A0A0G2K762	-1.65596	-1.47052	-1.56324	0.0445845	-35.0624	4.01245e-20	1.64585e-19	-0.313339	-0.0510914	-0.182215	0.063052	-2.88992	0.00876239	0.051852	-0.513732	-0.251485	-0.382608	0.063052	-6.06814	5.06675e-06	2.04528e-05
Abcg3	A0A8I6A0D0	-0.52999	-0.205055	-0.367522	0.078124	-4.70435	0.00012081	0.000138946	-0.268426	0.191103	-0.0386616	0.110484	-0.349929	0.729877	0.86482	-0.461656	-0.00212774	-0.231892	0.110484	-2.09887	0.0480978	0.0805779
Abcg3l2	A0A8I5ZW97	1.2115	1.45456	1.33303	0.0584392	22.8106	2.66377e-16	6.7349e-16	-0.133153	0.210588	0.0387175	0.0826455	0.468477	0.64427	0.808178	-0.497003	-0.153261	-0.325132	0.0826455	-3.93406	0.000760532	0.00198206
Abhd1	Q5RK23	-2.01833	-1.74026	-1.87929	0.0668555	-28.1098	3.78917e-18	1.21592e-17	-0.139583	0.253663	0.0570402	0.094548	0.603294	0.552774	0.748978	1.0764	1.46965	1.27303	0.094548	13.4643	8.47033e-12	1.26557e-10
Abhd11	A0A8I6AS56	0.222552	0.512666	0.367609	0.069752	5.27023	3.17539e-05	3.71418e-05	-0.0610038	0.34928	0.144138	0.0986442	1.46119	0.158765	0.371277	0.933665	1.34395	1.13881	0.0986442	11.5446	1.48125e-10	1.56264e-09
Abhd14b	Q6DGG1	3.1042	3.30281	3.20351	0.0477514	67.0872	5.48556e-26	4.79189e-25	-0.214488	0.066387	-0.0740507	0.0675307	-1.09655	0.285254	0.518392	-0.554373	-0.273497	-0.413935	0.0675307	-6.12958	4.41187e-06	1.8052e-05
Abhd16a	Q6MG55	-0.937519	-0.605995	-0.771757	0.0797081	-9.68229	3.39973e-09	4.80356e-09	-0.28483	0.184017	-0.0504065	0.112724	-0.447166	0.659333	0.818043	-0.0642077	0.404638	0.170215	0.112724	1.51001	0.145941	0.211916
Abhd6	Q5XI64	-0.566282	-0.354413	-0.460348	0.0509393	-9.03718	1.10595e-08	1.51942e-08	0.0294923	0.329119	0.179306	0.0720391	2.48901	0.0212772	0.0992337	0.530037	0.829664	0.679851	0.0720391	9.43725	5.28939e-09	3.86406e-08
Abi1	Q9QZM5	-2.99101	-2.2888	-2.63991	0.168832	-15.6363	4.81619e-13	8.79108e-13	-0.777869	0.215209	-0.28133	0.238765	-1.17827	0.251869	0.481496	-0.744189	0.248889	-0.24765	0.238765	-1.03721	0.311433	0.400137
Abracl	D3ZSL2	-1.51976	-1.01106	-1.26541	0.122307	-10.3461	1.06414e-09	1.5452e-09	0.109124	0.828539	0.468832	0.172968	2.71051	0.013101	0.0685568	-0.253441	0.465974	0.106267	0.172968	0.614372	0.545569	0.636253
Abraxas2	D4A415	-1.50305	-1.20061	-1.35183	0.0727161	-18.5905	1.60893e-14	3.33503e-14	-0.258804	0.168915	-0.0449449	0.102836	-0.437054	0.666534	0.82126	-0.185576	0.242143	0.0282833	0.102836	0.275033	0.785979	0.839817
Acaa1a	P21775	-1.62803	-1.15638	-1.3922	0.113399	-12.277	4.7744e-11	7.53228e-11	0.0612927	0.728309	0.394801	0.16037	2.46181	0.0225603	0.103177	0.336011	1.00303	0.669518	0.16037	4.17483	0.000427756	0.00118793
Acaa1b	P07871	4.00919	4.31646	4.16283	0.0738754	56.3493	2.0968e-24	1.41878e-23	0.207254	0.641792	0.424523	0.104476	4.06337	0.000558407	0.00677889	3.12485	3.55938	3.34212	0.104476	31.9894	2.66207e-19	5.86011e-17
Acaa2	P13437	5.20015	5.47519	5.33767	0.0661284	80.7168	1.1447e-27	1.42097e-26	-0.277464	0.111505	-0.0829796	0.0935197	-0.887295	0.38497	0.615281	1.24525	1.63421	1.43973	0.0935197	15.3949	6.51123e-13	1.29519e-11
Acaca	P11497	0.729025	0.939881	0.834453	0.0506959	16.46	1.77129e-13	3.35752e-13	-0.369711	-0.0715157	-0.220613	0.0716949	-3.07712	0.00571634	0.038679	-0.0674664	0.230729	0.0816312	0.0716949	1.13859	0.267696	0.353998
Acacb	E9PSQ0	-2.11509	-1.67766	-1.89637	0.10517	-18.0314	2.94641e-14	5.96509e-14	0.0615776	0.680193	0.370885	0.148733	2.49363	0.0210662	0.0985276	0.732164	1.35078	1.04147	0.148733	7.00228	6.50121e-07	3.10216e-06
Acad11	B3DMA2	3.03251	3.18246	3.10748	0.0360537	86.1904	2.89744e-28	4.00308e-27	0.00131082	0.21338	0.107345	0.0509876	2.10532	0.0474755	0.173796	0.959123	1.17119	1.06516	0.0509876	20.8905	1.56682e-15	7.95947e-14
Acad8	A0A8I5ZQL5	1.8646	2.0833	1.97395	0.0525821	37.5404	9.77179e-21	4.28505e-20	-0.0247629	0.284527	0.129882	0.0743623	1.74661	0.0953171	0.265637	-0.297898	0.011392	-0.143253	0.0743623	-1.92642	0.0676949	0.108404
Acad9	B1WC61	1.61442	1.73596	1.67519	0.0292223	57.3257	1.465e-24	1.01841e-23	0.0681124	0.239999	0.154056	0.0413266	3.72776	0.00124332	0.0127103	1.16738	1.33926	1.25332	0.0413266	30.3272	7.98039e-19	1.38691e-16
Acadl	P15650	4.05391	4.24574	4.14983	0.0461209	89.9771	1.17731e-28	1.79147e-27	0.0506627	0.321948	0.186305	0.0652248	2.85635	0.00945261	0.0545673	1.16101	1.4323	1.29665	0.0652248	19.8798	4.23132e-15	1.69301e-13
Acadm	P08503	2.94473	3.13431	3.03952	0.0455809	66.6841	6.22215e-26	5.39253e-25	-0.117801	0.150307	0.0162531	0.0644611	0.252138	0.803386	0.908221	0.6742	0.942309	0.808255	0.0644611	12.5386	3.22644e-11	3.96048e-10
Acads	P15651	3.00404	3.17223	3.08814	0.0404384	76.3664	3.65033e-27	4.03123e-26	-0.00569962	0.232161	0.11323	0.0571885	1.97995	0.0609639	0.201829	0.621575	0.859436	0.740505	0.0571885	12.9485	1.7682e-11	2.35427e-10
Acadsb	P70584	1.51893	1.6765	1.59771	0.0378842	42.1735	8.74827e-22	4.37679e-21	0.290402	0.513238	0.40182	0.0535764	7.49995	2.28117e-07	1.2987e-05	-0.250061	-0.0272244	-0.138643	0.0535764	-2.58776	0.01717	0.0325274
Acadvl	P45953	2.60772	2.74966	2.67869	0.0341279	78.4898	2.0561e-27	2.37386e-26	0.0504593	0.251201	0.15083	0.0482641	3.1251	0.00511808	0.0359005	1.14857	1.34931	1.24894	0.0482641	25.8773	2.05582e-17	1.7864e-15
Acat1	P17764	2.45883	2.61317	2.536	0.0371075	68.3419	3.7237e-26	3.36277e-25	0.0101266	0.228394	0.119261	0.0524779	2.27258	0.0336772	0.137668	1.90057	2.11883	2.0097	0.0524779	38.2961	6.46708e-21	4.27086e-18
Acat2	Q5XI22	1.7899	2.16037	1.97514	0.0890703	22.175	4.7141e-16	1.16164e-15	0.790938	1.31485	1.0529	0.125964	8.35867	4.0479e-08	3.30835e-06	0.129047	0.652962	0.391005	0.125964	3.10409	0.00537219	0.0114964
Acbd3	Q7TNY6	-0.524861	-0.285027	-0.404944	0.0576631	-7.02258	6.22526e-07	7.77746e-07	-0.168177	0.171	0.00141126	0.081548	0.0173059	0.986356	0.996618	-0.173573	0.165603	-0.00398489	0.081548	-0.0488655	0.961488	0.972682
Acbd5	A0FKI7	-0.299746	-0.0979133	-0.19883	0.0485265	-4.09734	0.000514845	0.000578631	-0.0957515	0.189683	0.0469659	0.0686268	0.684366	0.501228	0.713078	-0.0278957	0.257539	0.114822	0.0686268	1.67313	0.109135	0.164624
Accs	A0A8J8YIP6	-3.35138	-1.81896	-2.58517	0.368439	-7.01653	6.30619e-07	7.87261e-07	-1.11578	1.05139	-0.0321919	0.521052	-0.0617825	0.95132	0.980112	-2.67371	-0.50654	-1.59013	0.521052	-3.05176	0.00605917	0.0127574
Acin1	E9PST5	-2.35907	-2.06556	-2.21232	0.0705706	-31.349	4.03692e-19	1.47292e-18	-0.146124	0.268975	0.0614255	0.0998019	0.615474	0.544855	0.745012	-0.40548	0.00961884	-0.197931	0.0998019	-1.98323	0.0605709	0.0985248
Acly	P16638	2.43672	2.77782	2.60727	0.0820114	31.7916	3.02485e-19	1.12099e-18	-0.46313	0.0192636	-0.221933	0.115982	-1.91352	0.0694113	0.219559	-0.653635	-0.171241	-0.412438	0.115982	-3.55607	0.00186796	0.00443103
Acnat2	Q5FVR5	3.4958	3.88274	3.68927	0.0930323	39.6558	3.13802e-21	1.46975e-20	-1.65452	-1.1073	-1.38091	0.131567	-10.4958	8.24716e-10	1.81547e-07	-2.5655	-2.01828	-2.29189	0.131567	-17.4199	5.82276e-14	1.59544e-12
Aco1	Q63270	2.70998	2.80401	2.757	0.0226073	121.952	2.0085e-31	7.288e-30	0.107761	0.240738	0.174249	0.0319716	5.45014	2.08744e-05	0.000451435	0.0914961	0.224473	0.157985	0.0319716	4.94141	6.88393e-05	0.00022439
Aco2	Q9ER34	3.84287	3.98099	3.91193	0.0332093	117.796	4.15534e-31	1.37209e-29	0.00351378	0.198852	0.101183	0.046965	2.15443	0.0429703	0.162158	1.13692	1.33226	1.23459	0.046965	26.2874	1.49166e-17	1.40728e-15
Acot1	O88267	-3.73756	0.0355073	-1.85103	0.907157	-2.04047	0.0540756	0.056685	-2.82397	2.51196	-0.156008	1.28291	-0.121604	0.904369	0.961931	2.87595	8.21188	5.54391	1.28291	4.32135	0.000301314	0.000865163
Acot12	Q99NB7	1.7869	1.95644	1.87167	0.0407628	45.9163	1.49428e-22	8.11534e-22	-0.329928	-0.0901603	-0.210044	0.0576473	-3.64361	0.00151827	0.0144894	0.214999	0.454767	0.334883	0.0576473	5.80917	9.12401e-06	3.53449e-05
Acot13	D3ZA93	-1.8622	0.16245	-0.849876	0.486785	-1.74589	0.0954441	0.0992306	-0.612921	2.25037	0.818723	0.688418	1.18928	0.247603	0.477004	0.490312	3.3536	1.92196	0.688418	2.79184	0.0109276	0.0217367
Acot2	O55171	1.26453	1.49093	1.37773	0.0544353	25.3095	3.23071e-17	9.30061e-17	0.309062	0.629252	0.469157	0.0769831	6.09429	4.7767e-06	0.000147408	4.07656	4.39675	4.23666	0.0769831	55.0336	3.43269e-24	1.13347e-20
Acot3	A0A8I6A6H9	-1.69282	-1.42214	-1.55748	0.0650782	-23.9324	1.00733e-16	2.68675e-16	0.504231	0.887023	0.695627	0.0920345	7.55833	2.02184e-07	1.17125e-05	3.04701	3.4298	3.23841	0.0920345	35.1869	3.72912e-20	1.23136e-17
Acot4	D3ZIQ1	-1.89503	-1.4324	-1.66372	0.11123	-14.9574	1.13651e-12	2.01536e-12	0.177263	0.831523	0.504393	0.157303	3.2065	0.00423908	0.0313844	2.36144	3.0157	2.68857	0.157303	17.0917	8.46559e-14	2.18386e-12
Acot7	Q64559	0.335304	0.719119	0.527212	0.0922802	5.71316	1.13692e-05	1.35332e-05	0.10338	0.646175	0.374777	0.130504	2.87177	0.00912937	0.0531918	2.11858	2.66138	2.38998	0.130504	18.3135	2.16698e-14	7.53198e-13
Acot8	Q8VHK0	-0.566537	-0.341351	-0.453944	0.0541413	-8.38443	3.84911e-08	5.13733e-08	-0.0606162	0.257845	0.0986143	0.0765673	1.28794	0.211778	0.43733	1.2327	1.55116	1.39193	0.0765673	18.1792	2.50695e-14	8.4469e-13
Acox1	P07872	2.05089	2.29823	2.17456	0.0594682	36.5667	1.68338e-20	7.19084e-20	0.443862	0.793656	0.618759	0.0841007	7.35736	3.06902e-07	1.53544e-05	2.11982	2.46961	2.29471	0.0841007	27.2853	6.96825e-18	6.94053e-16
Acox2	P97562	4.65881	4.7923	4.72555	0.0320958	147.233	3.86066e-33	2.57981e-31	-0.363475	-0.174686	-0.26908	0.0453904	-5.92813	6.95713e-06	0.00019976	-0.216841	-0.0280517	-0.122446	0.0453904	-2.69762	0.0134807	0.0262152
Acox3	Q63448	2.43271	2.61803	2.52537	0.0445566	56.6778	1.85726e-24	1.27498e-23	-0.387987	-0.125903	-0.256945	0.0630126	-4.07768	0.00053963	0.00659948	-0.450778	-0.188694	-0.319736	0.0630126	-5.07416	5.03195e-05	0.000167664
Acp1	P41498	1.52075	1.78934	1.65504	0.0645763	25.6293	2.5017e-17	7.27808e-17	-0.143665	0.236175	0.0462546	0.0913247	0.506485	0.617792	0.788676	0.0772658	0.457106	0.267186	0.0913247	2.92567	0.00808041	0.0164663
Acp2	P20611	0.656794	0.867715	0.762255	0.0507116	15.0312	1.03368e-12	1.842e-12	-0.310387	-0.0120991	-0.161243	0.0717171	-2.24832	0.0354204	0.142806	0.127878	0.426165	0.277021	0.0717171	3.8627	0.000901685	0.00229204
Acp6	Q4FZU0	0.56988	0.707582	0.638731	0.0331077	19.2926	7.69753e-15	1.65905e-14	-0.0212472	0.173493	0.076123	0.0468213	1.62582	0.118902	0.305775	0.673144	0.867884	0.770514	0.0468213	16.4565	1.77862e-13	4.22519e-12
Acsf2	Q499N5	1.22134	1.58642	1.40388	0.0877771	15.9937	3.10341e-13	5.75054e-13	-0.184775	0.331533	0.0733786	0.124136	0.591117	0.560751	0.754523	-0.184616	0.331692	0.0735376	0.124136	0.592397	0.55991	0.6478
Acsf3	D3ZUX7	-3.31711	-2.90036	-3.10873	0.100198	-31.0259	4.99598e-19	1.79507e-18	-0.346318	0.24305	-0.0516342	0.141701	-0.364387	0.719212	0.856293	-0.680962	-0.0915936	-0.386278	0.141701	-2.726	0.0126577	0.0248192
Acsl1	P18163	5.30393	5.56644	5.43519	0.0631158	86.1145	2.95141e-28	4.06065e-27	-0.0535733	0.317676	0.132052	0.0892593	1.47942	0.153875	0.363444	0.968106	1.33936	1.15373	0.0892593	12.9256	1.82785e-11	2.41423e-10
Acsl3	Q63151	-0.715973	-0.441492	-0.578732	0.0659932	-8.76958	1.83187e-08	2.48718e-08	-0.13931	0.248864	0.0547772	0.0933285	0.58693	0.563508	0.756077	0.0952634	0.483438	0.289351	0.0933285	3.10035	0.00541869	0.0115361
Acsl4	O35547	0.805113	1.02248	0.913795	0.0522608	17.4853	5.40797e-14	1.06419e-13	0.273714	0.581114	0.427414	0.0739079	5.78307	9.68548e-06	0.000255852	0.765616	1.07302	0.919316	0.0739079	12.4387	3.74484e-11	4.49654e-10
Acsl5	O88813	2.88004	3.09462	2.98733	0.0515909	57.9042	1.188e-24	8.31097e-24	0.633341	0.936801	0.785071	0.0729606	10.7602	5.29041e-10	1.45575e-07	0.752119	1.05558	0.903849	0.0729606	12.3882	4.03899e-11	4.79739e-10
Acsl6	P33124	1.14079	1.38769	1.26424	0.0593618	21.2972	1.0636e-15	2.52844e-15	-0.133978	0.215191	0.0406066	0.0839503	0.483698	0.633606	0.800676	0.874718	1.22389	1.0493	0.0839503	12.4991	3.42198e-11	4.16952e-10
Acsm2	O70490	-2.05719	-1.55847	-1.80783	0.119907	-15.077	9.74753e-13	1.73886e-12	1.1004	1.80569	1.45305	0.169574	8.56882	2.69112e-08	2.46836e-06	1.26783	1.97313	1.62048	0.169574	9.55618	4.26418e-09	3.18028e-08
Acsm3	Q6SKG1	0.61966	0.834732	0.727196	0.0517096	14.0631	3.70691e-12	6.27704e-12	0.504069	0.808226	0.656147	0.0731284	8.97254	1.24826e-08	1.43637e-06	0.699324	1.00348	0.851403	0.0731284	11.6426	1.26915e-10	1.36062e-09
Acsm5	Q6AYT9	1.65152	2.0975	1.87451	0.107227	17.4817	5.43026e-14	1.06787e-13	0.41985	1.05056	0.735207	0.151642	4.8483	8.58221e-05	0.00156566	1.70185	2.33256	2.0172	0.151642	13.3024	1.06459e-11	1.54178e-10
Acss2	A0A8I6GJ11	0.25667	0.548937	0.402804	0.0702695	5.73227	1.08812e-05	1.2957e-05	0.679993	1.09332	0.886657	0.0993761	8.92223	1.37211e-08	1.51023e-06	0.352766	0.766094	0.55943	0.0993761	5.62942	1.37849e-05	5.16585e-05
Acss3	A0A0G2K047	2.72005	2.86402	2.79204	0.0346143	80.6614	1.16126e-27	1.43614e-26	-0.149864	0.0537384	-0.0480628	0.048952	-0.981835	0.337358	0.571846	0.684132	0.887735	0.785934	0.048952	16.0552	2.87987e-13	6.33956e-12
Acta2	P62738	4.41384	4.84277	4.62831	0.103126	44.88	2.40217e-22	1.26709e-21	-0.496306	0.110286	-0.19301	0.145842	-1.32342	0.199925	0.423533	-0.574839	0.031753	-0.271543	0.145842	-1.86189	0.0766725	0.120673
Actb	P60711	6.88249	6.9849	6.9337	0.0246211	281.616	4.73141e-39	5.20771e-36	-0.161475	-0.0166529	-0.0890639	0.0348194	-2.55788	0.0183267	0.0889921	-0.0395068	0.105315	0.0329042	0.0348194	0.944994	0.355409	0.443858
Actbl2	D3ZRN3	0.848974	1.22048	1.03473	0.0893207	11.5844	1.39095e-10	2.13327e-10	-0.312319	0.213068	-0.0496257	0.126319	-0.392862	0.698381	0.841391	-0.124159	0.401228	0.138534	0.126319	1.09671	0.285187	0.372356
Actg1	P63259	1.02158	1.49558	1.25858	0.113963	11.0437	3.31418e-10	4.94953e-10	-0.0945029	0.575831	0.240664	0.161168	1.49325	0.150245	0.357147	-0.0909565	0.579378	0.244211	0.161168	1.51526	0.144616	0.210269
Actn1	Q9Z1P2	0.709917	0.856665	0.783291	0.0352826	22.2005	4.60614e-16	1.13588e-15	-0.294794	-0.0872611	-0.191028	0.0498971	-3.82843	0.00097842	0.0104218	-0.296819	-0.0892859	-0.193053	0.0498971	-3.86901	0.00088821	0.00226476
Actn4	Q9QXQ0	4.10285	4.18127	4.14206	0.0188563	219.665	8.71171e-37	4.10944e-34	-0.0405387	0.0703747	0.014918	0.0266668	0.55942	0.581793	0.769511	-0.266811	-0.155898	-0.211354	0.0266668	-7.92574	9.56016e-08	5.424e-07
Actr1a	P85515	-1.13717	-0.897212	-1.01719	0.0576941	-17.6308	4.59277e-14	9.09192e-14	-0.215957	0.123402	-0.0462779	0.0815918	-0.567188	0.5766	0.767615	-0.204894	0.134465	-0.0352147	0.0815918	-0.431596	0.670434	0.74588
Actr1b	F7F067	-0.574888	-0.394139	-0.484513	0.0434575	-11.1491	2.79147e-10	4.19547e-10	-0.158191	0.0974272	-0.0303821	0.0614582	-0.494354	0.626188	0.794342	-0.168853	0.0867653	-0.041044	0.0614582	-0.667836	0.511512	0.60365
Actr2	Q5M7U6	-0.375919	-0.223992	-0.299955	0.0365276	-8.21174	5.40373e-08	7.14296e-08	-0.112364	0.102493	-0.00493545	0.0516579	-0.0955411	0.924791	0.968493	-0.341949	-0.127092	-0.234521	0.0516579	-4.53988	0.000178769	0.000535658
Actr3	Q4V7C7	1.2389	1.34449	1.2917	0.0253877	50.8789	1.76372e-23	1.07055e-22	-0.109717	0.0396144	-0.0350511	0.0359036	-0.976257	0.34005	0.573758	-0.225753	-0.0764222	-0.151088	0.0359036	-4.20816	0.000394987	0.00110699
Acy1a	Q6AYS7	3.02103	3.1432	3.08212	0.0293753	104.922	4.70378e-30	1.09211e-28	-0.183401	-0.0106147	-0.0970079	0.0415429	-2.33513	0.0295404	0.125215	-0.242494	-0.0697078	-0.156101	0.0415429	-3.75758	0.0011582	0.00286042
Acy3	Q5M876	2.0267	2.30053	2.16362	0.0658366	32.8634	1.52753e-19	5.87185e-19	-0.624243	-0.23699	-0.430616	0.093107	-4.62496	0.000145946	0.0023508	-1.5543	-1.16704	-1.36067	0.093107	-14.614	1.77675e-12	3.20592e-11
Ada	Q920P6	0.170464	0.53088	0.350672	0.0866545	4.04678	0.000580989	0.00065164	-0.282307	0.227398	-0.0274542	0.122548	-0.224029	0.8249	0.921767	-0.620668	-0.110963	-0.365816	0.122548	-2.98508	0.0070583	0.0145939
Adck5	G3V9I7	-2.18414	-1.89514	-2.03964	0.0694834	-29.3543	1.5589e-18	5.26327e-18	0.111946	0.52065	0.316298	0.0982644	3.21884	0.00411932	0.0308435	1.18016	1.58886	1.38451	0.0982644	14.0897	3.57583e-12	5.90369e-11
Add1	Q63028	-1.40834	-1.0785	-1.24342	0.0793048	-15.679	4.5676e-13	8.3558e-13	-0.220449	0.246025	0.012788	0.112154	0.114022	0.910304	0.963642	-0.313131	0.153342	-0.0798945	0.112154	-0.712365	0.484079	0.577259
Adh1	P06757	5.19968	5.44942	5.32455	0.0600455	88.6753	1.59764e-28	2.3551e-27	0.530833	0.884022	0.707428	0.0849171	8.3308	4.27499e-08	3.36095e-06	0.624322	0.977512	0.800917	0.0849171	9.43175	5.34259e-09	3.89432e-08
Adh4	Q64563	-1.47647	-0.924637	-1.20055	0.132676	-9.04873	1.08235e-08	1.48789e-08	1.1303	1.91071	1.52051	0.187633	8.10363	6.69568e-08	4.91314e-06	0.667992	1.4484	1.0582	0.187633	5.63972	1.34617e-05	5.06848e-05
Adh5	P12711	1.79296	1.98327	1.88811	0.0457551	41.2656	1.3745e-21	6.74382e-21	0.0239678	0.293101	0.158534	0.0647075	2.45002	0.0231387	0.10524	-0.261743	0.00738974	-0.127177	0.0647075	-1.96541	0.0627306	0.101438
Adhfe1	Q4QQW3	2.9474	3.13062	3.03901	0.0440515	68.9877	3.05885e-26	2.82132e-25	-0.174249	0.0848638	-0.0446924	0.0622982	-0.717395	0.481035	0.696782	0.351227	0.61034	0.480783	0.0622982	7.71746	1.45849e-07	7.99987e-07
Adi1	Q562C9	1.23388	1.3922	1.31304	0.0380651	34.4946	5.62201e-20	2.26665e-19	-0.253495	-0.0295944	-0.141545	0.0538322	-2.62937	0.0156729	0.0786515	-0.339884	-0.115984	-0.227934	0.0538322	-4.23416	0.000371169	0.00104752
Adk	Q64640	3.55632	3.66227	3.60929	0.0254729	141.692	8.63344e-33	4.91511e-31	-0.190766	-0.0409333	-0.11585	0.0360241	-3.21589	0.00414767	0.0309391	-0.562419	-0.412587	-0.487503	0.0360241	-13.5327	7.69653e-12	1.16578e-10
Adpgk	G3V784	-1.3106	-1.00554	-1.15807	0.0733446	-15.7894	3.98523e-13	7.32288e-13	-0.12957	0.301845	0.0861376	0.103725	0.830443	0.41563	0.643117	0.024642	0.456058	0.24035	0.103725	2.31718	0.0306765	0.0544938
Adprs	B0K017	-1.69777	-1.476	-1.58689	0.0533183	-29.7625	1.17412e-18	4.02171e-18	-0.247949	0.0656714	-0.0911388	0.0754035	-1.20868	0.24022	0.470803	0.0406497	0.35427	0.19746	0.0754035	2.61871	0.0160442	0.0306135
Adrm1	Q9JMB5	-1.80106	-1.47105	-1.63605	0.079344	-20.6197	2.03577e-15	4.66814e-15	0.04986	0.516564	0.283212	0.112209	2.52396	0.0197283	0.0938656	-0.223908	0.242797	0.00944467	0.112209	0.0841701	0.933718	0.951292
Adsl	A0A8I5ZTN5	0.278383	0.447285	0.362834	0.0406088	8.93487	1.33984e-08	1.83043e-08	-0.201879	0.0369829	-0.0824482	0.0574295	-1.43564	0.165833	0.379004	-0.184167	0.0546951	-0.0647359	0.0574295	-1.12723	0.272363	0.359019
Adss	D4AEP0	-0.624399	-0.413108	-0.518754	0.0508005	-10.2116	1.34104e-09	1.93536e-09	-0.229738	0.0690721	-0.080333	0.0718427	-1.11818	0.276119	0.508503	-0.295859	0.00295125	-0.146454	0.0718427	-2.03853	0.0542849	0.0894009
Adss1	M0R629	-0.299153	-0.0260345	-0.162594	0.0656656	-2.47608	0.0218781	0.0232214	-0.0628826	0.323365	0.130241	0.0928652	1.40247	0.175384	0.392889	-0.0186519	0.367595	0.174472	0.0928652	1.87876	0.0742296	0.117276
Afdn	O35889	-0.689025	-0.515383	-0.602204	0.0417485	-14.4246	2.28205e-12	3.93284e-12	-0.246628	-0.0010623	-0.123845	0.0590413	-2.09761	0.0482208	0.175727	-0.136682	0.108884	-0.0138994	0.0590413	-0.235419	0.816164	0.862668
Afg3l1	A0A8I5ZQ14	0.697646	0.84715	0.772398	0.0359452	21.4882	8.88672e-16	2.12792e-15	-0.122594	0.0888368	-0.0168786	0.0508341	-0.332032	0.743156	0.872654	0.781742	0.993173	0.887457	0.0508341	17.4579	5.57773e-14	1.57416e-12
Afg3l2	F1LN92	0.665257	0.775943	0.7206	0.0266121	27.0779	8.14438e-18	2.51334e-17	0.0265212	0.183054	0.104788	0.0376351	2.78431	0.0111136	0.0609587	0.948396	1.10493	1.02666	0.0376351	27.2794	6.9993e-18	6.94053e-16
Afm	P36953	0.782295	1.09008	0.936188	0.0740008	12.6511	2.73166e-11	4.36801e-11	-0.683377	-0.248102	-0.46574	0.104653	-4.45033	0.00022138	0.00326337	-0.80567	-0.370395	-0.588032	0.104653	-5.61888	1.41241e-05	5.27575e-05
Afmid	M0RC77	1.76809	1.96135	1.86472	0.0464666	40.1303	2.45203e-21	1.16331e-20	-0.323039	-0.0497204	-0.18638	0.0657137	-2.83623	0.00989092	0.0566221	-0.631625	-0.358306	-0.494966	0.0657137	-7.53215	2.13415e-07	1.12752e-06
Aga	P30919	1.1574	1.42969	1.29354	0.0654664	19.7589	4.77965e-15	1.04727e-14	-0.255519	0.129557	-0.0629813	0.0925835	-0.680265	0.503768	0.713923	0.448633	0.833709	0.641171	0.0925835	6.92533	7.66656e-07	3.59588e-06
Agfg2	A0A0G2K7G2	0.429479	0.58766	0.508569	0.0380313	13.3724	9.64186e-12	1.58316e-11	-0.016742	0.20696	0.0951088	0.0537844	1.76833	0.091531	0.260099	-0.159562	0.0641394	-0.0477114	0.0537844	-0.887086	0.38508	0.476587
Agk	D3Z9L0	-0.830038	-0.697862	-0.76395	0.0317789	-24.0396	9.2004e-17	2.46189e-16	-0.0200196	0.166905	0.0734426	0.0449421	1.63416	0.117128	0.30334	1.04339	1.23031	1.13685	0.0449421	25.2958	3.26647e-17	2.6307e-15
Agl	D4AEH9	2.5237	2.6368	2.58025	0.0271927	94.8876	3.86724e-29	6.75641e-28	-0.130645	0.0293033	-0.0506709	0.0384563	-1.31762	0.201825	0.426059	-0.528391	-0.368442	-0.448417	0.0384563	-11.6604	1.23405e-10	1.32731e-09
Agmat	Q0D2L3	0.871458	1.03247	0.951962	0.0387111	24.5914	5.80222e-17	1.6046e-16	-0.164862	0.0628376	-0.0510124	0.0547458	-0.931806	0.362027	0.593846	0.490802	0.718502	0.604652	0.0547458	11.0447	3.30882e-10	3.20402e-09
Agmo	A0JPQ8	0.90121	1.16691	1.03406	0.0638829	16.1868	2.456e-13	4.58435e-13	-0.593688	-0.217927	-0.405807	0.0903441	-4.4918	0.000200507	0.00303704	-0.371448	0.0043136	-0.183567	0.0903441	-2.03187	0.0550106	0.0905508
Ago2	Q9QZ81	-1.07584	-0.875343	-0.975591	0.0482047	-20.2385	2.95882e-15	6.6644e-15	-0.0980366	0.185505	0.0437343	0.0681718	0.641532	0.528118	0.731172	-0.450314	-0.166772	-0.308543	0.0681718	-4.52596	0.000184805	0.000551242
Agpat2	D4AC45	-2.26334	-1.83378	-2.04856	0.103278	-19.8354	4.42438e-15	9.74603e-15	-0.192527	0.414957	0.111215	0.146057	0.761448	0.454856	0.677769	-0.615175	-0.00769119	-0.311433	0.146057	-2.13227	0.0449529	0.0763363
Agt	P01015	1.26381	1.55951	1.41166	0.0710963	19.8556	4.33537e-15	9.5691e-15	-0.490665	-0.0724739	-0.281569	0.100545	-2.80042	0.0107195	0.0597901	-1.09092	-0.672729	-0.881824	0.100545	-8.77042	1.82894e-08	1.20302e-07
Agxt	P09139	1.2129	1.42632	1.31961	0.0513128	25.7169	2.3336e-17	6.80702e-17	-0.250786	0.0510382	-0.0998738	0.0725673	-1.37629	0.183231	0.403352	0.772187	1.07401	0.923099	0.0725673	12.7206	2.46579e-11	3.15583e-10
Agxt2	Q64565	1.93688	2.14724	2.04206	0.0505762	40.376	2.16051e-21	1.03447e-20	-0.0445078	0.252983	0.104238	0.0715255	1.45735	0.159812	0.371928	0.373341	0.670832	0.522086	0.0715255	7.2993	3.46581e-07	1.75793e-06
Ahcy	P10760	4.82857	4.96268	4.89563	0.0322432	151.834	2.02411e-33	1.63015e-31	-0.214588	-0.024932	-0.11976	0.0455988	-2.62638	0.015776	0.0790477	-0.413444	-0.223788	-0.318616	0.0455988	-6.98737	6.71191e-07	3.18888e-06
Ahcyl1	B5DFN2	1.82371	2.03151	1.92761	0.0499594	38.5835	5.53883e-21	2.49853e-20	-0.278302	0.0155609	-0.131371	0.0706532	-1.85937	0.0770437	0.23687	-0.20208	0.0917834	-0.055148	0.0706532	-0.780545	0.44378	0.537156
Ahnak	A0A0G2JUA5	-0.356802	-0.0914641	-0.224133	0.0637949	-3.51334	0.00206631	0.00227129	-0.233953	0.141291	-0.0463306	0.0902196	-0.513532	0.61294	0.786603	0.0639693	0.439213	0.251591	0.0902196	2.78865	0.0110059	0.021853
Ahsa1	B0BN63	-0.349604	-0.229319	-0.289461	0.0289201	-10.009	1.90711e-09	2.7272e-09	-0.0991566	0.0709522	-0.0141022	0.0408991	-0.344805	0.73367	0.867686	-0.104573	0.0655359	-0.0195185	0.0408991	-0.477235	0.638124	0.718407
Ahsg	P24090	2.78489	3.04622	2.91555	0.0628331	46.4016	1.20073e-22	6.58605e-22	-0.364691	0.00489531	-0.179898	0.0888594	-2.02452	0.0558199	0.191813	-0.48035	-0.110763	-0.295557	0.0888594	-3.32612	0.00320798	0.00723055
Aif1	P55009	-0.802248	-0.527619	-0.664933	0.0660288	-10.0703	1.71337e-09	2.4598e-09	-0.292329	0.096055	-0.098137	0.0933789	-1.05095	0.305224	0.539891	-0.491126	-0.102742	-0.296934	0.0933789	-3.17988	0.00450901	0.00982107
Aifm1	Q9JM53	3.55363	3.77669	3.66516	0.0536309	68.3405	3.72521e-26	3.36277e-25	-0.119773	0.195686	0.0379567	0.0758455	0.500448	0.621964	0.791661	0.378839	0.694298	0.536569	0.0758455	7.07449	5.57321e-07	2.71027e-06
Aimp1	A0A8I6A263	-2.49013	-2.1568	-2.32347	0.080142	-28.9919	2.01146e-18	6.65879e-18	0.00360877	0.475007	0.239308	0.113338	2.11145	0.0468905	0.172227	-0.100127	0.37127	0.135571	0.113338	1.19617	0.244961	0.328139
Aimp2	Q32PX2	-0.712135	-0.538313	-0.625224	0.0417919	-14.9604	1.13218e-12	2.00993e-12	-0.228534	0.0172876	-0.105623	0.0591027	-1.78711	0.0883633	0.255083	-0.270733	-0.0249109	-0.147822	0.0591027	-2.5011	0.020729	0.0384102
Aip	Q5FWY5	-1.99252	-1.68153	-1.83703	0.0747701	-24.569	5.91093e-17	1.63057e-16	-0.295462	0.144338	-0.0755619	0.105741	-0.714595	0.482728	0.698492	-0.193069	0.246731	0.0268312	0.105741	0.253745	0.80216	0.852959
Ak2	P29410	4.01833	4.17201	4.09517	0.0369485	110.834	1.49053e-30	4.06467e-29	-0.191935	0.0253971	-0.0832691	0.0522531	-1.59357	0.125973	0.318501	0.537607	0.754939	0.646273	0.0522531	12.3681	4.16236e-11	4.90861e-10
Ak3	P29411	3.18529	3.36399	3.27464	0.042965	76.2165	3.80365e-27	4.17264e-26	-0.0665672	0.186155	0.0597937	0.0607617	0.984068	0.336285	0.5712	-0.371099	-0.118377	-0.244738	0.0607617	-4.02783	0.000607918	0.00161883
Ak4	Q9WUS0	3.32462	3.53876	3.43169	0.0514866	66.6522	6.28484e-26	5.41842e-25	-0.144761	0.158085	0.00666189	0.072813	0.0914931	0.927968	0.969911	0.309106	0.611952	0.460529	0.072813	6.32481	2.85063e-06	1.20368e-05
Akap1	O88884	-0.476043	-0.211349	-0.343696	0.06364	-5.40063	2.34218e-05	2.75718e-05	-0.184206	0.190127	0.00296029	0.0900006	0.0328919	0.974071	0.990266	-0.0919932	0.28234	0.0951733	0.0900006	1.05747	0.302309	0.391153
Akap13	F1M3G7	-5.94975	-2.98381	-4.46678	0.713099	-6.2639	3.26521e-06	3.96387e-06	-1.42796	2.76652	0.669278	1.00847	0.663654	0.514132	0.720877	-2.15835	2.03613	-0.0611095	1.00847	-0.060596	0.952254	0.965114
Akap2	Q5U301	-1.35698	-1.025	-1.19099	0.0798185	-14.9212	1.19086e-12	2.10505e-12	-0.293221	0.176275	-0.0584729	0.11288	-0.518007	0.609868	0.784795	-0.392636	0.0768598	-0.157888	0.11288	-1.39872	0.176493	0.249158
Akap5	P24587	-3.5131	-3.05922	-3.28616	0.109127	-30.1133	9.2295e-19	3.22837e-18	0.403312	1.0452	0.724255	0.154328	4.69295	0.000124131	0.00210195	-0.0139842	0.627903	0.306959	0.154328	1.989	0.0598865	0.097652
Akap8	Q63014	-4.41452	-3.74337	-4.07895	0.161364	-25.2779	3.31386e-17	9.5151e-17	-0.210056	0.739093	0.264518	0.228203	1.15914	0.259412	0.490034	-0.630356	0.318793	-0.155781	0.228203	-0.682643	0.502294	0.594471
Akap9	A0A0G2K548	-4.21136	-3.70627	-3.95882	0.121439	-32.5993	1.80397e-19	6.83892e-19	-0.378962	0.335344	-0.0218091	0.17174	-0.126989	0.900157	0.960761	-0.686832	0.0274745	-0.329679	0.17174	-1.91964	0.0685928	0.109576
Akr1a1	P51635	4.61448	4.71479	4.66463	0.0241166	193.42	1.25891e-35	2.96924e-33	-0.174381	-0.0325257	-0.103453	0.0341061	-3.03328	0.0063216	0.0410904	-0.0752229	0.066632	-0.00429549	0.0341061	-0.125945	0.900973	0.92593
Akr1b1	P07943	-1.27956	-0.961399	-1.12048	0.0764945	-14.6478	1.69969e-12	2.957e-12	-0.231762	0.218181	-0.00679075	0.10818	-0.062773	0.950541	0.979945	-0.494789	-0.0448459	-0.269818	0.10818	-2.49416	0.0210418	0.0388807
Akr1c1	Q3MHS3	-1.17508	-0.812681	-0.993878	0.0871301	-11.4068	1.84376e-10	2.80557e-10	0.0480761	0.560579	0.304327	0.123221	2.46978	0.0221772	0.10199	-1.8436	-1.3311	-1.58735	0.123221	-12.8822	1.94693e-11	2.55109e-10
Akr1c12	Q5I0M4	2.05049	2.17844	2.11447	0.0307615	68.7373	3.30047e-26	3.02727e-25	-0.377431	-0.196491	-0.286961	0.0435034	-6.59629	1.56535e-06	6.15332e-05	-0.739261	-0.55832	-0.64879	0.0435034	-14.9136	1.2027e-12	2.25643e-11
Akr1c13	A0A8I6AD50	2.53717	2.98369	2.76043	0.107358	25.7123	2.3421e-17	6.82578e-17	-0.722801	-0.0913151	-0.407058	0.151828	-2.68105	0.0139846	0.0722645	-1.02586	-0.394374	-0.710117	0.151828	-4.67712	0.000128896	0.000398889
Akr1c15	D3ZF77	1.2351	1.46214	1.34862	0.054587	24.7059	5.27977e-17	1.46997e-16	-0.321738	-0.000655407	-0.161197	0.0771977	-2.0881	0.0491532	0.176995	-0.769562	-0.44848	-0.609021	0.0771977	-7.88911	1.02931e-07	5.79009e-07
Akr1c19	D3ZEL2	-0.0370856	0.538103	0.250509	0.138292	1.81145	0.0844001	0.0879701	-0.815466	-0.00202538	-0.408745	0.195575	-2.08997	0.0489689	0.176523	-1.01654	-0.203104	-0.609824	0.195575	-3.11811	0.00520124	0.0111886
Akr1c9	P23457	5.34684	5.4827	5.41477	0.032666	165.762	3.20973e-34	3.41888e-32	0.00650772	0.19865	0.102579	0.0461967	2.22048	0.0375218	0.148569	-0.292749	-0.100606	-0.196677	0.0461967	-4.25739	0.00035111	0.000998025
Akr1d1	P31210	4.45295	4.92604	4.68949	0.113743	41.2289	1.40011e-21	6.84915e-21	1.27699	1.94603	1.61151	0.160857	10.0183	1.87628e-09	3.09774e-07	0.226223	0.895263	0.560743	0.160857	3.48598	0.00220401	0.00515048
Akr1e2	Q5U1Y4	0.449078	0.586657	0.517868	0.0330781	15.6559	4.70012e-13	8.58396e-13	-0.02492	0.169646	0.0723632	0.0467795	1.5469	0.136825	0.33343	-0.407346	-0.212779	-0.310063	0.0467795	-6.62817	1.45983e-06	6.4616e-06
Akr7a2	Q8CG45	3.42512	3.59856	3.51184	0.0416996	84.2176	4.70552e-28	6.29054e-27	-0.173942	0.0713363	-0.0513029	0.0589721	-0.869952	0.394162	0.622441	-0.434789	-0.18951	-0.31215	0.0589721	-5.29317	3.0095e-05	0.000105157
Akr7a3	P38918	2.60277	2.93456	2.76867	0.0797726	34.707	4.95248e-20	2.00898e-19	-0.118267	0.350958	0.116346	0.112816	1.03129	0.314136	0.548824	-0.258045	0.211181	-0.0234322	0.112816	-0.207703	0.837462	0.879787
Akt2	P47197	-3.25127	-2.62028	-2.93578	0.151709	-19.3514	7.24424e-15	1.56548e-14	-0.178581	0.713775	0.267597	0.214549	1.24726	0.226035	0.456215	-0.651143	0.241214	-0.204965	0.214549	-0.955329	0.35028	0.439252
Alad	P06214	2.4106	2.5661	2.48835	0.0373848	66.5605	6.46828e-26	5.56205e-25	-0.039965	0.179934	0.0699843	0.0528701	1.3237	0.199832	0.423533	-0.53481	-0.314912	-0.424861	0.0528701	-8.03594	7.66365e-08	4.39329e-07
Alas1	P13195	-6.92157	-4.28133	-5.60145	0.634791	-8.82408	1.65172e-08	2.24721e-08	-1.44276	2.29111	0.424174	0.89773	0.472496	0.641446	0.805345	0.466751	4.20062	2.33368	0.89773	2.59954	0.016733	0.0317724
Alb	P02770	6.04335	6.24808	6.14571	0.0492224	124.856	1.22601e-31	4.93693e-30	-0.224611	0.0649167	-0.0798472	0.069611	-1.14705	0.264262	0.495792	-0.29709	-0.0075618	-0.152326	0.069611	-2.18824	0.0400974	0.0691392
Alcam	O35112	-0.787369	-0.556405	-0.671887	0.0555305	-12.0994	6.25276e-11	9.80837e-11	0.0804584	0.407091	0.243775	0.078532	3.10414	0.00537148	0.0370912	-0.471665	-0.145033	-0.308349	0.078532	-3.92642	0.000774533	0.00201068
Aldh16a1	Q3T1L0	-0.025252	0.24129	0.108019	0.0640845	1.68557	0.106682	0.110844	-0.203347	0.173601	-0.0148728	0.0906292	-0.164107	0.871216	0.944748	-0.467449	-0.0905018	-0.278976	0.0906292	-3.07821	0.00570198	0.0120537
Aldh1a1	P51647	-0.0974886	0.473067	0.187789	0.137178	1.36894	0.185483	0.190859	2.86772	3.67461	3.27117	0.193999	16.8617	1.10445e-13	1.31561e-10	3.57965	4.38654	3.9831	0.193999	20.5315	2.21846e-15	1.00347e-13
Aldh1a3	Q8K4D8	-3.37016	-2.90792	-3.13904	0.111137	-28.2448	3.43494e-18	1.11307e-17	-0.438887	0.214824	-0.112032	0.157171	-0.712802	0.483814	0.698634	-0.634354	0.0193566	-0.307499	0.157171	-1.95646	0.063841	0.102831
Aldh1a7	P13601	0.216029	0.641404	0.428716	0.102273	4.19189	0.000410653	0.000463581	2.69108	3.29266	2.99187	0.144635	20.6856	1.90959e-15	6.30546e-12	3.64076	4.24234	3.94155	0.144635	27.2516	7.14652e-18	6.94053e-16
Aldh1b1	Q66HF8	0.574022	1.05463	0.814324	0.115551	7.04731	5.90539e-07	7.38901e-07	-1.07832	-0.398648	-0.738486	0.163414	-4.51911	0.000187851	0.00285845	-0.39758	0.282095	-0.0577426	0.163414	-0.353352	0.727347	0.791221
Aldh1l1	P28037	4.13975	4.38687	4.26331	0.059416	71.7536	1.34427e-26	1.32898e-25	0.305615	0.655102	0.480358	0.0840269	5.71672	1.12765e-05	0.000286424	-0.958777	-0.60929	-0.784033	0.0840269	-9.33074	6.42444e-09	4.58175e-08
Aldh1l2	A0A8I5ZRH3	1.36203	1.70779	1.53491	0.0831299	18.464	1.84226e-14	3.7996e-14	-0.395498	0.0934747	-0.151012	0.117563	-1.28451	0.212952	0.439205	-0.645042	-0.156069	-0.400556	0.117563	-3.40715	0.00265315	0.00608438
Aldh2	P11884	5.73721	5.96194	5.84958	0.0540317	108.262	2.4387e-30	6.10044e-29	-0.229638	0.0881779	-0.0707303	0.0764123	-0.92564	0.365149	0.597188	-0.463048	-0.145232	-0.30414	0.0764123	-3.98025	0.000681104	0.00179346
Aldh3a1	P11883	2.76884	2.96865	2.86874	0.0480397	59.7161	6.2436e-25	4.62447e-24	-0.281862	0.00070951	-0.140576	0.0679384	-2.06917	0.0510595	0.181615	0.413707	0.696278	0.554993	0.0679384	8.16906	5.87993e-08	3.44247e-07
Aldh3a2	P30839	3.484	3.61087	3.54744	0.0305021	116.301	5.43143e-31	1.70805e-29	-0.210691	-0.0312761	-0.120983	0.0431365	-2.80466	0.010618	0.0593243	0.654555	0.83397	0.744263	0.0431365	17.2537	7.03216e-14	1.85761e-12
Aldh4a1	P0C2X9	5.54777	5.70278	5.62527	0.0372692	150.936	2.29235e-33	1.76031e-31	-0.0502865	0.168932	0.0593229	0.0527066	1.12553	0.273064	0.505463	0.460112	0.679331	0.569721	0.0527066	10.8093	4.87581e-10	4.52245e-09
Aldh5a1	P51650	2.28283	2.54191	2.41237	0.0622915	38.7271	5.12851e-21	2.32934e-20	-0.0624751	0.303926	0.120725	0.0880935	1.37042	0.185028	0.404919	-0.0535854	0.312816	0.129615	0.0880935	1.47134	0.156028	0.224588
Aldh6a1	Q02253	4.47909	4.63186	4.55547	0.036731	124.023	1.41092e-31	5.54625e-30	-0.00370751	0.212346	0.104319	0.0519455	2.00824	0.0576523	0.195852	-0.721567	-0.505514	-0.613541	0.0519455	-11.8112	9.74929e-11	1.08391e-09
Aldh7a1	Q64057	4.50362	4.74292	4.62327	0.0575352	80.3554	1.25743e-27	1.53211e-26	-0.316192	0.0222327	-0.146979	0.0813671	-1.80637	0.0852132	0.250752	0.242287	0.580711	0.411499	0.0813671	5.05731	5.23574e-05	0.000173928
Aldh8a1	D3ZXY4	4.64665	4.78468	4.71567	0.0331865	142.096	8.13249e-33	4.79526e-31	-0.284695	-0.0894906	-0.187093	0.0469329	-3.98639	0.000671182	0.00780368	-0.795258	-0.600053	-0.697656	0.0469329	-14.865	1.28072e-12	2.37581e-11
Aldh9a1	Q9JLJ3	5.02657	5.22074	5.12365	0.0466862	109.747	1.83293e-30	4.72838e-29	-0.151744	0.122866	-0.0144392	0.0660242	-0.218695	0.828999	0.923846	-0.261225	0.013385	-0.12392	0.0660242	-1.87689	0.0744983	0.117588
Aldoa	P05065	2.22223	2.37164	2.29694	0.0359217	63.9429	1.49619e-25	1.21685e-24	-0.0890479	0.122245	0.0165986	0.050801	0.326738	0.7471	0.873801	-0.0860021	0.125291	0.0196444	0.050801	0.386693	0.702874	0.771346
Aldob	P00884	6.35751	6.48366	6.42058	0.0303306	211.687	1.89389e-36	6.94847e-34	-0.25847	-0.0800641	-0.169267	0.0428939	-3.94617	0.000738848	0.00824215	-0.70654	-0.528135	-0.617338	0.0428939	-14.3922	2.38241e-12	4.11871e-11
Aldoc	P09117	-5.73388	-2.31594	-4.02491	0.821773	-4.89784	7.63168e-05	8.82965e-05	-3.69538	1.13832	-1.27853	1.16216	-1.10013	0.283726	0.51706	-2.62786	2.20584	-0.211014	1.16216	-0.18157	0.857661	0.893375
Alg2	G3V6U3	-1.34461	-1.15612	-1.25037	0.0453183	-27.5908	5.54909e-18	1.73843e-17	-0.205955	0.0606089	-0.072673	0.0640897	-1.13393	0.269605	0.502958	-0.371335	-0.104771	-0.238053	0.0640897	-3.71438	0.00128351	0.00314531
Alg5	Q4QQS6	-2.22246	0.342166	-0.940147	0.616611	-1.5247	0.142254	0.147202	-2.45741	1.16952	-0.643944	0.87202	-0.738451	0.468414	0.688353	-2.34161	1.28532	-0.528145	0.87202	-0.605658	0.551232	0.64103
Alpl	P08289	-7.88136	-4.87562	-6.37849	0.722668	-8.8263	1.64477e-08	2.23867e-08	0.0292536	4.28001	2.15463	1.02201	2.10824	0.0471966	0.173159	2.38588	6.63664	4.51126	1.02201	4.41412	0.000241384	0.00070473
Alyref	M0RBB1	1.17734	1.33745	1.25739	0.0384962	32.6628	1.73305e-19	6.60692e-19	-0.0391975	0.187238	0.0740204	0.0544418	1.35962	0.18837	0.407399	0.127413	0.353849	0.240631	0.0544418	4.41997	0.000238035	0.000695566
Amacr	P70473	4.27288	4.5184	4.39564	0.0590281	74.4669	6.18363e-27	6.54435e-26	-0.342603	0.00460234	-0.169	0.0834783	-2.02448	0.0558245	0.191813	-0.195354	0.151851	-0.0217515	0.0834783	-0.260565	0.796966	0.849171
Ambp	Q64240	1.24266	1.53428	1.38847	0.0701143	19.8029	4.57193e-15	1.00376e-14	-0.485707	-0.0732927	-0.2795	0.0991566	-2.81877	0.0102869	0.057965	-1.26377	-0.851359	-1.05757	0.0991566	-10.6656	6.19575e-10	5.62043e-09
Amdhd1	D4AAV1	0.653908	0.952435	0.803172	0.0717745	11.1902	2.61166e-10	3.93417e-10	-0.533994	-0.111814	-0.322904	0.101504	-3.18118	0.00449544	0.0326959	-0.399926	0.0222544	-0.188836	0.101504	-1.86037	0.0768967	0.120968
Ampd2	Q02356	-4.2494	-3.19083	-3.72011	0.254509	-14.6168	1.77024e-12	3.0765e-12	-0.711468	0.785562	0.037047	0.35993	0.102928	0.918996	0.965487	-0.289674	1.20736	0.458841	0.35993	1.27481	0.216303	0.296116
Amt	A0A8I6A0K6	2.73054	2.86032	2.79543	0.0312012	89.5937	1.28749e-28	1.94122e-27	-0.233139	-0.049612	-0.141375	0.0441252	-3.20396	0.00426413	0.0314784	0.640879	0.824406	0.732642	0.0441252	16.6037	1.49414e-13	3.60121e-12
Amy1	A0A8I5ZU41	-2.77798	-2.4374	-2.60769	0.0818836	-31.8463	2.91963e-19	1.08322e-18	-0.248139	0.233503	-0.00731771	0.115801	-0.0631921	0.950211	0.979945	-0.701126	-0.219484	-0.460305	0.115801	-3.97497	0.000689749	0.00181334
Amy2	P00689	-1.92257	-1.48569	-1.70413	0.105038	-16.2239	2.34869e-13	4.39896e-13	-0.270703	0.347133	0.0382149	0.148546	0.25726	0.799482	0.906556	-0.788811	-0.170974	-0.479892	0.148546	-3.2306	0.0040083	0.00884719
Ank1	A0A8I5ZJ94	-0.55118	-0.112566	-0.331873	0.105456	-3.14704	0.00486515	0.00528431	-0.624311	-0.00401797	-0.314165	0.149137	-2.10656	0.0473573	0.173556	-0.795051	-0.174757	-0.484904	0.149137	-3.25141	0.00381886	0.00846869
Ankfy1	D4A1J6	-3.93305	-3.53022	-3.73163	0.096853	-38.5288	5.7041e-21	2.56957e-20	-0.237153	0.332539	0.0476929	0.136971	0.348197	0.731158	0.865335	-0.159144	0.410549	0.125703	0.136971	0.917734	0.369179	0.458799
Ano10	A0A8I5ZUI2	-8.14226	-4.03176	-6.08701	0.988283	-6.15918	4.12803e-06	4.99295e-06	2.09742	7.91054	5.00398	1.39764	3.58029	0.00176393	0.0161344	-3.00025	2.81287	-0.093689	1.39764	-0.0670335	0.947189	0.961161
Anp32a	P49911	1.99078	2.18971	2.09024	0.0478282	43.7031	4.17355e-22	2.13992e-21	-0.201582	0.0797453	-0.0609184	0.0676393	-0.900635	0.377995	0.606861	-0.016304	0.265023	0.12436	0.0676393	1.83857	0.0801648	0.125686
Anp32b	Q9EST6	-0.238161	-0.0107595	-0.12446	0.0546739	-2.27641	0.0334098	0.0352457	-0.114874	0.20672	0.045923	0.0773206	0.59393	0.558903	0.752998	-0.0156499	0.305944	0.145147	0.0773206	1.87721	0.0744517	0.11757
Anpep	P15684	1.04325	1.2311	1.13717	0.0451659	25.1777	3.59309e-17	1.02722e-16	-0.631932	-0.366264	-0.499098	0.0638743	-7.81376	1.19888e-07	7.80369e-06	-0.185663	0.0800044	-0.0528294	0.0638743	-0.827084	0.417489	0.510196
Antkmt	D4A1T7	-5.3704	-1.88816	-3.62928	0.837232	-4.33485	0.000291738	0.000331152	-1.67215	3.25248	0.790168	1.18403	0.667357	0.511812	0.719299	-1.31554	3.6091	1.14678	1.18403	0.968543	0.343796	0.433454
Anxa1	P07150	0.545751	0.936183	0.740967	0.0938713	7.89344	1.02036e-07	1.33171e-07	-0.165191	0.386963	0.110886	0.132754	0.835275	0.412966	0.640454	-0.665279	-0.113125	-0.389202	0.132754	-2.93175	0.00796956	0.0162743
Anxa11	F7FLB7	1.10926	1.22702	1.16814	0.0283142	41.2563	1.38093e-21	6.76534e-21	-0.0759864	0.0905586	0.00728609	0.0400423	0.18196	0.857359	0.93835	-0.351659	-0.185114	-0.268387	0.0400423	-6.70258	1.24109e-06	5.59845e-06
Anxa2	Q07936	0.98667	1.30436	1.14551	0.0763814	14.9973	1.07967e-12	1.92188e-12	-0.182777	0.266501	0.0418623	0.10802	0.387543	0.702254	0.843522	-0.499911	-0.0506326	-0.275272	0.10802	-2.54835	0.0187108	0.0352039
Anxa3	P14669	1.5083	1.79959	1.65394	0.0700351	23.6159	1.31958e-16	3.44994e-16	-0.296288	0.115661	-0.0903138	0.0990446	-0.91185	0.372197	0.603928	-0.612435	-0.200486	-0.406461	0.0990446	-4.10382	0.000506937	0.0013777
Anxa4	P55260	0.542039	0.969613	0.755826	0.102801	7.35229	3.10172e-07	3.94374e-07	-0.422908	0.181773	-0.120568	0.145383	-0.82931	0.416257	0.643785	-0.55939	0.0452909	-0.25705	0.145383	-1.76809	0.0915736	0.140771
Anxa5	P14668	0.85207	1.10198	0.977023	0.0600848	16.2607	2.24707e-13	4.22542e-13	-0.174969	0.178452	0.00174133	0.0849727	0.0204928	0.983844	0.995603	-0.353804	-0.000382604	-0.177093	0.0849727	-2.08412	0.0495493	0.082672
Anxa6	P48037	4.51062	4.60504	4.55783	0.0227004	200.782	5.74722e-36	1.58144e-33	-0.0332789	0.100245	0.0334833	0.0321032	1.04299	0.308812	0.543548	-0.0787045	0.0548199	-0.0119423	0.0321032	-0.371998	0.713622	0.780517
Anxa7	Q6IRJ7	-0.718676	-0.533007	-0.625841	0.0446401	-14.0197	3.93187e-12	6.64094e-12	-0.123073	0.139502	0.00821456	0.0631307	0.13012	0.89771	0.960534	0.183305	0.44588	0.314593	0.0631307	4.9832	6.23639e-05	0.00020531
Aox1	Q9Z0U5	3.60464	3.98037	3.7925	0.090337	41.9817	9.61687e-22	4.79681e-21	0.0754461	0.606811	0.341129	0.127756	2.67016	0.0143253	0.0735648	-1.06484	-0.533472	-0.799155	0.127756	-6.25533	3.32824e-06	1.39112e-05
Aox2	Q5QE78	-0.953532	1.49319	0.269829	0.588264	0.458687	0.651171	0.657945	-1.84709	1.6131	-0.116991	0.831931	-0.140626	0.889505	0.956399	-4.79214	-1.33195	-3.06205	0.831931	-3.68065	0.00139054	0.00338361
Aox3	Q5QE80	1.15978	2.03826	1.59902	0.211212	7.57069	1.97095e-07	2.53035e-07	-1.04516	0.197196	-0.423983	0.298699	-1.41943	0.170447	0.385755	-4.11614	-2.87379	-3.49496	0.298699	-11.7006	1.15866e-10	1.25439e-09
Ap1b1	P52303	0.835159	0.938699	0.886929	0.0248939	35.6283	2.88201e-20	1.20308e-19	-0.116643	0.029784	-0.0434295	0.0352054	-1.23361	0.23098	0.461959	-0.0950207	0.0514064	-0.0218071	0.0352054	-0.619426	0.542299	0.633417
Ap1g1	A0A8I5Y697	-0.927087	-0.723503	-0.825295	0.0489475	-16.8608	1.10566e-13	2.12261e-13	-0.321081	-0.0331699	-0.177125	0.0692223	-2.55879	0.0182902	0.0889458	-0.218355	0.0695563	-0.0743993	0.0692223	-1.07479	0.294664	0.382611
Ap1m1	Q32Q06	0.38761	0.513741	0.450675	0.0303257	14.8612	1.28701e-12	2.26652e-12	-0.297391	-0.119015	-0.208203	0.0428869	-4.85469	8.45324e-05	0.0015507	-0.239391	-0.0610145	-0.150203	0.0428869	-3.5023	0.00212083	0.00497723
Ap1s1	B5DFI3	-0.731063	-0.498021	-0.614542	0.0560302	-10.968	3.75173e-10	5.5853e-10	-0.405646	-0.0760742	-0.24086	0.0792386	-3.03968	0.00622951	0.0405722	-0.62742	-0.297848	-0.462634	0.0792386	-5.83849	8.53292e-06	3.32653e-05
Ap2a1	A0A8I6A4J2	-0.772844	-0.607269	-0.690057	0.0398089	-17.3342	6.41605e-14	1.2536e-13	-0.144707	0.0894499	-0.0276288	0.0562983	-0.490757	0.628687	0.796233	-0.145036	0.0891216	-0.027957	0.0562983	-0.496588	0.624638	0.706354
Ap2a2	P18484	1.97268	2.07667	2.02468	0.0250021	80.9802	1.06921e-27	1.34241e-26	-0.126352	0.0207114	-0.0528203	0.0353583	-1.49386	0.150087	0.357147	-0.292793	-0.14573	-0.219262	0.0353583	-6.20113	3.75728e-06	1.55665e-05
Ap2b1	P62944	0.593902	0.73671	0.665306	0.0343354	19.3767	7.05823e-15	1.52728e-14	-0.150394	0.0515687	-0.0494124	0.0485576	-1.0176	0.320448	0.555315	-0.235371	-0.0334086	-0.13439	0.0485576	-2.76763	0.0115358	0.0227818
Ap2m1	P84092	0.796473	1.01968	0.908076	0.0536649	16.9212	1.03073e-13	1.98568e-13	-0.353827	-0.0381677	-0.195997	0.0758937	-2.58252	0.0173674	0.0857207	-0.455825	-0.140166	-0.297995	0.0758937	-3.92649	0.000774403	0.00201068
Ap3d1	B5DFK6	-4.15134	-2.89915	-3.52524	0.301063	-11.7093	1.14297e-10	1.76359e-10	-1.34479	0.426075	-0.459357	0.425767	-1.07889	0.292873	0.527299	-1.00463	0.766237	-0.119194	0.425767	-0.279951	0.782254	0.837007
Ap3m1	P53676	-6.70431	-5.20071	-5.95251	0.361509	-16.4657	1.75923e-13	3.33657e-13	-1.19067	0.935744	-0.127462	0.511252	-0.249314	0.80554	0.909365	-1.3411	0.785313	-0.277892	0.511252	-0.543553	0.592473	0.676702
Ap3s2	B0BNM6	-1.4241	-1.01306	-1.21858	0.0988257	-12.3306	4.40427e-11	6.95833e-11	-0.300186	0.28111	-0.00953819	0.139761	-0.0682467	0.946235	0.978837	0.273689	0.854985	0.564337	0.139761	4.03789	0.00059348	0.00158678
Apcs	P23680	1.62806	2.01704	1.82255	0.0935206	19.4882	6.29467e-15	1.36743e-14	-0.233777	0.316315	0.0412687	0.132258	0.312032	0.758094	0.882229	-1.56078	-1.01068	-1.28573	0.132258	-9.72137	3.17042e-09	2.46323e-08
Apeh	P13676	1.52474	1.64061	1.58267	0.0278587	56.8106	1.76871e-24	1.22181e-23	-0.181826	-0.0179602	-0.0998933	0.0393982	-2.53548	0.0192415	0.091947	-0.37399	-0.210124	-0.292057	0.0393982	-7.41295	2.73291e-07	1.42336e-06
Apex1	P43138	-0.683039	-0.456796	-0.569917	0.0543956	-10.4773	8.5111e-10	1.24242e-09	0.0372891	0.357246	0.197268	0.076927	2.56435	0.0180702	0.0882659	0.402082	0.722039	0.562061	0.076927	7.30641	3.41449e-07	1.73456e-06
Api5	B1WC49	0.579142	0.750473	0.664808	0.0411931	16.1388	2.60258e-13	4.85134e-13	-0.178642	0.0636571	-0.0574927	0.0582559	-0.986899	0.334927	0.569238	-0.29931	-0.057011	-0.178161	0.0582559	-3.05824	0.00596969	0.0125874
Apmap	Q7TP48	1.18142	1.40089	1.29116	0.0527654	24.4697	6.41789e-17	1.75575e-16	-0.0826163	0.227752	0.0725679	0.0746216	0.972478	0.341882	0.574501	0.00198364	0.312352	0.157168	0.0746216	2.1062	0.0473917	0.0795968
Apoa1	P04639	2.41001	2.69629	2.55315	0.0688303	37.0934	1.2522e-20	5.40494e-20	-0.0291932	0.375669	0.173238	0.0973408	1.77971	0.0896012	0.256603	-0.32858	0.0762826	-0.126149	0.0973408	-1.29595	0.209056	0.288107
Apoa2	P04638	1.05989	1.30887	1.18438	0.0598614	19.7854	4.65348e-15	1.02098e-14	0.0213273	0.373434	0.197381	0.0846568	2.33154	0.0297643	0.125841	0.0617616	0.413869	0.237815	0.0846568	2.80917	0.0105113	0.0209971
Apoa4	P02651	0.869224	1.18086	1.02504	0.0749272	13.6805	6.2641e-12	1.0394e-11	-0.496936	-0.0562114	-0.276574	0.105963	-2.61009	0.0163503	0.0815539	-1.17601	-0.735282	-0.955645	0.105963	-9.01865	1.14492e-08	7.77888e-08
Apoa5	Q9QUH3	-1.0755	-0.658873	-0.867188	0.10017	-8.65716	2.27066e-08	3.06906e-08	-0.00517278	0.584031	0.289429	0.141662	2.0431	0.0537931	0.187813	-0.818619	-0.229416	-0.524017	0.141662	-3.69907	0.00133103	0.0032532
Apob	Q7TMA5	0.788097	0.922895	0.855496	0.0324096	26.3964	1.37088e-17	4.10767e-17	-0.0471395	0.143495	0.0481777	0.0458341	1.05113	0.305144	0.539891	-0.275391	-0.0847563	-0.180073	0.0458341	-3.92881	0.000770114	0.00200387
Apoc1	P19939	1.39678	1.88532	1.64105	0.117459	13.9712	4.20006e-12	7.07221e-12	-0.645309	0.0455884	-0.299861	0.166112	-1.80517	0.0854073	0.250752	-0.976643	-0.285745	-0.631194	0.166112	-3.79981	0.00104747	0.00261827
Apoc3	P06759	-1.30247	0.517476	-0.392496	0.437568	-0.896995	0.37989	0.387998	-1.46514	1.10865	-0.178249	0.618815	-0.288049	0.776133	0.894536	-3.65855	-1.08476	-2.37165	0.618815	-3.83258	0.000968811	0.00244573
Apoc4	P55797	-2.75346	-2.26336	-2.50841	0.117835	-21.2874	1.07343e-15	2.54997e-15	-0.375032	0.31808	-0.0284759	0.166644	-0.170878	0.865955	0.942136	-0.30081	0.392301	0.0457456	0.166644	0.27451	0.786375	0.839817
Apoe	P02650	3.4935	3.75437	3.62393	0.0627196	57.7799	1.24252e-24	8.674e-24	-0.195328	0.173591	-0.0108682	0.088699	-0.122529	0.903645	0.961598	-0.669857	-0.300938	-0.485397	0.088699	-5.47241	1.9822e-05	7.19256e-05
Apoh	P26644	0.417507	0.709952	0.563729	0.0703123	8.01751	7.95147e-08	1.0419e-07	-0.499437	-0.0858576	-0.292647	0.0994366	-2.94305	0.00776747	0.0481204	-0.497691	-0.0841119	-0.290902	0.0994366	-2.9255	0.00808355	0.0164663
Apoo	M0R7V3	-3.48543	-2.06303	-2.77423	0.341987	-8.11209	6.58399e-08	8.66494e-08	-0.16109	1.85049	0.844701	0.483643	1.74654	0.0953299	0.265637	0.207289	2.21887	1.21308	0.483643	2.50821	0.0204126	0.0379305
Apool	A0A8J8YNE4	0.320449	0.484128	0.402288	0.0393531	10.2225	1.31597e-09	1.90084e-09	-0.0193349	0.212141	0.0964033	0.0556537	1.7322	0.0979023	0.268723	1.21498	1.44646	1.33072	0.0556537	23.9107	1.02607e-16	6.77617e-15
Aprt	P36972	0.408756	0.588451	0.498604	0.0432038	11.5407	1.49033e-10	2.28144e-10	-0.264601	-0.0104741	-0.137537	0.0610995	-2.25104	0.035221	0.142801	-0.0157697	0.238357	0.111294	0.0610995	1.82152	0.0828057	0.129059
Aqp1	P29975	-3.6337	-2.5073	-3.0705	0.27082	-11.3378	2.05907e-10	3.12599e-10	-0.824973	0.768001	-0.0284857	0.382997	-0.0743758	0.941415	0.976918	-1.97714	-0.38417	-1.18066	0.382997	-3.08268	0.00564369	0.0119611
Araf	P14056	-1.61264	-1.4222	-1.51742	0.0457876	-33.1404	1.28483e-19	4.99708e-19	-0.227819	0.0415054	-0.0931568	0.0647535	-1.43864	0.164991	0.378072	-0.272444	-0.00311918	-0.137781	0.0647535	-2.12778	0.0453644	0.076705
Arap1	A0A8I6AQA1	-5.00554	-1.41646	-3.211	0.862921	-3.72109	0.0012632	0.00140064	-5.03686	0.0388747	-2.49899	1.22035	-2.04776	0.0532951	0.186816	-4.94784	0.12789	-2.40997	1.22035	-1.97482	0.0615826	0.0998752
Arcn1	Q66H80	1.32429	1.46406	1.39417	0.0336054	41.4866	1.23028e-21	6.08141e-21	-0.20018	-0.00251242	-0.101346	0.0475251	-2.13248	0.044934	0.167392	-0.297514	-0.0998457	-0.19868	0.0475251	-4.18052	0.00042198	0.00117288
Arf3	P61206	2.13977	2.28727	2.21352	0.0354638	62.4164	2.47879e-25	1.92587e-24	-0.0472136	0.161386	0.057086	0.0501533	1.13823	0.267844	0.501373	-0.0164592	0.19214	0.0878404	0.0501533	1.75144	0.0944646	0.144408
Arf4	P61751	0.0742053	0.255679	0.164942	0.0436317	3.78034	0.00109717	0.00122022	-0.212821	0.0438224	-0.0844991	0.0617045	-1.36942	0.185337	0.404919	-0.471474	-0.214831	-0.343152	0.0617045	-5.56122	1.6136e-05	5.97321e-05
Arf5	P84083	1.2405	1.45705	1.34877	0.0520645	25.9058	2.0101e-17	5.89988e-17	-0.253196	0.0530486	-0.100074	0.0736303	-1.35914	0.188521	0.407399	-0.329685	-0.02344	-0.176562	0.0736303	-2.39796	0.0258605	0.046713
Arf6	P62332	-0.369267	-0.0796074	-0.224437	0.0696427	-3.2227	0.00408258	0.0044476	-0.117998	0.291643	0.0868227	0.0984896	0.881542	0.388003	0.617737	-0.273618	0.136023	-0.0687973	0.0984896	-0.698523	0.492514	0.584993
Arfgap1	Q62848	-3.23863	-1.95864	-2.59864	0.307748	-8.44405	3.42688e-08	4.58491e-08	-1.60263	0.207551	-0.697541	0.435221	-1.60273	0.123931	0.314542	-1.46277	0.347416	-0.557676	0.435221	-1.28136	0.214035	0.294109
Arfgap2	Q3MID3	0.792694	0.881573	0.837133	0.0213689	39.1753	4.04049e-21	1.86597e-20	-0.228003	-0.10231	-0.165157	0.0302202	-5.46511	2.0161e-05	0.00044381	-0.337764	-0.212071	-0.274918	0.0302202	-9.09714	9.88943e-09	6.83157e-08
Arfgef1	D4A631	-1.12185	-0.915093	-1.01847	0.0497106	-20.488	2.31482e-15	5.27505e-15	-0.163833	0.128567	-0.0176329	0.0703014	-0.250818	0.804392	0.908482	-0.0717708	0.220629	0.074429	0.0703014	1.05871	0.301757	0.390593
Arfgef2	Q7TSU1	-1.41331	-1.25112	-1.33222	0.0389969	-34.1621	6.86662e-20	2.74167e-19	-0.120921	0.10846	-0.00623046	0.05515	-0.112973	0.911125	0.963642	-0.283171	-0.0537892	-0.16848	0.05515	-3.05494	0.00601517	0.0126752
Arfip1	Q9JHU5	-1.47812	-1.17027	-1.3242	0.0740156	-17.8908	3.43986e-14	6.90531e-14	-0.360949	0.0744135	-0.143268	0.104674	-1.36871	0.185556	0.404919	-0.449085	-0.0137225	-0.231404	0.104674	-2.21071	0.038286	0.0664322
Arg1	P07824	6.46796	6.64052	6.55424	0.0414887	157.976	8.80753e-34	8.459e-32	-0.151787	0.0922508	-0.0297683	0.0586739	-0.507352	0.617195	0.788676	-0.528899	-0.28486	-0.40688	0.0586739	-6.93459	7.51569e-07	3.53516e-06
Arglu1	Q5BJT0	-0.321135	-0.164278	-0.242707	0.0377129	-6.43564	2.22934e-06	2.72237e-06	-0.133331	0.0884978	-0.0224165	0.0533341	-0.420303	0.678533	0.82768	-0.345743	-0.123914	-0.234828	0.0533341	-4.40297	0.000247902	0.000721845
Arhgap1	A0A0G2JYR5	-1.1265	-0.674162	-0.900331	0.108755	-8.27849	4.7374e-08	6.29493e-08	-0.450408	0.189296	-0.130556	0.153803	-0.848849	0.405538	0.63254	-1.03588	-0.396173	-0.716025	0.153803	-4.65546	0.00013572	0.000417657
Arhgap12	D3ZDI5	-4.97676	-1.42871	-3.20273	0.853056	-3.75442	0.00116695	0.00129696	-2.90558	2.11213	-0.396728	1.2064	-0.328851	0.745525	0.873801	-5.07928	-0.0615739	-2.57043	1.2064	-2.13065	0.045101	0.0764494
Arhgap24	Q5U2Z7	-0.882257	0.000231808	-0.441012	0.212176	-2.07852	0.0501099	0.052578	-0.59279	0.655236	0.031223	0.300062	0.104055	0.918113	0.965487	-0.559314	0.688713	0.0646998	0.300062	0.215621	0.831363	0.874534
Arhgdia	Q5XI73	2.2467	2.39557	2.32114	0.0357933	64.8483	1.11522e-25	9.25243e-25	-0.081747	0.12879	0.0235217	0.0506194	0.464678	0.646944	0.809783	-0.084076	0.126461	0.0211927	0.0506194	0.418669	0.679709	0.752882
Arhgdib	Q5M860	-1.82954	-1.36323	-1.59639	0.112115	-14.2389	2.92406e-12	4.99754e-12	-0.162023	0.497438	0.167707	0.158554	1.05773	0.302194	0.537632	-0.659153	0.000308556	-0.329422	0.158554	-2.07767	0.0501959	0.0835839
Arhgef1	Q9Z1I6	-3.84089	-2.34076	-3.09082	0.360675	-8.56954	2.68738e-08	3.62341e-08	-0.64632	1.47518	0.414432	0.510072	0.812497	0.425622	0.652434	-0.556347	1.56516	0.504405	0.510072	0.988891	0.333974	0.423909
Arhgef18	A0A8I6ALJ4	-4.86879	-2.56436	-3.71657	0.554052	-6.70799	1.22655e-06	1.51122e-06	-1.79026	1.4687	-0.160782	0.783548	-0.205197	0.839394	0.928741	-2.27304	0.985915	-0.643562	0.783548	-0.821344	0.420678	0.513143
Arih2	D3ZJB8	-3.42189	-2.97617	-3.19903	0.107166	-29.8513	1.10442e-18	3.8156e-18	-0.0764428	0.553909	0.238733	0.151555	1.57522	0.130151	0.324101	-0.430478	0.199874	-0.115302	0.151555	-0.760795	0.455238	0.548412
Arl1	P61212	-1.21027	-0.870628	-1.04045	0.0816601	-12.7412	2.39222e-11	3.84011e-11	-0.302194	0.178134	-0.0620299	0.115485	-0.537126	0.596826	0.778432	-0.585305	-0.104978	-0.345142	0.115485	-2.98863	0.00700128	0.0145033
Arl2	O08697	-3.21662	-2.8782	-3.04741	0.0813669	-37.4527	1.02566e-20	4.49168e-20	-0.211119	0.267484	0.0281825	0.11507	0.244916	0.808899	0.911599	0.144041	0.622644	0.383343	0.11507	3.33138	0.00316871	0.00715179
Arl3	P37996	-7.62451	-4.18236	-5.90344	0.827593	-7.13327	4.91912e-07	6.17602e-07	-1.77827	3.08966	0.655699	1.17039	0.560238	0.581245	0.769511	0.172369	5.0403	2.60633	1.17039	2.22689	0.0370285	0.0644194
Arl6ip1	Q7TMZ5	0.966007	1.24988	1.10794	0.0682508	16.2334	2.32212e-13	4.35413e-13	-0.526945	-0.125491	-0.326218	0.0965212	-3.37975	0.00282932	0.0227864	-0.45342	-0.0519663	-0.252693	0.0965212	-2.61801	0.016069	0.0306349
Arl8b	Q66HA6	-0.272776	-0.0374726	-0.155124	0.0565738	-2.74198	0.0122153	0.0131298	-0.139177	0.193592	0.0272075	0.0800075	0.340062	0.737188	0.869181	-0.268861	0.0639087	-0.102476	0.0800075	-1.28083	0.214219	0.294117
Armc10	B1WBW4	-4.27939	-2.47709	-3.37824	0.433326	-7.79606	1.24274e-07	1.61175e-07	-0.222396	2.32644	1.05202	0.612816	1.7167	0.100748	0.274243	0.36949	2.91833	1.64391	0.612816	2.68255	0.0139383	0.0270254
Armt1	Q6AYT5	-0.577739	-0.17716	-0.377449	0.0963108	-3.91907	0.000788223	0.00087989	-0.319531	0.246973	-0.0362786	0.136204	-0.266355	0.792564	0.902992	-0.360563	0.20594	-0.0773116	0.136204	-0.567616	0.576315	0.662371
Arpc1a	Q99PD4	1.47986	1.60663	1.54325	0.0304808	50.6301	1.95338e-23	1.18133e-22	-0.151171	0.0281175	-0.061527	0.0431063	-1.42733	0.168186	0.381199	-0.405664	-0.226375	-0.31602	0.0431063	-7.33117	3.24184e-07	1.65962e-06
Arpc1b	O88656	1.17272	1.34737	1.26004	0.0419922	30.0066	9.92736e-19	3.44329e-18	-0.0929232	0.154076	0.0305766	0.0593859	0.51488	0.612014	0.786301	-0.172666	0.0743337	-0.0491661	0.0593859	-0.827908	0.417032	0.509826
Arpc2	P85970	0.315078	0.52528	0.420179	0.0505388	8.31399	4.41825e-08	5.88031e-08	-0.0706028	0.226668	0.0780327	0.0714727	1.09178	0.287296	0.521237	-0.270444	0.0268272	-0.121808	0.0714727	-1.70426	0.103085	0.156499
Arpc3	B2GV73	0.933214	1.10612	1.01967	0.0415728	24.5273	6.11833e-17	1.68076e-16	-0.157862	0.0866709	-0.0355954	0.0587928	-0.605438	0.551376	0.74862	-0.41116	-0.166627	-0.288893	0.0587928	-4.91376	7.34941e-05	0.000238387
Arpc4	B2RZ72	0.026791	0.224677	0.125734	0.0475775	2.64272	0.0152193	0.0162688	-0.0310794	0.248773	0.108847	0.0672848	1.6177	0.120649	0.309064	-0.218765	0.0610877	-0.0788386	0.0672848	-1.17172	0.254434	0.338767
Arpc5	Q4KLF8	-0.222855	-0.00986475	-0.11636	0.0512091	-2.27225	0.0337006	0.0355298	-0.0937798	0.207434	0.056827	0.0724205	0.784681	0.441403	0.665532	-0.712993	-0.411779	-0.562386	0.0724205	-7.76556	1.32225e-07	7.27681e-07
Arpc5l	A1L108	-0.183864	-0.0166619	-0.100263	0.0402003	-2.49409	0.0210453	0.022359	-0.289193	-0.0527334	-0.170963	0.0568518	-3.00717	0.00671087	0.0429444	-0.193814	0.0426462	-0.0755837	0.0568518	-1.32949	0.19795	0.27533
Arpp19	Q712U5	0.566209	0.757217	0.661713	0.0459237	14.409	2.3299e-12	4.01112e-12	0.0179105	0.288036	0.152973	0.064946	2.35539	0.028304	0.122329	-0.0461844	0.223941	0.0888782	0.064946	1.36849	0.185621	0.260596
Arrb1	P29066	-5.97839	-3.72686	-4.85263	0.541334	-8.9642	1.26796e-08	1.73569e-08	-1.10465	2.07949	0.487422	0.765562	0.636685	0.53121	0.734221	-2.67124	0.512911	-1.07916	0.765562	-1.40963	0.173286	0.24547
Arsb	P50430	-1.16006	-0.927794	-1.04393	0.055844	-18.6936	1.44151e-14	3.00117e-14	-0.118623	0.209853	0.045615	0.0789754	0.577585	0.569686	0.761272	0.790999	1.11948	0.955238	0.0789754	12.0954	6.29148e-11	7.2638e-10
As3mt	Q8VHT6	0.632447	0.764084	0.698265	0.0316494	22.0625	5.22355e-16	1.27859e-15	-0.186896	-0.000732803	-0.0938143	0.044759	-2.09599	0.0483787	0.175727	-0.727115	-0.540952	-0.634034	0.044759	-14.1655	3.22761e-12	5.38262e-11
Asah1	Q6P7S1	0.994526	1.22256	1.10854	0.0548266	20.2191	3.0162e-15	6.78903e-15	-0.220913	0.101579	-0.0596672	0.0775366	-0.769536	0.450145	0.674401	0.443554	0.766046	0.6048	0.0775366	7.8002	1.23235e-07	6.839e-07
Asgr1	P02706	1.9489	2.13728	2.04309	0.0452923	45.1089	2.16106e-22	1.14724e-21	-0.262493	0.00391855	-0.129287	0.064053	-2.01844	0.0564987	0.193325	-0.775025	-0.508613	-0.641819	0.064053	-10.0201	1.8704e-09	1.50636e-08
Asgr2	P08290	1.67816	1.81802	1.74809	0.0336255	51.987	1.12566e-23	7.07988e-23	-0.231691	-0.0339041	-0.132797	0.0475537	-2.79258	0.0109096	0.06024	-0.709604	-0.511818	-0.610711	0.0475537	-12.8426	2.06258e-11	2.67083e-10
Asl	P20673	3.3557	3.49041	3.42305	0.0323894	105.684	4.04156e-30	9.46471e-29	0.133285	0.3238	0.228543	0.0458056	4.98941	6.14561e-05	0.00119369	-0.202645	-0.0121288	-0.107387	0.0458056	-2.3444	0.0289683	0.0517325
Asns	P49088	-2.19165	-1.79435	-1.993	0.0955231	-20.864	1.60724e-15	3.74268e-15	-0.0956687	0.466201	0.185266	0.13509	1.37143	0.184719	0.404919	2.88508	3.44695	3.16601	0.13509	23.4363	1.54035e-16	9.78122e-15
Aspdh	Q5I0J9	1.9086	2.07064	1.98962	0.0389595	51.0689	1.63194e-23	9.96054e-23	-0.177918	0.0512427	-0.0633378	0.055097	-1.14957	0.263246	0.494447	-0.80197	-0.572809	-0.68739	0.055097	-12.476	3.54188e-11	4.28399e-10
Aspg	O88202	0.99601	1.2486	1.1223	0.0607296	18.4804	1.81025e-14	3.73824e-14	-0.259257	0.0979564	-0.0806503	0.0858846	-0.939054	0.358379	0.590208	-0.823545	-0.466331	-0.644938	0.0858846	-7.50936	2.23715e-07	1.17628e-06
Asph	A0A096MKE0	-0.212057	-0.00971462	-0.110886	0.048649	-2.2793	0.0332086	0.0350447	-0.109242	0.176913	0.0338353	0.0688001	0.491791	0.627968	0.795684	-0.988291	-0.702136	-0.845213	0.0688001	-12.2851	4.717e-11	5.50372e-10
Asrgl1	Q8VI04	0.611187	0.782734	0.696961	0.041245	16.8981	1.05879e-13	2.035e-13	-0.206316	0.0362882	-0.0850141	0.0583292	-1.45749	0.159775	0.371928	-1.04465	-0.802049	-0.923351	0.0583292	-15.83	3.79138e-13	8.07687e-12
Ass1	P09034	5.7257	5.88236	5.80403	0.037665	154.096	1.48417e-33	1.28967e-31	-0.162512	0.0590344	-0.051739	0.0532664	-0.971326	0.342442	0.575149	-0.603385	-0.381838	-0.492611	0.0532664	-9.24808	7.47806e-09	5.27618e-08
Atad1	Q505J9	0.479479	0.631996	0.555738	0.0366696	15.1553	8.81959e-13	1.57844e-12	-0.188825	0.026867	-0.0809788	0.0518586	-1.56153	0.133343	0.328827	0.0990612	0.314753	0.206907	0.0518586	3.98983	0.000665693	0.00175849
Atad2	A0A8I5ZNS1	-5.534	-3.23354	-4.38377	0.5531	-7.92582	9.55869e-08	1.24803e-07	-0.933596	2.31976	0.69308	0.782201	0.886064	0.385618	0.615974	1.4907	4.74405	3.11738	0.782201	3.98539	0.000672791	0.00177441
Atad3	Q3KRE0	0.649029	0.766242	0.707635	0.0281815	25.1099	3.79565e-17	1.08179e-16	-0.0128723	0.152892	0.0700099	0.0398546	1.75663	0.0935541	0.264483	0.87555	1.04131	0.958432	0.0398546	24.0482	9.13351e-17	6.2831e-15
Atg3	Q6AZ50	0.753393	1.08562	0.919507	0.0798775	11.5115	1.56102e-10	2.38524e-10	-0.316172	0.15367	-0.081251	0.112964	-0.719266	0.479905	0.695937	-0.740732	-0.27089	-0.505811	0.112964	-4.47763	0.000207404	0.000611275
Atg4b	A0A0G2QC33	-2.86628	-2.50834	-2.68731	0.0860612	-31.2256	4.37822e-19	1.58171e-18	-0.351699	0.154517	-0.0985909	0.121709	-0.810055	0.426993	0.653173	-0.360417	0.145798	-0.10731	0.121709	-0.881692	0.387924	0.479388
Atg5	Q3MQ06	-7.02994	-2.97972	-5.00483	0.973791	-5.13953	4.31445e-05	5.03226e-05	-1.62425	4.10362	1.23968	1.37715	0.900181	0.378231	0.606861	-2.2337	3.49417	0.630234	1.37715	0.457637	0.651913	0.729453
Atic	O35567	1.96019	2.04481	2.0025	0.0203436	98.434	1.79254e-29	3.41333e-28	-0.159484	-0.039822	-0.0996528	0.0287702	-3.46376	0.00232248	0.0199591	-0.0321251	0.0875366	0.0277058	0.0287702	0.963003	0.346505	0.43569
Atl1	Q6PST4	-1.57809	-1.09787	-1.33798	0.115459	-11.5884	1.38223e-10	2.12087e-10	-0.438753	0.240381	-0.099186	0.163284	-0.607446	0.550068	0.747904	-0.381397	0.297737	-0.0418297	0.163284	-0.256178	0.800306	0.851357
Atl2	F1LQ09	2.26007	2.39315	2.32661	0.0319975	72.7121	1.01843e-26	1.04113e-25	-0.215947	-0.0277366	-0.121842	0.0452513	-2.69256	0.0136329	0.0711149	-0.357581	-0.16937	-0.263476	0.0452513	-5.82249	8.85049e-06	3.43815e-05
Atl3	Q0ZHH6	2.13763	2.27489	2.20626	0.0330029	66.8504	5.90649e-26	5.13243e-25	0.0945362	0.288661	0.191598	0.0466732	4.10511	0.000505377	0.00624686	-0.198988	-0.00486376	-0.101926	0.0466732	-2.18382	0.0404628	0.0696601
Atox1	Q9WUC4	0.0364368	0.270289	0.153363	0.056225	2.72767	0.0126108	0.0135285	-0.169756	0.160961	-0.0043974	0.0795142	-0.0553034	0.95642	0.982912	-0.22697	0.103747	-0.0616116	0.0795142	-0.77485	0.447066	0.540338
Atp11c	A0A8I5ZV31	0.279828	0.464134	0.371981	0.0443126	8.39448	3.77438e-08	5.04167e-08	-0.0862894	0.174359	0.0440346	0.0626674	0.702672	0.489977	0.704662	-0.593974	-0.333326	-0.46365	0.0626674	-7.39858	2.81602e-07	1.45973e-06
Atp13a1	G3V7I3	-0.502072	-0.315929	-0.409	0.0447543	-9.1388	9.15257e-09	1.26398e-08	-0.198242	0.0650039	-0.0666192	0.0632921	-1.05257	0.304501	0.539891	-0.274922	-0.0116759	-0.143299	0.0632921	-2.26409	0.0342783	0.060078
Atp1a1	P06685	2.17176	2.30579	2.23877	0.0322251	69.4731	2.64166e-26	2.46406e-25	0.108425	0.297974	0.203199	0.0455731	4.45876	0.000216969	0.00322717	-0.198282	-0.00873303	-0.103507	0.0455731	-2.27124	0.0337716	0.0593158
Atp1b1	P07340	1.06774	1.24894	1.15834	0.0435669	26.5876	1.18302e-17	3.56742e-17	0.258766	0.515028	0.386897	0.0616129	6.27948	3.15361e-06	0.000103536	0.0247044	0.280966	0.152835	0.0616129	2.48058	0.0216675	0.0398808
Atp1b3	Q63377	0.376875	0.474475	0.425675	0.0234658	18.1402	2.61574e-14	5.32173e-14	-0.129523	0.00850363	-0.0605097	0.0331856	-1.82337	0.082515	0.247021	-0.488526	-0.350499	-0.419512	0.0331856	-12.6414	2.77095e-11	3.47896e-10
Atp2a2	P11507	1.32464	1.5029	1.41377	0.0428583	32.987	1.4138e-19	5.44733e-19	-0.184106	0.0679884	-0.0580587	0.0606108	-0.957894	0.349015	0.580757	-0.422981	-0.170886	-0.296934	0.0606108	-4.89902	7.6104e-05	0.000245646
Atp2b1	P11505	-1.74656	-1.50651	-1.62653	0.0577149	-28.1822	3.59468e-18	1.15801e-17	-0.162274	0.177207	0.0074667	0.0816213	0.0914798	0.927978	0.969911	-0.170818	0.168663	-0.00107774	0.0816213	-0.0132041	0.98959	0.991799
Atp2c1	Q64566	-5.65534	-3.50008	-4.57771	0.518187	-8.83408	1.62069e-08	2.20682e-08	-2.26729	0.780706	-0.743292	0.732827	-1.01428	0.321994	0.556292	-1.64411	1.40388	-0.120117	0.732827	-0.163908	0.871371	0.903633
Atp5f1a	P15999	5.65231	5.79484	5.72358	0.0342672	167.028	2.73603e-34	3.26519e-32	-0.0228895	0.178672	0.077891	0.0484612	1.60729	0.122924	0.312787	0.61022	0.811781	0.711	0.0484612	14.6715	1.64766e-12	2.98932e-11
Atp5f1b	P10719	6.75255	6.85187	6.80221	0.0238802	284.847	3.72383e-39	5.20771e-36	-0.0384301	0.102034	0.031802	0.0337717	0.941676	0.357066	0.58834	0.528121	0.668585	0.598353	0.0337717	17.7176	4.16868e-14	1.24009e-12
Atp5f1c	P35435	4.3116	4.50929	4.41044	0.0475293	92.7942	6.17171e-29	1.01895e-27	-0.0178571	0.261712	0.121927	0.0672166	1.81395	0.0840014	0.249436	0.56691	0.846479	0.706695	0.0672166	10.5137	8.00168e-10	7.06459e-09
Atp5f1d	P35434	2.8095	3.04578	2.92764	0.056808	51.5357	1.35e-23	8.37911e-23	-0.125394	0.208752	0.0416788	0.0803386	0.51879	0.609332	0.784795	0.594341	0.928488	0.761414	0.0803386	9.47757	4.91587e-09	3.60716e-08
Atp5f1e	P29418	0.769637	1.28894	1.02929	0.124856	8.24381	5.07231e-08	6.72954e-08	-0.431508	0.302901	-0.0643035	0.176573	-0.364175	0.719369	0.856293	0.423384	1.15779	0.790588	0.176573	4.4774	0.000207522	0.000611275
Atp5me	P29419	2.7143	3.12341	2.91886	0.0983626	29.6745	1.24772e-18	4.25177e-18	-0.249355	0.329218	0.0399314	0.139106	0.287058	0.776881	0.894579	0.129128	0.7077	0.418414	0.139106	3.00789	0.00669992	0.0139843
Atp5mf	D3ZAF6	3.28398	4.027	3.65549	0.178643	20.4626	2.37317e-15	5.40055e-15	-0.339574	0.711209	0.185818	0.252639	0.735507	0.470166	0.689382	-0.492264	0.558519	0.0331274	0.252639	0.131125	0.896924	0.923948
Atp5mg	Q6PDU7	3.70599	3.85744	3.78171	0.036414	103.853	5.82975e-30	1.26644e-28	-0.0533565	0.160832	0.0537376	0.0514971	1.04351	0.308578	0.543426	0.320641	0.534829	0.427735	0.0514971	8.30599	4.48818e-08	2.70932e-07
Atp5mk	Q9JJW3	0.905279	1.40555	1.15542	0.12028	9.60603	3.89804e-09	5.49352e-09	-0.0701949	0.637298	0.283551	0.170102	1.66695	0.110371	0.292726	0.0994463	0.806939	0.453193	0.170102	2.66424	0.0145139	0.0280262
Atp5mpl	D3Z9R8	-1.50081	-1.01277	-1.25679	0.11734	-10.7107	5.74534e-10	8.4617e-10	-0.26657	0.423625	0.0785274	0.165943	0.473218	0.640939	0.80532	0.0743382	0.764534	0.419436	0.165943	2.52759	0.0195738	0.0364949
Atp5pb	P19511	3.16189	3.24988	3.20588	0.0211548	151.544	2.10689e-33	1.65642e-31	0.00509081	0.129524	0.0673073	0.0299173	2.24978	0.0353135	0.142801	0.436799	0.561232	0.499016	0.0299173	16.6798	1.36618e-13	3.34158e-12
Atp5pd	P31399	3.25896	3.37631	3.31764	0.0282134	117.591	4.31019e-31	1.39532e-29	-0.0797094	0.0862426	0.00326661	0.0398997	0.0818706	0.935525	0.973253	0.302062	0.468014	0.385038	0.0398997	9.65013	3.60125e-09	2.75262e-08
Atp5pf	P21571	2.61193	2.78158	2.69676	0.0407903	66.1127	7.44854e-26	6.32264e-25	-0.0923799	0.14755	0.027585	0.0576862	0.478191	0.637454	0.803073	0.248231	0.488161	0.368196	0.0576862	6.38275	2.50638e-06	1.06788e-05
Atp5po	Q06647	2.25747	2.50265	2.38006	0.058949	40.3749	2.16167e-21	1.03447e-20	-0.102043	0.244697	0.0713267	0.0833664	0.855581	0.401887	0.628924	0.33119	0.677929	0.504559	0.0833664	6.05231	5.25111e-06	2.11453e-05
Atp6v0a1	P25286	-2.2754	-1.79246	-2.03393	0.116113	-17.5168	5.21961e-14	1.03019e-13	-0.0893787	0.593604	0.252113	0.164209	1.53532	0.139636	0.33754	-0.15404	0.528943	0.187451	0.164209	1.14154	0.266495	0.352692
Atp6v0d1	F7FFW7	-0.739741	-0.499417	-0.619579	0.057781	-10.7229	5.62999e-10	8.29551e-10	-0.207966	0.131904	-0.0380306	0.0817147	-0.465408	0.64643	0.809754	-0.0824345	0.257435	0.0875005	0.0817147	1.07081	0.29641	0.384425
Atp6v1a	A0A1W2Q641	0.413056	0.512275	0.462665	0.0238551	19.3948	6.92781e-15	1.50004e-14	-0.0687088	0.0716079	0.00144957	0.0337362	0.0429677	0.966133	0.988281	0.0673402	0.207657	0.137499	0.0337362	4.07569	0.000542199	0.00145912
Atp6v1b2	P62815	-0.199928	-0.0173199	-0.108624	0.0439042	-2.47411	0.0219714	0.0233129	-0.0667855	0.191461	0.0623376	0.06209	1.00399	0.326813	0.5603	-0.113939	0.144307	0.0151842	0.06209	0.244551	0.809178	0.858018
Atp6v1c1	Q5FVI6	-2.01961	-1.59902	-1.80931	0.101121	-17.8925	3.43344e-14	6.90031e-14	-0.219001	0.375799	0.0783992	0.143007	0.548218	0.589323	0.773659	-0.157834	0.436966	0.139566	0.143007	0.975934	0.340206	0.429912
Atp6v1e1	Q6PCU2	-1.04758	-0.800217	-0.9239	0.059474	-15.5345	5.4664e-13	9.92853e-13	-0.236382	0.113446	-0.0614677	0.0841089	-0.73081	0.472971	0.691652	-0.00328846	0.34654	0.171626	0.0841089	2.04052	0.0540709	0.0892004
Atp6v1g1	A0A8I6B3N3	-1.25959	-0.878059	-1.06883	0.0917324	-11.6516	1.25134e-10	1.92721e-10	-0.225708	0.313865	0.0440785	0.129729	0.339773	0.737402	0.869181	-0.0347737	0.5048	0.235013	0.129729	1.81157	0.084381	0.131056
Atp6v1h	A0A8I5ZQ24	-0.95432	-0.717139	-0.83573	0.0570253	-14.6554	1.68283e-12	2.93075e-12	-0.073328	0.262097	0.0943844	0.0806459	1.17036	0.254969	0.483994	0.0523998	0.387825	0.220112	0.0806459	2.72937	0.0125632	0.024678
Atpaf2	A0A8I6A7S3	-2.0503	-1.74702	-1.89866	0.0729174	-26.0385	1.81119e-17	5.35413e-17	0.0138391	0.442742	0.22829	0.103121	2.21382	0.0380417	0.149445	0.552261	0.981163	0.766712	0.103121	7.43509	2.60987e-07	1.36357e-06
Atxn10	Q9ER24	-2.27359	-1.90505	-2.08932	0.0886071	-23.5796	1.36137e-16	3.55074e-16	-0.169243	0.351947	0.0913521	0.125309	0.729012	0.474047	0.692166	-0.0843108	0.43688	0.176284	0.125309	1.40679	0.174116	0.246329
Atxn2	A0A8I6ATU9	-1.05548	-0.734307	-0.894892	0.0772184	-11.5891	1.38067e-10	2.11947e-10	-0.312859	0.141343	-0.0857579	0.109203	-0.785305	0.441045	0.665295	-0.456439	-0.00223792	-0.229339	0.109203	-2.10011	0.0479781	0.0804181
Atxn2l	A0A0G2JYE0	-1.80348	-0.0707612	-0.937122	0.416597	-2.24947	0.0353361	0.0372422	-2.12933	0.32111	-0.90411	0.589157	-1.53458	0.139816	0.337727	-1.18525	1.26519	0.0399669	0.589157	0.0678374	0.946557	0.960815
Auh	F1LU71	0.634392	0.78308	0.708736	0.035749	19.8253	4.46973e-15	9.81973e-15	0.0123282	0.222605	0.117467	0.0505567	2.32346	0.0302744	0.127508	0.691888	0.902165	0.797027	0.0505567	15.765	4.10709e-13	8.58329e-12
Aup1	A1L134	-0.546842	-0.265729	-0.406285	0.0675878	-6.01122	5.76222e-06	6.93651e-06	-0.21011	0.187444	-0.0113329	0.0955835	-0.118566	0.906746	0.962107	-0.21887	0.178684	-0.0200928	0.0955835	-0.210212	0.835528	0.878076
Aven	A0A8I6AHX5	-6.54549	-3.44297	-4.99423	0.745938	-6.69524	1.26108e-06	1.55319e-06	-2.50782	1.87981	-0.314004	1.05492	-0.297657	0.768889	0.889425	-1.14575	3.24188	1.04807	1.05492	0.993506	0.331774	0.421677
B2m	P07151	2.47585	2.65119	2.56352	0.0421554	60.8111	4.27191e-25	3.21898e-24	-0.255985	-0.00802493	-0.132005	0.0596168	-2.21422	0.0380099	0.149445	-0.317889	-0.069929	-0.193909	0.0596168	-3.25259	0.00380838	0.00845112
Baat	Q63276	5.61378	5.76368	5.68873	0.0360406	157.842	8.96624e-34	8.459e-32	-0.254611	-0.0426186	-0.148615	0.0509691	-2.91578	0.00826383	0.0498851	-0.603424	-0.391432	-0.497428	0.0509691	-9.75939	2.96276e-09	2.31825e-08
Babam2	Q6P7Q1	-1.45311	-1.25353	-1.35332	0.0479835	-28.2039	3.53848e-18	1.14214e-17	-0.197865	0.0843757	-0.0567447	0.067859	-0.836216	0.412448	0.639992	-0.0181263	0.264115	0.122994	0.067859	1.8125	0.0842326	0.130887
Bag1	B0K019	-3.33892	-1.49228	-2.4156	0.443987	-5.44069	2.13377e-05	2.51812e-05	-1.21206	1.39949	0.0937131	0.627893	0.14925	0.88278	0.952482	-2.33666	0.274891	-1.03088	0.627893	-1.64182	0.11552	0.172757
Bag3	Q5U2U8	-1.48347	-1.18014	-1.3318	0.07293	-18.2614	2.29279e-14	4.68781e-14	-0.506919	-0.0779418	-0.29243	0.103139	-2.83531	0.00991144	0.0566221	-0.541602	-0.112625	-0.327113	0.103139	-3.17159	0.00459651	0.00999188
Bag5	Q5QJC9	-2.76247	-2.32165	-2.54206	0.105985	-23.985	9.63422e-17	2.57589e-16	-0.386621	0.236788	-0.0749163	0.149886	-0.499823	0.622396	0.791661	-0.567031	0.0563777	-0.255326	0.149886	-1.70348	0.103234	0.15651
Bag6	Q6MG49	-3.90633	-3.21326	-3.5598	0.166634	-21.363	9.99562e-16	2.38436e-15	-0.576264	0.40388	-0.086192	0.235655	-0.365754	0.718207	0.855526	-0.649505	0.33064	-0.159433	0.235655	-0.676549	0.506076	0.598304
Baiap2l1	Q3KR97	-4.36272	-3.59722	-3.97997	0.184049	-21.6245	7.82503e-16	1.88325e-15	-0.376466	0.706119	0.164827	0.260285	0.633255	0.533404	0.735418	-1.02294	0.0596461	-0.481646	0.260285	-1.85046	0.078368	0.123107
Banf1	Q9R1T1	0.696889	0.905233	0.801061	0.050092	15.9918	3.11069e-13	5.76079e-13	-0.0727472	0.221896	0.0745744	0.0708408	1.0527	0.30444	0.539891	0.1167	0.411343	0.264022	0.0708408	3.72697	0.00124565	0.00305809
Basp1	Q05175	-2.16663	-1.64136	-1.904	0.126289	-15.0765	9.7532e-13	1.73894e-12	-0.386635	0.356201	-0.0152167	0.1786	-0.0852	0.932909	0.971756	-0.736404	0.00643229	-0.364986	0.1786	-2.0436	0.0537395	0.0887683
Bax	Q63690	-1.31718	-0.922741	-1.11996	0.0948341	-11.8097	9.77311e-11	1.51293e-10	-0.226674	0.331143	0.0522345	0.134116	0.389473	0.700848	0.842987	-0.0439089	0.513909	0.235	0.134116	1.75222	0.0943272	0.144332
Bbox1	Q9QZU7	2.02169	2.20659	2.11414	0.0444543	47.5576	7.19495e-23	4.04731e-22	-0.260621	0.00086058	-0.12988	0.0628678	-2.06593	0.0513929	0.182472	-0.4353	-0.173819	-0.304559	0.0628678	-4.84444	8.66124e-05	0.000276323
Bcam	Q9ESS6	-3.28325	-2.78044	-3.03185	0.120889	-25.0796	3.89008e-17	1.10258e-16	-0.422686	0.288385	-0.0671504	0.170962	-0.392779	0.698441	0.841391	-0.694997	0.0160745	-0.339461	0.170962	-1.98559	0.0602905	0.0981653
Bcap29	F7F288	-3.82871	-2.05528	-2.94199	0.426386	-6.89983	8.09848e-07	1.00455e-06	-1.19058	1.31744	0.0634349	0.603001	0.105199	0.917217	0.965487	-0.947081	1.56094	0.306929	0.603001	0.509001	0.616058	0.698566
Bcap31	A0A0G2JXK2	2.14474	2.32483	2.23478	0.0432983	51.6137	1.30814e-23	8.1346e-23	-0.0454508	0.209231	0.0818902	0.061233	1.33735	0.195413	0.417496	-0.130679	0.124003	-0.00333782	0.061233	-0.0545101	0.957044	0.969161
Bcar1	Q63767	-4.76347	-3.64702	-4.20525	0.268426	-15.6663	4.63997e-13	8.48349e-13	-0.737571	0.841322	0.0518757	0.379612	0.136655	0.892605	0.956704	-1.73567	-0.156774	-0.94622	0.379612	-2.4926	0.0211131	0.0389907
Bcas2	B5DFM8	-5.17369	-3.54593	-4.35981	0.39136	-11.1402	2.83242e-10	4.25508e-10	-0.849912	1.45208	0.301083	0.553466	0.543996	0.592174	0.77532	-0.611942	1.69005	0.539053	0.553466	0.973959	0.341163	0.430792
Bckdha	P11960	3.24598	3.47878	3.36238	0.0559708	60.0739	5.51134e-25	4.108e-24	-0.236159	0.093063	-0.071548	0.0791546	-0.903902	0.3763	0.605823	0.370666	0.699888	0.535277	0.0791546	6.76242	1.08973e-06	4.94269e-06
Bckdhb	P35738	0.0179246	0.31637	0.167148	0.0717551	2.32942	0.0298976	0.0316012	-0.298972	0.123095	-0.0879385	0.101477	-0.866585	0.395963	0.624091	0.461299	0.883365	0.672332	0.101477	6.62546	1.46851e-06	6.48267e-06
Bcl2l13	A0A8I6ABQ2	-2.04204	-1.80318	-1.92261	0.0574305	-33.4772	1.04295e-19	4.07554e-19	-0.119149	0.21866	0.0497556	0.081219	0.61261	0.546711	0.746268	0.416232	0.754041	0.585137	0.081219	7.20443	4.23164e-07	2.10752e-06
Bco2	A3KN98	-1.57446	-1.17434	-1.3744	0.0961996	-14.287	2.74166e-12	4.69796e-12	-0.310808	0.255041	-0.0278836	0.136047	-0.204956	0.83958	0.928741	-0.162126	0.403724	0.120799	0.136047	0.887923	0.384639	0.47622
Bcs1l	Q5XIM0	-0.0832552	0.139271	0.0280079	0.0535018	0.523494	0.606111	0.613543	-0.0545193	0.26018	0.10283	0.075663	1.35906	0.188546	0.407399	0.46294	0.77764	0.62029	0.075663	8.19807	5.55176e-08	3.27941e-07
Bdh1	P29147	3.68009	3.88577	3.78293	0.0494506	76.4992	3.52005e-27	3.9004e-26	-0.0902902	0.20058	0.0551448	0.0699337	0.78853	0.439198	0.663349	-0.213692	0.0771776	-0.0682574	0.0699337	-0.976031	0.340159	0.429912
Bet1	Q62896	0.027556	0.290044	0.1588	0.0631098	2.51625	0.0200607	0.0213472	-0.0764195	0.294795	0.109188	0.0892507	1.22338	0.234737	0.464968	-0.00615387	0.36506	0.179453	0.0892507	2.01066	0.0573763	0.0939765
Bgn	P47853	0.767018	1.17998	0.9735	0.0992888	9.80474	2.73339e-09	3.877e-09	-0.518911	0.0651094	-0.226901	0.140416	-1.61592	0.121036	0.309814	-0.747975	-0.163955	-0.455965	0.140416	-3.24726	0.00385595	0.00852803
Bhmt	O09171	6.72069	6.94315	6.83192	0.0534879	127.728	7.60878e-32	3.26288e-30	-0.55874	-0.244122	-0.401431	0.0756433	-5.3069	2.91449e-05	0.000605261	-0.633549	-0.318932	-0.47624	0.0756433	-6.29587	3.0404e-06	1.28054e-05
Bhmt2	Q68FT5	3.31947	3.68824	3.50385	0.0886646	39.5181	3.37277e-21	1.57301e-20	-0.361134	0.160395	-0.10037	0.125391	-0.800455	0.43241	0.658878	-0.440524	0.0810043	-0.17976	0.125391	-1.4336	0.166409	0.237153
Bid	Q9JLT6	-0.840572	-0.597746	-0.719159	0.0583826	-12.318	4.48812e-11	7.08402e-11	-0.408608	-0.0651993	-0.236904	0.0825655	-2.86928	0.00918084	0.0532779	-0.127295	0.216114	0.0444093	0.0825655	0.537868	0.596323	0.680393
Bin1	O08839	-5.11019	-3.46437	-4.28728	0.395705	-10.8345	4.67591e-10	6.9175e-10	-0.429668	1.89788	0.734106	0.559611	1.31182	0.203743	0.42742	-1.24357	1.08398	-0.079791	0.559611	-0.142583	0.887979	0.916856
Blmh	P70645	0.932193	1.10948	1.02083	0.042624	23.9497	9.9266e-17	2.65191e-16	-0.242666	0.00804971	-0.117308	0.0602795	-1.94607	0.0651506	0.212157	-0.28917	-0.0384538	-0.163812	0.0602795	-2.71754	0.0128979	0.0252005
Bltp3b	M0R8V0	-5.45075	-4.41583	-4.93329	0.248826	-19.8263	4.46543e-15	9.81682e-15	-1.33504	0.128559	-0.603243	0.351893	-1.71428	0.1012	0.275032	-0.544467	0.919136	0.187334	0.351893	0.532362	0.600063	0.68348
Blvra	P46844	0.0405098	0.307052	0.173781	0.0640846	2.71174	0.013065	0.0139931	-0.291268	0.08568	-0.102794	0.0906293	-1.13423	0.269482	0.502958	-0.441794	-0.0648459	-0.25332	0.0906293	-2.79512	0.0108477	0.0215907
Blvrb	B5DF65	3.95287	4.10539	4.02913	0.0366699	109.876	1.78839e-30	4.64982e-29	-0.089348	0.126346	0.0184989	0.0518591	0.356714	0.724865	0.861592	-0.0365825	0.179111	0.0712644	0.0518591	1.37419	0.183872	0.25891
Bnip1	Q8VHI8	-6.07829	-3.64943	-4.86386	0.583969	-8.32897	4.29033e-08	5.71237e-08	-1.23058	2.20434	0.486878	0.825857	0.589543	0.561787	0.754994	-1.23966	2.19527	0.477802	0.825857	0.578554	0.569044	0.656758
Bola1	Q06C60	0.0963133	0.465693	0.281003	0.0888097	3.16411	0.00467681	0.00508155	-0.0572983	0.465083	0.203893	0.125596	1.6234	0.11942	0.306869	0.185822	0.708204	0.447013	0.125596	3.55914	0.00185443	0.00440209
Bola2-ps1	A0A8I6AEV8	-2.44914	-1.89647	-2.1728	0.13288	-16.3517	2.0152e-13	3.80023e-13	-0.465042	0.31656	-0.0742407	0.18792	-0.395065	0.696779	0.840923	0.0340316	0.815634	0.424833	0.18792	2.26071	0.0345202	0.0604378
Bpgm	Q6P6G4	-0.149883	0.262446	0.0562814	0.099136	0.567718	0.576246	0.583849	-0.599887	-0.0167651	-0.308326	0.1402	-2.19919	0.039205	0.151587	-0.842815	-0.259694	-0.551255	0.1402	-3.93193	0.000764406	0.00199059
Bphl	F7FBS0	3.31685	3.42794	3.37239	0.0267079	126.269	9.68186e-32	4.04677e-30	-0.0999029	0.0571941	-0.0213544	0.0377707	-0.56537	0.577813	0.767783	0.69057	0.847667	0.769118	0.0377707	20.3628	2.61728e-15	1.16787e-13
Bpnt1	Q9Z1N4	-0.56414	-0.402335	-0.483238	0.0389026	-12.4217	3.84103e-11	6.09763e-11	-0.122234	0.106592	-0.00782093	0.0550166	-0.142156	0.888312	0.956065	0.318533	0.547359	0.432946	0.0550166	7.86937	1.07119e-07	6.01545e-07
Brk1	D3ZUP5	-0.251284	0.0152152	-0.118035	0.0640743	-1.84215	0.0796196	0.083066	-0.241719	0.135168	-0.0532755	0.0906147	-0.587935	0.562846	0.755553	-0.348291	0.0285957	-0.159848	0.0906147	-1.76404	0.0922691	0.141708
Bsdc1	A0A8I6AS17	-2.57308	-2.26883	-2.42096	0.07315	-33.0958	1.32097e-19	5.11952e-19	-0.146339	0.283931	0.068796	0.10345	0.665019	0.513276	0.720193	-0.0889594	0.341311	0.126176	0.10345	1.21968	0.236106	0.318084
Bsg	P26453	2.3376	2.50693	2.42226	0.0407121	59.4974	6.7407e-25	4.93521e-24	-0.350081	-0.110612	-0.230346	0.0575756	-4.00077	0.000648523	0.00762078	-0.106775	0.132695	0.0129598	0.0575756	0.225092	0.824084	0.868259
Bst2	Q811A2	0.30162	0.639834	0.470727	0.0813167	5.78881	9.55896e-06	1.14196e-05	0.243811	0.722119	0.482965	0.114999	4.19972	0.000403033	0.00530205	-0.274819	0.203489	-0.0356649	0.114999	-0.310132	0.759518	0.81798
Btf3	F7EZE5	-2.17449	-1.75111	-1.9628	0.101795	-19.282	7.78224e-15	1.67516e-14	-0.372233	0.226526	-0.0728536	0.143959	-0.506071	0.618078	0.788676	-0.0288475	0.569912	0.270532	0.143959	1.87923	0.0741637	0.117228
Bub3	D4A567	-1.31598	-1.11129	-1.21364	0.049213	-24.6609	5.47894e-17	1.52231e-16	-0.117645	0.171828	0.0270918	0.0695978	0.389263	0.701001	0.842987	-0.102058	0.187415	0.0426789	0.0695978	0.613222	0.546315	0.636756
Bzw1	Q6P7P5	-0.502665	-0.277459	-0.390062	0.0541462	-7.20386	4.23672e-07	5.34568e-07	-0.251557	0.0669326	-0.0923124	0.0765743	-1.20553	0.241409	0.471396	-0.125734	0.192756	0.0335115	0.0765743	0.437633	0.66612	0.742833
C10h5orf15	D3ZQ77	-5.3636	-2.71613	-4.03986	0.636528	-6.34672	2.71509e-06	3.30576e-06	-1.83022	1.91386	0.0418201	0.900186	0.0464571	0.963385	0.987612	-3.65598	0.0880935	-1.78395	0.900186	-1.98175	0.060748	0.0987641
C1h11orf58	A0A8I6AVK1	-3.03097	-2.64157	-2.83627	0.0936237	-30.2944	8.1598e-19	2.88168e-18	-0.294605	0.256094	-0.0192554	0.132404	-0.14543	0.885759	0.954561	-0.174615	0.376083	0.100734	0.132404	0.760808	0.45523	0.548412
C1qb	P31721	-5.8209	-3.11326	-4.46708	0.650994	-6.86194	8.78713e-07	1.08834e-06	-2.62222	1.20695	-0.707635	0.920644	-0.76863	0.450671	0.674577	-3.25283	0.576344	-1.33824	0.920644	-1.45359	0.160842	0.231013
C1qbp	O35796	2.59786	2.78139	2.68963	0.0441263	60.953	4.06896e-25	3.0797e-24	-0.000447284	0.259105	0.129329	0.062404	2.07245	0.050725	0.181075	1.07878	1.33833	1.20856	0.062404	19.3667	7.13111e-15	2.73801e-13
C2	A0A8J8YKQ8	-4.86444	-1.7473	-3.30587	0.749451	-4.41105	0.000243159	0.000277152	-1.91058	2.49772	0.293569	1.05988	0.276982	0.784502	0.898829	-2.95815	1.45015	-0.754002	1.05988	-0.7114	0.484664	0.577748
C2cd2l	F7EUW3	-2.59148	-2.24595	-2.41872	0.0830776	-29.1139	1.84539e-18	6.15504e-18	-0.309633	0.179032	-0.0653008	0.117489	-0.555802	0.58422	0.770405	-0.0462606	0.442405	0.198072	0.117489	1.68587	0.106623	0.161278
C3	P01026	2.64988	2.87437	2.76213	0.0539753	51.1739	1.56353e-23	9.56069e-23	-0.298306	0.0191789	-0.139563	0.0763326	-1.82836	0.081737	0.245583	-1.2057	-0.888218	-1.04696	0.0763326	-13.7158	5.96562e-12	9.24811e-11
C4	P08649	0.717765	1.05253	0.885147	0.0804873	10.9974	3.57561e-10	5.33032e-10	-0.267975	0.205455	-0.0312601	0.113826	-0.27463	0.786284	0.899326	-0.965416	-0.491987	-0.728702	0.113826	-6.40188	2.40232e-06	1.02487e-05
C4b	Q6MG90	-5.99875	-2.62614	-4.31245	0.810873	-5.31827	2.83805e-05	3.32667e-05	-1.40176	3.36783	0.983033	1.14675	0.857235	0.400992	0.628418	-1.67746	3.09212	0.70733	1.14675	0.616814	0.543987	0.63494
C5	P08650	-4.79545	-2.38028	-3.58786	0.580678	-6.17875	3.9506e-06	4.78536e-06	-2.10437	1.3112	-0.396587	0.821202	-0.482934	0.634139	0.800737	-3.90943	-0.493863	-2.20165	0.821202	-2.681	0.0139861	0.0271021
C5h1orf50	D4A7G9	0.37993	0.55047	0.4652	0.0410028	11.3455	2.03361e-10	3.0902e-10	-0.604847	-0.363666	-0.484257	0.0579868	-8.35116	4.10789e-08	3.30835e-06	-0.232426	0.00875395	-0.111836	0.0579868	-1.92865	0.0674017	0.108113
C8a	D3ZWD6	-2.02288	-1.70324	-1.86306	0.0768525	-24.242	7.75992e-17	2.10027e-16	-0.67872	-0.226671	-0.452695	0.108686	-4.16517	0.000437754	0.00562437	-0.837816	-0.385767	-0.611792	0.108686	-5.62899	1.37986e-05	5.16585e-05
C8b	P55314	-1.28305	-0.976455	-1.12975	0.0737142	-15.3261	7.10121e-13	1.28202e-12	-0.271742	0.161847	-0.0549476	0.104248	-0.527087	0.603657	0.781241	-0.372358	0.0612314	-0.155563	0.104248	-1.49225	0.150505	0.217682
C9	Q62930	0.437151	0.69371	0.56543	0.0616842	9.16654	8.69376e-09	1.20213e-08	-0.394802	-0.0319736	-0.213388	0.0872346	-2.44614	0.0233319	0.105972	-0.824409	-0.46158	-0.642994	0.0872346	-7.37087	2.98365e-07	1.53938e-06
Ca1	B0BNN3	2.46207	2.86299	2.66253	0.0963925	27.6217	5.42316e-18	1.70386e-17	-0.499443	0.0675413	-0.215951	0.13632	-1.58415	0.128104	0.321573	-0.706175	-0.139191	-0.422683	0.13632	-3.10068	0.00541456	0.0115361
Ca2	P27139	2.64444	3.04512	2.84478	0.0963354	29.5299	1.37926e-18	4.6759e-18	-0.444224	0.122424	-0.1609	0.136239	-1.18101	0.250802	0.480364	-0.649849	-0.0832013	-0.366525	0.136239	-2.69032	0.0137008	0.0266117
Ca3	P14141	6.59216	6.99442	6.79329	0.0967154	70.24	2.0997e-26	1.98659e-25	-1.13754	-0.568659	-0.853101	0.136776	-6.2372	3.46589e-06	0.000108994	-2.06595	-1.49706	-1.7815	0.136776	-13.025	1.58315e-11	2.15964e-10
Ca5a	P43165	0.219732	0.61601	0.417871	0.0952769	4.38586	0.000258251	0.000293848	-0.481363	0.0790589	-0.201152	0.134742	-1.49287	0.150344	0.357147	0.367292	0.927714	0.647503	0.134742	4.80551	9.49938e-05	0.000301316
Cab39	A0A0G2JZH0	-0.819357	-0.669791	-0.744574	0.03596	-20.7056	1.87287e-15	4.33372e-15	-0.228758	-0.0172401	-0.122999	0.0508551	-2.41862	0.0247466	0.110423	-0.380567	-0.169049	-0.274808	0.0508551	-5.40374	2.32527e-05	8.31856e-05
Cacybp	Q6AYK6	0.0805384	0.23936	0.159949	0.0381853	4.18876	0.000413743	0.00046691	-0.166449	0.0581583	-0.0541453	0.0540022	-1.00265	0.327443	0.560798	-0.252207	-0.0276	-0.139904	0.0540022	-2.5907	0.0170596	0.032374
Cad	A0A8I5ZMM2	-1.19553	-0.890151	-1.04284	0.0734209	-14.2036	3.06636e-12	5.22992e-12	-0.274029	0.157836	-0.0580963	0.103833	-0.559517	0.581728	0.769511	-0.355354	0.0765104	-0.139422	0.103833	-1.34275	0.193687	0.270425
Cald1	Q62736	2.14085	2.24552	2.19319	0.0251673	87.1442	2.30096e-28	3.2331e-27	-0.110804	0.0372307	-0.0367868	0.035592	-1.03357	0.313093	0.54825	-0.0314594	0.116576	0.0425581	0.035592	1.19572	0.245133	0.328235
Calm1	P0DP29	2.54275	2.73168	2.63722	0.0454258	58.0555	1.12502e-24	7.90383e-24	-0.135023	0.132173	-0.00142486	0.0642417	-0.0221797	0.982514	0.995478	-0.488226	-0.22103	-0.354628	0.0642417	-5.5202	1.77426e-05	6.49515e-05
Calr	P18418	4.36285	4.49418	4.42852	0.0315748	140.255	1.06917e-32	5.88399e-31	-0.238534	-0.0528101	-0.145672	0.0446536	-3.26228	0.00372342	0.028337	-0.525404	-0.33968	-0.432542	0.0446536	-9.68662	3.37352e-09	2.60265e-08
Calu	O35783	1.15227	1.30204	1.22716	0.0360072	34.0808	7.21265e-20	2.86597e-19	-0.148416	0.0633796	-0.0425183	0.0509219	-0.83497	0.413133	0.640454	-0.206252	0.00554365	-0.100354	0.0509219	-1.97075	0.0620769	0.100529
Camk1	Q63450	-0.430459	-0.294318	-0.362389	0.0327323	-11.0713	3.16848e-10	4.74266e-10	-0.24331	-0.0507777	-0.147044	0.0462905	-3.17655	0.00454396	0.0328796	0.0799021	0.272435	0.176168	0.0462905	3.80572	0.00103283	0.00258614
Camp	G3V8S9	-7.2323	-5.73052	-6.48141	0.361073	-17.9504	3.22082e-14	6.4888e-14	0.409777	2.53362	1.4717	0.510634	2.8821	0.00891872	0.0524949	-1.12461	0.999237	-0.0626844	0.510634	-0.122758	0.903466	0.928203
Cand1	P97536	1.08316	1.18924	1.1362	0.0255048	44.5486	2.80248e-22	1.46421e-21	-0.313873	-0.163853	-0.238863	0.0360692	-6.62236	1.47852e-06	5.95376e-05	-0.472539	-0.322519	-0.397529	0.0360692	-11.0213	3.43817e-10	3.31955e-09
Canx	P35565	3.03086	3.15039	3.09062	0.0287384	107.543	2.80415e-30	6.85873e-29	-0.186042	-0.0170012	-0.101521	0.0406422	-2.49793	0.0208715	0.0978943	-0.496933	-0.327893	-0.412413	0.0406422	-10.1474	1.49856e-09	1.23706e-08
Cap1	Q08163	0.221941	0.355206	0.288573	0.0320408	9.00643	1.17143e-08	1.60701e-08	-0.139886	0.0485793	-0.0456533	0.0453125	-1.00752	0.325154	0.559488	-0.159801	0.0286637	-0.0655689	0.0453125	-1.44704	0.16265	0.2327
Capg	Q6AYC4	-1.49065	-1.14348	-1.31706	0.0834705	-15.7788	4.03775e-13	7.40703e-13	-0.435763	0.0552135	-0.190275	0.118045	-1.61188	0.121916	0.310863	-0.515465	-0.0244883	-0.269976	0.118045	-2.28706	0.0326747	0.0575424
Capn1	P97571	-1.65926	-1.40047	-1.52986	0.0622216	-24.5873	5.82194e-17	1.60871e-16	-0.340204	0.0257857	-0.157209	0.0879947	-1.78658	0.0884526	0.255083	-0.549013	-0.183023	-0.366018	0.0879947	-4.15955	0.00044368	0.00122564
Capn2	Q07009	-0.22438	-0.0783934	-0.151386	0.0350993	-4.31309	0.000307324	0.000348483	-0.117109	0.0893467	-0.0138811	0.049638	-0.279646	0.782485	0.897141	0.0524661	0.258922	0.155694	0.049638	3.13659	0.00498406	0.0107705
Capns1	Q64537	-0.0462116	0.148963	0.0513758	0.0469258	1.09483	0.285989	0.292817	-0.149896	0.126123	-0.0118861	0.0663631	-0.179108	0.85957	0.938455	0.00502284	0.281042	0.143032	0.0663631	2.1553	0.0428941	0.0734247
Caprin1	Q5M9G3	0.0477428	0.195174	0.121458	0.0354467	3.4265	0.00253521	0.00277746	-0.0704208	0.138078	0.0338287	0.0501292	0.674829	0.507147	0.715859	0.200868	0.409367	0.305117	0.0501292	6.08661	4.86011e-06	1.97394e-05
Capza1	B2GUZ5	-0.295312	-0.0506953	-0.173004	0.058813	-2.94159	0.00779339	0.00841248	-0.135386	0.210554	0.0375837	0.0831741	0.451867	0.655997	0.816781	-0.282807	0.0631332	-0.109837	0.0831741	-1.32057	0.200858	0.278857
Capza2	Q3T1K5	-0.96272	-0.644798	-0.803759	0.0764377	-10.5152	7.98105e-10	1.16763e-09	-0.351639	0.0979696	-0.126835	0.108099	-1.17332	0.253804	0.48359	-0.716201	-0.266592	-0.491396	0.108099	-4.54579	0.000176266	0.00052912
Capzb	Q5XI32	2.33137	2.46133	2.39635	0.0312459	76.6931	3.33835e-27	3.72407e-26	-0.235408	-0.0516188	-0.143514	0.0441884	-3.24777	0.00385136	0.0291012	-0.373509	-0.189719	-0.281614	0.0441884	-6.37303	2.56099e-06	1.08974e-05
Car14	A0A8I6AHH2	0.150328	0.351757	0.251043	0.0484295	5.18367	3.88949e-05	4.54141e-05	-0.0579161	0.226948	0.0845159	0.0684896	1.234	0.230837	0.461953	0.00512767	0.289992	0.14756	0.0684896	2.15448	0.0429658	0.0735094
Card6	A0A8I6GLM7	-3.2516	-0.560949	-1.90627	0.64691	-2.94673	0.00770273	0.00831734	-2.45243	1.35272	-0.549856	0.914869	-0.601022	0.554258	0.749334	-3.86788	-0.0627336	-1.96531	0.914869	-2.14818	0.043521	0.0742668
Carhsp1	Q9WU49	3.49776	3.57476	3.53626	0.0185112	191.033	1.63364e-35	3.37142e-33	-0.355944	-0.24706	-0.301502	0.0261788	-11.517	1.54734e-10	5.67702e-08	-0.582187	-0.473303	-0.527745	0.0261788	-20.1593	3.2005e-15	1.37247e-13
Cars1	A0A8I5Y9V4	-0.782724	-0.569594	-0.676159	0.0512427	-13.1952	1.23995e-11	2.01691e-11	-0.31561	-0.014199	-0.164905	0.0724681	-2.27555	0.0334696	0.137622	-0.370517	-0.0691063	-0.219812	0.0724681	-3.03322	0.00632235	0.0132633
Cars2	A0A8I5ZXZ9	-0.681643	-0.492373	-0.587008	0.0455061	-12.8996	1.89835e-11	3.06222e-11	-0.0768836	0.190785	0.0569506	0.0643553	0.88494	0.38621	0.616367	0.343615	0.611284	0.477449	0.0643553	7.41896	2.69893e-07	1.40788e-06
Cask	Q62915	-2.10918	-1.77097	-1.94007	0.0813154	-23.8586	1.07246e-16	2.84212e-16	-0.323899	0.154401	-0.0847488	0.114997	-0.736963	0.469299	0.688723	-0.443229	0.0350716	-0.204078	0.114997	-1.77464	0.0904572	0.139216
Casp3	P55213	-2.18927	-1.78539	-1.98733	0.0971055	-20.4657	2.36591e-15	5.38774e-15	-0.724838	-0.15366	-0.439249	0.137328	-3.19854	0.00431809	0.031615	-0.0973048	0.473873	0.188284	0.137328	1.37106	0.184833	0.2596
Casp6	O35397	-1.34355	-0.994202	-1.16888	0.0839947	-13.9161	4.5285e-12	7.60972e-12	-0.476473	0.0175867	-0.229443	0.118786	-1.93156	0.0670209	0.216328	-1.01338	-0.519323	-0.766353	0.118786	-6.45152	2.15246e-06	9.25444e-06
Casp7	A0A8I5ZQU7	-0.665574	-0.41798	-0.541777	0.0595288	-9.1011	9.81685e-09	1.35459e-08	-0.343415	0.00673547	-0.16834	0.0841865	-1.99961	0.0586455	0.198004	-0.397793	-0.0476422	-0.222717	0.0841865	-2.64553	0.0151254	0.029088
Cast	P27321	0.0390442	0.142149	0.0905964	0.0247893	3.65465	0.00147903	0.00163555	0.0260237	0.171835	0.0989295	0.0350574	2.82193	0.0102143	0.0578419	-0.0283949	0.117417	0.044511	0.0350574	1.26966	0.218096	0.298447
Cat	P04762	6.13722	6.3122	6.22471	0.0420708	147.958	3.4824e-33	2.44657e-31	-0.193333	0.054129	-0.069602	0.0594971	-1.16984	0.255172	0.483994	0.0883791	0.335841	0.21211	0.0594971	3.56505	0.00182871	0.00435356
Cav1	P41350	-0.669196	-0.233314	-0.451255	0.104799	-4.30593	0.000312632	0.000354259	-0.334935	0.281494	-0.0267202	0.148208	-0.180289	0.858654	0.938455	-0.612909	0.00352077	-0.304694	0.148208	-2.05586	0.0524394	0.0868815
Cavin1	P85125	-2.00401	-1.61971	-1.81186	0.0923964	-19.6097	5.56087e-15	1.21281e-14	-0.273235	0.270243	-0.001496	0.130668	-0.0114488	0.990973	0.99736	-0.346333	0.197146	-0.0745933	0.130668	-0.57086	0.574153	0.661037
Cavin2	Q66H98	-1.5919	-1.35027	-1.47109	0.0580935	-25.3228	3.19645e-17	9.21806e-17	0.0649992	0.406707	0.235853	0.0821566	2.87078	0.00914988	0.0531918	-0.0634228	0.278285	0.107431	0.0821566	1.30764	0.205131	0.283644
Cbfb	Q66HA7	-5.0582	-2.40702	-3.73261	0.63742	-5.85581	8.20234e-06	9.82377e-06	-3.19999	0.549334	-1.32533	0.901448	-1.47022	0.156326	0.366611	-3.18226	0.567064	-1.3076	0.901448	-1.45055	0.161678	0.23181
Cbr1	P47727	-1.36479	-1.00919	-1.18699	0.0854971	-13.8834	4.73563e-12	7.94565e-12	-0.446482	0.0564147	-0.195034	0.120911	-1.61303	0.121665	0.310638	0.419187	0.922084	0.670635	0.120911	5.54651	1.66942e-05	6.15827e-05
Cbr3	B2GV72	-1.31776	-1.06061	-1.18919	0.0618246	-19.2348	8.17106e-15	1.75314e-14	-0.435586	-0.0719316	-0.253759	0.0874331	-2.90232	0.00851986	0.0510573	0.291924	0.655578	0.473751	0.0874331	5.41843	2.2471e-05	8.06512e-05
Cbr4	Q7TS56	-0.192107	0.00517582	-0.0934657	0.0474326	-1.97049	0.0621078	0.0649604	-0.024857	0.254143	0.114643	0.0670798	1.70906	0.10218	0.277237	0.615286	0.894286	0.754786	0.0670798	11.2521	2.36336e-10	2.39381e-09
Cbs	P32232	2.32776	2.47034	2.39905	0.03428	69.9839	2.26645e-26	2.12609e-25	-0.280348	-0.0787113	-0.179529	0.0484793	-3.70322	0.00131798	0.0132279	-0.441981	-0.240344	-0.341162	0.0484793	-7.03729	6.03295e-07	2.92094e-06
Cbx1	A0A8I5ZM96	-1.29875	-1.00224	-1.15049	0.0712886	-16.1385	2.60345e-13	4.85134e-13	-0.18813	0.231192	0.0215309	0.100817	0.213563	0.832947	0.925124	-0.206897	0.212426	0.00276458	0.100817	0.0274216	0.978382	0.984945
Cbx3	Q5RJK5	-3.96288	-2.80415	-3.38352	0.278592	-12.145	5.83256e-11	9.16664e-11	-0.644798	0.993893	0.174547	0.393989	0.443025	0.662278	0.818429	-1.21462	0.424075	-0.39527	0.393989	-1.00325	0.32716	0.416615
Ccar2	F1LM55	-0.288391	-0.0616702	-0.175031	0.0545102	-3.21097	0.00419537	0.00456746	-0.281268	0.0393628	-0.120953	0.0770891	-1.569	0.131594	0.326709	-0.285863	0.0347682	-0.125547	0.0770891	-1.6286	0.118308	0.176208
Ccdc124	D3ZUL1	-0.629553	-0.41879	-0.524171	0.0506734	-10.3441	1.06787e-09	1.54993e-09	-0.24143	0.0566331	-0.0923984	0.0716631	-1.28934	0.211299	0.437062	-0.0988554	0.199208	0.0501761	0.0716631	0.700167	0.491508	0.584218
Ccdc134	Q5M862	-4.1156	-2.54112	-3.32836	0.378551	-8.79236	1.7542e-08	2.38565e-08	-1.44892	0.777734	-0.335591	0.535352	-0.626861	0.537506	0.739278	-1.73426	0.492387	-0.620939	0.535352	-1.15987	0.259119	0.344172
Ccdc167	A0A8I6A193	0.362083	0.627161	0.494622	0.0637325	7.7609	1.33484e-07	1.72714e-07	-0.530095	-0.155217	-0.342656	0.0901314	-3.80174	0.00104266	0.0108951	-0.505719	-0.130842	-0.318281	0.0901314	-3.5313	0.00198053	0.00467455
Ccdc22	P86182	-1.41327	-1.18926	-1.30126	0.0538588	-24.1606	8.30834e-17	2.23587e-16	-0.124596	0.192203	0.0338034	0.0761678	0.443801	0.661725	0.818359	-0.266837	0.0499622	-0.108437	0.0761678	-1.42366	0.169233	0.240554
Ccdc25	D4AAU6	-2.52321	-0.152014	-1.33761	0.570106	-2.34625	0.0288553	0.0305189	-2.39932	0.954067	-0.722625	0.806251	-0.896277	0.380264	0.609531	-2.66245	0.690937	-0.985754	0.806251	-1.22264	0.235011	0.316738
Ccdc43	Q5BK07	-1.27115	-1.04228	-1.15672	0.0550255	-21.0214	1.38205e-15	3.24345e-15	-0.214915	0.108747	-0.0530836	0.0778178	-0.682153	0.502598	0.713923	-0.115567	0.208095	0.046264	0.0778178	0.594517	0.558518	0.64687
Ccdc47	Q5U2X6	0.00539224	0.152416	0.0789042	0.0353489	2.23216	0.0366271	0.0385905	-0.0638123	0.144111	0.0401494	0.0499908	0.803135	0.430894	0.656884	-0.153087	0.0548367	-0.049125	0.0499908	-0.98268	0.336952	0.426616
Ccdc50	Q810U0	-1.82621	-1.4651	-1.64565	0.08682	-18.9548	1.09413e-14	2.31591e-14	-0.268112	0.242567	-0.0127725	0.122782	-0.104026	0.918136	0.965487	-0.577376	-0.0666974	-0.322037	0.122782	-2.62283	0.0158996	0.0303646
Ccdc51	Q5PPN7	-0.989535	-0.793847	-0.891691	0.0470492	-18.9523	1.09696e-14	2.32042e-14	-0.15946	0.117285	-0.0210873	0.0665376	-0.316923	0.754431	0.879427	0.754714	1.03146	0.893087	0.0665376	13.4223	8.9865e-12	1.32471e-10
Ccdc62	F1LSQ7	-4.95173	-0.457918	-2.70482	1.08044	-2.50344	0.0206245	0.0219189	-4.58393	1.77128	-1.40632	1.52798	-0.920382	0.367826	0.599783	-3.52988	2.82533	-0.352278	1.52798	-0.230552	0.819894	0.865225
Ccdc9	M0RA86	-2.34156	-1.8247	-2.08313	0.12427	-16.763	1.2393e-13	2.37227e-13	-0.277629	0.453329	0.0878501	0.175744	0.499876	0.62236	0.791661	-0.551752	0.179206	-0.186273	0.175744	-1.05991	0.301224	0.390056
Ccdc91	Q6AY97	-5.35683	-1.97493	-3.66588	0.813109	-4.50848	0.000192682	0.000220532	-1.71743	3.0653	0.673935	1.14991	0.586077	0.564071	0.756524	-2.55158	2.23115	-0.160213	1.14991	-0.139327	0.890519	0.918618
Ccdc93	Q5BJT7	-4.26081	-1.83771	-3.04926	0.582584	-5.23403	3.45629e-05	4.04131e-05	-1.90258	1.5242	-0.189194	0.823898	-0.229633	0.820599	0.921061	-2.71006	0.716717	-0.996672	0.823898	-1.2097	0.239835	0.322318
Ccs	Q9JK72	-0.657409	-0.425899	-0.541654	0.0556617	-9.73119	3.11541e-09	4.40938e-09	0.148098	0.475502	0.3118	0.0787175	3.961	0.000713142	0.00803208	-0.0996793	0.227725	0.0640227	0.0787175	0.813322	0.425159	0.518035
Cct2	Q5XIM9	1.81627	1.91201	1.86414	0.0230178	80.987	1.06733e-27	1.34241e-26	-0.114673	0.0207189	-0.0469769	0.0325521	-1.44313	0.163736	0.377553	-0.0899771	0.0454144	-0.0222813	0.0325521	-0.684482	0.501156	0.59355
Cct3	Q6P502	2.54533	2.64833	2.59683	0.0247653	104.857	4.76503e-30	1.09265e-28	-0.105823	0.0398473	-0.0329881	0.0350235	-0.941884	0.356962	0.58834	-0.0743644	0.0713062	-0.00152908	0.0350235	-0.0436587	0.965589	0.975782
Cct4	Q7TPB1	1.07254	1.19099	1.13177	0.0284778	39.7421	2.99979e-21	1.41366e-20	-0.101672	0.065835	-0.0179187	0.0402737	-0.444924	0.660927	0.818043	-0.165534	0.001973	-0.0817807	0.0402737	-2.03062	0.0551468	0.0907299
Cct5	Q68FQ0	1.63538	1.7564	1.69589	0.0290979	58.2821	1.03713e-24	7.34896e-24	-0.131755	0.0393996	-0.0461778	0.0411506	-1.12217	0.274459	0.506532	-0.100097	0.0710577	-0.0145198	0.0411506	-0.352844	0.727722	0.791221
Cct6a	F7ELS2	-1.48113	-1.2534	-1.36726	0.0547517	-24.9721	4.24568e-17	1.19516e-16	-0.0366418	0.28541	0.124384	0.0774306	1.60639	0.123121	0.312967	-0.0394786	0.282573	0.121547	0.0774306	1.56976	0.131418	0.193637
Cct6a-ps3	A0A8I6AGL9	0.849453	0.997351	0.923402	0.035559	25.9681	1.91398e-17	5.63778e-17	-0.136082	0.0730774	-0.0315023	0.0502881	-0.626438	0.537779	0.739278	-0.0948042	0.114355	0.00977559	0.0502881	0.194392	0.847737	0.885991
Cct6a-ps7	A0A8I6GM53	3.07229	3.20078	3.13653	0.0308944	101.524	9.37797e-30	1.91149e-28	-0.121262	0.0604596	-0.0304013	0.0436913	-0.695822	0.49417	0.708532	-0.100121	0.0816005	-0.0092605	0.0436913	-0.211953	0.834187	0.877225
Cct7	A0A8I6AR12	1.8734	1.99747	1.93544	0.029831	64.88	1.10391e-25	9.18161e-25	-0.11781	0.0576567	-0.0300768	0.0421874	-0.712934	0.483734	0.698634	-0.153586	0.0218811	-0.0658525	0.0421874	-1.56095	0.13348	0.196192
Cct8	D4ACB8	1.25618	1.41095	1.33356	0.0372119	35.837	2.55414e-20	1.07164e-19	-0.116348	0.102533	-0.00690728	0.0526255	-0.131253	0.896824	0.960038	-0.168453	0.0504287	-0.059012	0.0526255	-1.12136	0.274795	0.36136
Ccz1b	A0A140UHX9	-0.87313	-0.319118	-0.596124	0.133201	-4.47538	0.000208522	0.000238414	-0.201381	0.58211	0.190365	0.188374	1.01057	0.323727	0.557906	-0.391371	0.39212	0.000374471	0.188374	0.00198791	0.998433	0.998735
Cd151	Q9QZA6	-2.8003	-2.52166	-2.66098	0.0669927	-39.7205	3.03383e-21	1.42702e-20	-0.117707	0.276347	0.0793198	0.094742	0.837218	0.411897	0.639438	-0.0949717	0.299082	0.102055	0.094742	1.07719	0.293615	0.381562
Cd164	Q9QX82	-2.07328	0.0131863	-1.03005	0.501647	-2.05333	0.0527054	0.0552662	-2.32703	0.623671	-0.85168	0.709435	-1.2005	0.243311	0.472235	-1.30029	1.65041	0.17506	0.709435	0.24676	0.80749	0.856791
Cd1d	Q63493	0.388182	0.673002	0.530592	0.0684791	7.74823	1.36974e-07	1.77021e-07	-0.474545	-0.0717486	-0.273147	0.0968441	-2.82048	0.0102476	0.0578419	-0.890073	-0.487276	-0.688674	0.0968441	-7.11116	5.15531e-07	2.52564e-06
Cd2ap	F1LRS8	-4.9163	-1.12959	-3.02294	0.910435	-3.32033	0.00325169	0.0035518	-3.873	1.48221	-1.1954	1.28755	-0.928429	0.363735	0.595464	-3.42141	1.9338	-0.743804	1.28755	-0.577689	0.569617	0.657189
Cd302	Q5FVR3	-2.20833	-1.63369	-1.92101	0.138162	-13.9041	4.60367e-12	7.73211e-12	-0.972725	-0.160053	-0.566389	0.19539	-2.89876	0.00858878	0.0511916	-1.00508	-0.192403	-0.598739	0.19539	-3.06433	0.00588685	0.0124286
Cd36	Q07969	-5.14565	-3.18727	-4.16646	0.470853	-8.84874	1.57631e-08	2.14816e-08	0.598865	3.36844	1.98365	0.665887	2.97896	0.00715749	0.0450172	1.72434	4.49391	3.10912	0.665887	4.66914	0.000131367	0.000405776
Cd47	P97829	-2.20608	-1.84205	-2.02407	0.087525	-23.1256	2.01841e-16	5.1585e-16	-0.0768473	0.437978	0.180565	0.123779	1.45877	0.159424	0.371928	0.0347484	0.549574	0.292161	0.123779	2.36034	0.028009	0.0502914
Cd48	P10252	-2.18371	-1.78911	-1.98641	0.0948726	-20.9376	1.4975e-15	3.50443e-15	-0.467838	0.0902059	-0.188816	0.13417	-1.40729	0.173971	0.390518	-0.868366	-0.310321	-0.589343	0.13417	-4.39251	0.000254179	0.000738819
Cd81	Q62745	-0.712195	-0.487354	-0.599775	0.0540582	-11.095	3.0484e-10	4.5733e-10	-0.219722	0.0982499	-0.0607363	0.0764498	-0.794459	0.435815	0.661711	-0.544349	-0.226377	-0.385363	0.0764498	-5.04073	5.4445e-05	0.000180499
Cd82	O70352	-2.87277	-2.3614	-2.61709	0.122948	-21.2861	1.07481e-15	2.55141e-15	-0.232355	0.490831	0.129238	0.173875	0.743281	0.465547	0.686266	-0.278406	0.444781	0.0831875	0.173875	0.478433	0.637286	0.718195
Cdan1	D4A1U4	1.6447	2.11399	1.87935	0.112832	16.6561	1.40482e-13	2.6767e-13	-0.269866	0.393819	0.0619765	0.159569	0.388399	0.70163	0.84308	0.459736	1.12342	0.791578	0.159569	4.96072	6.57663e-05	0.000215651
Cdc37	Q63692	-1.09843	-0.961883	-1.03016	0.0328299	-31.3786	3.95914e-19	1.44833e-18	-0.0857317	0.107375	0.0108216	0.0464285	0.233081	0.817956	0.918982	-0.0994318	0.0936748	-0.00287851	0.0464285	-0.0619989	0.95115	0.964588
Cdc42	Q8CFN2	1.24077	1.33865	1.28971	0.0235329	54.8045	3.7449e-24	2.47313e-23	-0.129474	0.00894721	-0.0602636	0.0332806	-1.81077	0.0845077	0.250201	0.0124905	0.150912	0.0817013	0.0332806	2.45492	0.0228965	0.041979
Cdc42bpb	Q7TT49	-4.64407	-3.60137	-4.12272	0.250695	-16.4451	1.80278e-13	3.4133e-13	-0.495942	0.978657	0.241358	0.354537	0.680769	0.503455	0.713923	-0.896504	0.578095	-0.159204	0.354537	-0.449049	0.657996	0.734766
Cdc5l	O08837	-1.36709	-1.079	-1.22304	0.0692651	-17.6574	4.45805e-14	8.84644e-14	-0.170484	0.236936	0.0332263	0.0979557	0.339197	0.73783	0.869181	-0.272693	0.134727	-0.0689834	0.0979557	-0.704231	0.489026	0.58192
Cdh1	Q9R0T4	-4.43712	-3.24481	-3.84097	0.286666	-13.3987	9.28983e-12	1.5279e-11	-1.1166	0.569581	-0.27351	0.405408	-0.674655	0.507255	0.715859	-0.0898891	1.59629	0.753202	0.405408	1.85789	0.0772625	0.121428
Cdh17	P55281	1.65649	3.0505	2.3535	0.335162	7.02197	6.23339e-07	7.78466e-07	-2.29194	-0.320508	-1.30622	0.47399	-2.75581	0.0118445	0.0636979	-1.69851	0.272921	-0.712796	0.47399	-1.50382	0.147519	0.213895
Cdh2	Q9Z1Y3	1.18571	1.32863	1.25717	0.0343627	36.5853	1.6658e-20	7.12496e-20	-0.0800255	0.122097	0.0210359	0.0485962	0.43287	0.669522	0.822976	-0.382782	-0.180659	-0.281721	0.0485962	-5.79717	9.3778e-06	3.62594e-05
Cdh5	A0A0G2K0I6	-3.52054	-1.41033	-2.46544	0.507356	-4.85938	8.35973e-05	9.66183e-05	-2.05773	0.92656	-0.565584	0.71751	-0.788259	0.439353	0.663349	-2.9237	0.0605878	-1.43156	0.71751	-1.99517	0.0591616	0.0965653
Cdipt	P70500	0.0959534	0.509473	0.302713	0.0994222	3.04472	0.00615783	0.0066688	-0.408138	0.176667	-0.115736	0.140604	-0.823132	0.419683	0.646962	-0.287836	0.296969	0.00456626	0.140604	0.032476	0.974399	0.982132
Cdk14	A0A8I6A7V5	-0.517793	0.994234	0.23822	0.363536	0.655287	0.519397	0.528195	-0.794509	1.34382	0.274655	0.514117	0.534227	0.598795	0.77874	-1.59019	0.548144	-0.521021	0.514117	-1.01343	0.32239	0.411334
Cdk5rap3	Q9JLH7	1.04516	1.12736	1.08626	0.0197618	54.9678	3.51949e-24	2.3336e-23	-0.212221	-0.0959816	-0.154101	0.0279474	-5.51399	1.80001e-05	0.000412753	-0.373533	-0.257293	-0.315413	0.0279474	-11.286	2.23774e-10	2.28762e-09
Cdk9	Q641Z4	-2.85283	-2.31341	-2.58312	0.129691	-19.9176	4.07372e-15	9.05819e-15	-0.465016	0.297828	-0.0835941	0.18341	-0.455777	0.653229	0.814562	-0.481165	0.281679	-0.0997428	0.18341	-0.543824	0.59229	0.676702
Cdo1	P21816	-0.491066	-0.0672232	-0.279144	0.101904	-2.73929	0.0122888	0.0132003	-0.619253	-0.0198491	-0.319551	0.144114	-2.21735	0.0377657	0.149096	-0.780091	-0.180687	-0.480389	0.144114	-3.33339	0.00315387	0.00712317
Cds2	Q91XU8	-1.27551	-0.985552	-1.13053	0.0697139	-16.2167	2.36919e-13	4.43233e-13	-0.313051	0.0970082	-0.108022	0.0985903	-1.09566	0.285634	0.518507	-0.420879	-0.0108196	-0.215849	0.0985903	-2.18936	0.0400058	0.0690174
Cdv3	Q5XIM5	0.882489	1.00971	0.946101	0.0305885	30.93	5.32452e-19	1.90483e-18	-0.153766	0.0261564	-0.0638049	0.0432587	-1.47496	0.155059	0.363897	-0.155515	0.0244075	-0.0655539	0.0432587	-1.51539	0.144581	0.210269
Ceacam1	P16573	-1.33998	-1.12283	-1.23141	0.0522084	-23.5863	1.35352e-16	3.53307e-16	-0.0616044	0.245487	0.0919415	0.0738339	1.24525	0.226757	0.457392	-0.175743	0.131349	-0.0221967	0.0738339	-0.30063	0.766653	0.823784
Celf1	Q4QQT3	-2.75708	-2.46204	-2.60956	0.0709365	-36.7872	1.48649e-20	6.38282e-20	-0.160998	0.256253	0.0476278	0.100319	0.474762	0.639857	0.804879	-0.185794	0.231457	0.0228319	0.100319	0.227592	0.822165	0.866791
Cenpv	D4A9A3	1.36969	1.48127	1.42548	0.0268291	53.1319	7.14787e-24	4.60083e-23	-0.149053	0.00875654	-0.0701482	0.037942	-1.84883	0.0786123	0.240186	-0.339935	-0.182126	-0.261031	0.037942	-6.87972	8.45673e-07	3.91643e-06
Cers2	G3V8V4	-0.0714506	0.381627	0.155088	0.108933	1.4237	0.169222	0.17478	-0.391229	0.249519	-0.0708549	0.154055	-0.459934	0.65029	0.813048	-0.707014	-0.0662662	-0.38664	0.154055	-2.50976	0.0203444	0.0378249
Cert1	D4ACN6	-2.88492	-2.47941	-2.68216	0.0974965	-27.5103	5.8906e-18	1.83845e-17	-0.524317	0.0491607	-0.237578	0.137881	-1.72307	0.0995709	0.272172	-0.15041	0.423068	0.136329	0.137881	0.988746	0.334044	0.423909
Ces1c	P10959	2.21542	2.48549	2.35045	0.0649333	36.1979	2.0761e-20	8.8001e-20	-0.0591043	0.322836	0.131866	0.0918296	1.43598	0.165737	0.379004	-0.8151	-0.43316	-0.62413	0.0918296	-6.79661	1.01192e-06	4.59607e-06
Ces1d	P16303	5.18635	5.58471	5.38553	0.095778	56.2293	2.19218e-24	1.47726e-23	-0.0101916	0.553178	0.271493	0.135451	2.00437	0.0580956	0.196952	-0.684775	-0.121405	-0.40309	0.135451	-2.97592	0.0072074	0.0148464
Ces1e	Q63108	1.20532	2.0943	1.64981	0.213735	7.71896	1.45402e-07	1.87473e-07	-0.0859653	1.17123	0.542633	0.302267	1.79521	0.0870267	0.253406	-1.2185	0.0386983	-0.5899	0.302267	-1.95159	0.0644524	0.103765
Ces1f	Q64573	4.41787	4.73737	4.57762	0.0768173	59.591	6.52298e-25	4.79708e-24	-0.74115	-0.289308	-0.515229	0.108636	-4.74271	0.000110275	0.00190644	-0.564622	-0.11278	-0.338701	0.108636	-3.11776	0.00520543	0.0111903
Ces2a	Q8K3R0	0.440057	0.754888	0.597473	0.0756945	7.89321	1.02082e-07	1.33179e-07	1.06649	1.51173	1.28911	0.107048	12.0423	6.82361e-11	3.75526e-08	0.473999	0.919237	0.696618	0.107048	6.50752	1.90236e-06	8.24354e-06
Ces2c	O70631	-0.356575	-0.052754	-0.204665	0.0730475	-2.8018	0.0106864	0.0114977	0.656471	1.08614	0.871305	0.103305	8.43431	3.49239e-08	3.0347e-06	0.871106	1.30077	1.08594	0.103305	10.512	8.02472e-10	7.06603e-09
Ces2e	G3V7J5	1.41798	1.85129	1.63463	0.104181	15.6903	4.50417e-13	8.24433e-13	0.777988	1.39079	1.08439	0.147334	7.36003	3.05195e-07	1.53544e-05	0.378745	0.991543	0.685144	0.147334	4.65026	0.000137409	0.000422463
Ces2h	Q32Q55	-0.715	-0.492011	-0.603506	0.0536129	-11.2567	2.34569e-10	3.54159e-10	0.110929	0.426282	0.268606	0.0758202	3.54267	0.00192804	0.0173471	-0.175695	0.139658	-0.0180187	0.0758202	-0.237651	0.814455	0.862056
Cfdp1	Q75UQ2	-4.50938	-3.08638	-3.79788	0.342128	-11.1007	3.01993e-10	4.53263e-10	-0.715863	1.29655	0.290343	0.483843	0.600078	0.554875	0.749365	-1.06837	0.944046	-0.0621602	0.483843	-0.128472	0.898998	0.924764
Cfh	G3V9R2	-0.174338	0.161468	-0.00643491	0.0807376	-0.0797016	0.937229	0.938366	-0.357343	0.117559	-0.119892	0.11418	-1.05002	0.305641	0.539891	-1.11707	-0.642169	-0.87962	0.11418	-7.70379	1.49979e-07	8.19919e-07
Cfhr1	F7ESI5	-5.87295	-3.07382	-4.47339	0.672991	-6.64702	1.40093e-06	1.7235e-06	-2.74529	1.21327	-0.766012	0.951754	-0.804843	0.429929	0.655716	-3.05127	0.907294	-1.07199	0.951754	-1.12633	0.272734	0.359221
Cfi	Q9WUW3	-0.836019	-0.530888	-0.683453	0.0733626	-9.3161	6.59924e-09	9.18276e-09	-0.160134	0.271388	0.0556273	0.10375	0.536165	0.597479	0.778432	-1.08234	-0.650823	-0.866584	0.10375	-8.35258	4.09647e-08	2.50028e-07
Cfl1	P45592	1.2163	1.37707	1.29669	0.0386548	33.5453	1.00009e-19	3.9173e-19	-0.131574	0.0957945	-0.01789	0.0546661	-0.327259	0.746712	0.873801	0.0397024	0.267071	0.153387	0.0546661	2.80588	0.010589	0.0211395
Cfl2	M0RC65	-1.13311	-0.733906	-0.93351	0.0959814	-9.72595	3.14465e-09	4.44886e-09	-0.208046	0.35652	0.0742373	0.135738	0.546916	0.590202	0.773659	-0.275078	0.289488	0.00720468	0.135738	0.0530778	0.958172	0.969624
Cgn	A0A8I6A4L9	0.43205	0.517926	0.474988	0.0206472	23.005	2.24367e-16	5.70332e-16	-0.151313	-0.0298658	-0.0905896	0.0291995	-3.10243	0.00539271	0.0370973	-0.097411	0.0240365	-0.0366872	0.0291995	-1.25643	0.222757	0.303818
Cgnl1	D4A3V5	-1.07119	-0.828008	-0.9496	0.0584687	-16.2412	2.30053e-13	4.31856e-13	-0.0317071	0.312208	0.14025	0.0826872	1.69616	0.104632	0.281807	-0.211369	0.132546	-0.0394117	0.0826872	-0.476636	0.638543	0.718633
Cgrrf1	P97587	-4.91107	-1.62343	-3.26725	0.790444	-4.13344	0.000472271	0.000531687	-1.99942	2.65	0.325292	1.11786	0.290996	0.773909	0.893201	-3.64207	1.00735	-1.31736	1.11786	-1.17847	0.251792	0.33552
Chac2	Q641Z5	-3.18612	-1.12537	-2.15574	0.495465	-4.35095	0.000280727	0.000319091	-1.52612	1.38822	-0.0689485	0.700694	-0.0984003	0.922548	0.967215	-3.98185	-1.0675	-2.52467	0.700694	-3.6031	0.00167122	0.00399304
Chchd2l2	D3ZTR5	-3.36311	-2.73232	-3.04771	0.151662	-20.0954	3.41027e-15	7.64474e-15	-0.572591	0.319493	-0.126549	0.214483	-0.590019	0.561473	0.754991	-0.330835	0.561248	0.115206	0.214483	0.537136	0.59682	0.680581
Chchd2l3	M0R785	0.512525	0.98981	0.751168	0.114753	6.54594	1.74818e-06	2.14272e-06	-0.710585	-0.0356023	-0.373094	0.162286	-2.29899	0.0318693	0.132228	-0.679525	-0.00454219	-0.342033	0.162286	-2.1076	0.0472572	0.0794922
Chchd3	A0A8I6AGG9	1.93423	2.11947	2.02685	0.0445356	45.5108	1.79704e-22	9.67999e-22	-0.0780406	0.183919	0.0529394	0.0629829	0.840537	0.410076	0.63751	0.745929	1.00789	0.876909	0.0629829	13.923	4.48609e-12	7.26132e-11
Chchd4	Q5BJN5	-6.82292	-5.14866	-5.98579	0.40254	-14.87	1.27234e-12	2.24426e-12	-0.359774	2.00798	0.824105	0.569278	1.44763	0.162485	0.37663	1.03839	3.40615	2.22227	0.569278	3.90366	0.000817748	0.00210624
Chchd6	D4A7N1	-0.930099	-0.687589	-0.808844	0.0583064	-13.8723	4.80846e-12	8.05967e-12	-0.173317	0.169643	-0.00183716	0.0824577	-0.02228	0.982435	0.995478	1.68119	2.02415	1.85267	0.0824577	22.4681	3.61646e-16	2.17119e-14
Chd4	E9PU01	-1.73644	-1.50275	-1.6196	0.0561854	-28.8259	2.26284e-18	7.44213e-18	-0.325852	0.00463293	-0.160609	0.0794582	-2.02131	0.0561777	0.192626	-0.402925	-0.0724402	-0.237683	0.0794582	-2.99129	0.0069589	0.0144518
Chd5	D3ZD32	-7.09089	-5.78976	-6.44033	0.31283	-20.5873	2.101e-15	4.80769e-15	-0.46009	1.37999	0.459949	0.442409	1.03965	0.310327	0.545342	-1.17164	0.66844	-0.251599	0.442409	-0.568703	0.57559	0.662196
Chdh	Q6UPE0	3.8979	4.06199	3.97994	0.0394522	100.88	1.07166e-29	2.14461e-28	-0.323497	-0.091438	-0.207468	0.0557939	-3.71847	0.00127109	0.0129143	0.368957	0.601017	0.484987	0.0557939	8.69248	2.12214e-08	1.37398e-07
Chid1	A0JPQ9	-0.124609	0.0489559	-0.0378267	0.0417301	-0.906459	0.374977	0.383098	-0.273502	-0.0280442	-0.150773	0.0590153	-2.55482	0.0184493	0.0893353	-0.124233	0.121225	-0.00150392	0.0590153	-0.0254836	0.97991	0.985581
Chmp1b2	G3V6A6	0.0940151	0.256369	0.175192	0.0390347	4.48812	0.000202277	0.000231354	-0.199076	0.0305277	-0.084274	0.0552033	-1.52661	0.14178	0.341471	-0.403789	-0.174186	-0.288988	0.0552033	-5.23497	3.44869e-05	0.000118992
Chmp2a	B2RZB5	-5.52117	-3.57019	-4.54568	0.469074	-9.69075	3.34864e-09	4.7334e-09	-1.49858	1.26053	-0.119029	0.663371	-0.17943	0.85932	0.938455	-2.33453	0.424584	-0.954971	0.663371	-1.43957	0.164729	0.235165
Chmp4b	A0A8I5ZP83	-0.108277	0.029274	-0.0395017	0.0330713	-1.19444	0.245624	0.251957	-0.0419949	0.152532	0.0552685	0.0467699	1.18171	0.25053	0.480123	-0.0831329	0.111394	0.0141305	0.0467699	0.302128	0.765526	0.823109
Chmp5	Q4QQV8	-0.306833	-0.051208	-0.17902	0.0614597	-2.91281	0.00831964	0.00897467	-0.249546	0.111962	-0.0687921	0.0869171	-0.791468	0.43752	0.662702	-0.366493	-0.00498459	-0.185739	0.0869171	-2.13696	0.0445265	0.0757087
Chmp6	D3ZDR2	-1.42018	-1.12526	-1.27272	0.0709065	-17.9493	3.22487e-14	6.49301e-14	-0.231103	0.185972	-0.0225656	0.100277	-0.225033	0.824129	0.921767	-0.21903	0.198044	-0.010493	0.100277	-0.10464	0.917655	0.940043
Chordc1	D4A4T9	-0.885818	-0.653701	-0.769759	0.0558077	-13.7931	5.3616e-12	8.94594e-12	-0.322157	0.00610595	-0.158025	0.0789239	-2.00225	0.05834	0.197376	-0.430875	-0.102613	-0.266744	0.0789239	-3.37976	0.00282927	0.0064697
Chp1	P61023	-1.1392	-0.909011	-1.0241	0.0553439	-18.5044	1.76418e-14	3.64578e-14	0.0175017	0.343036	0.180269	0.0782681	2.30323	0.0315881	0.131697	0.22706	0.552595	0.389827	0.0782681	4.98067	6.2738e-05	0.000206335
Chpt1	Q66H21	-3.56489	-3.06813	-3.31651	0.119436	-27.7681	4.86737e-18	1.54095e-17	-0.340595	0.361932	0.0106685	0.168908	0.0631616	0.950235	0.979945	-0.246688	0.45584	0.104576	0.168908	0.619127	0.542492	0.633419
Chtopl1	M0RDD7	-3.43531	-2.73381	-3.08456	0.168662	-18.2884	2.22653e-14	4.55515e-14	-0.548904	0.443172	-0.0528661	0.238524	-0.221639	0.826736	0.922189	-0.359171	0.632904	0.136866	0.238524	0.573806	0.572194	0.659328
Ciao1	Q5M7T1	-2.03101	-1.61774	-1.82438	0.0993623	-18.3609	2.05873e-14	4.22232e-14	-0.510669	0.0737835	-0.218443	0.14052	-1.55454	0.134999	0.330441	-0.603772	-0.0193196	-0.311546	0.14052	-2.2171	0.0377848	0.0656314
Ciao3	Q5BK18	-2.10361	-1.72331	-1.91346	0.0914336	-20.9273	1.51241e-15	3.53681e-15	-0.56773	-0.0299138	-0.298822	0.129307	-2.31095	0.0310804	0.129908	-0.468801	0.069015	-0.199893	0.129307	-1.54588	0.137071	0.200535
Ciapin1	Q5XID1	-3.44332	-2.03105	-2.73719	0.339551	-8.06119	7.28677e-08	9.56316e-08	-0.422137	1.57512	0.57649	0.480198	1.20053	0.243303	0.472235	-0.311512	1.68574	0.687114	0.480198	1.4309	0.167173	0.238036
Cisd1	B0K020	2.38605	2.53061	2.45833	0.0347568	70.7295	1.81586e-26	1.74302e-25	-0.0190087	0.185432	0.0832117	0.0491536	1.69289	0.10526	0.282807	0.950909	1.15535	1.05313	0.0491536	21.4253	9.42707e-16	5.10298e-14
Cisd2	D4AAE9	-1.76362	-1.49137	-1.6275	0.0654581	-24.8632	4.64037e-17	1.29962e-16	-0.106705	0.278322	0.0858088	0.0925717	0.926944	0.364487	0.596401	-0.367274	0.0177523	-0.174761	0.0925717	-1.88785	0.0729433	0.115464
Cisd3	D3ZV37	-2.14395	-1.15153	-1.64774	0.238606	-6.90569	7.99706e-07	9.92718e-07	-1.17157	0.23192	-0.469825	0.33744	-1.39232	0.178395	0.396406	0.392406	1.7959	1.09415	0.33744	3.24251	0.00389881	0.00861128
Ckap4	D3ZH41	-4.07771	-2.77624	-3.42697	0.312912	-10.9519	3.85278e-10	5.72541e-10	-0.48107	1.35949	0.439211	0.442525	0.992511	0.332247	0.565797	-0.275665	1.5649	0.644615	0.442525	1.45668	0.159996	0.229899
Ckb	P07335	-0.58959	-0.369285	-0.479438	0.0529677	-9.05151	1.07674e-08	1.48079e-08	-0.333594	-0.022036	-0.177815	0.0749077	-2.37379	0.0272228	0.119333	-0.33561	-0.0240524	-0.179831	0.0749077	-2.40071	0.0257098	0.0464916
Ckm	P00564	-0.911518	-0.587335	-0.749426	0.0779429	-9.61507	3.83517e-09	5.40723e-09	-0.282092	0.176371	-0.0528604	0.110228	-0.479555	0.6365	0.802185	-0.622134	-0.163671	-0.392902	0.110228	-3.56445	0.00183128	0.00435654
Cldn3	Q63400	-0.218252	-0.00559514	-0.111924	0.051129	-2.18905	0.0400314	0.0421369	-0.198616	0.102126	-0.0482448	0.0723073	-0.66722	0.511897	0.719299	-0.162636	0.138106	-0.0122649	0.0723073	-0.169622	0.866931	0.900757
Clec4f	P10716	-0.0475395	0.342976	0.147718	0.0938913	1.57329	0.130598	0.135183	-0.50077	0.0515022	-0.224634	0.132782	-1.69174	0.105482	0.283129	-0.788415	-0.236143	-0.512279	0.132782	-3.85804	0.000911766	0.00231588
Clic1	Q6MG61	-1.22707	-0.765161	-0.996115	0.111056	-8.96946	1.25551e-08	1.72092e-08	-0.30836	0.344878	0.018259	0.157057	0.116257	0.908554	0.963096	-0.169718	0.483519	0.156901	0.157057	0.999002	0.329167	0.419008
Clic4	Q9Z0W7	0.50025	0.674847	0.587548	0.0419783	13.9965	4.05812e-12	6.83668e-12	-0.110135	0.136783	0.0133237	0.0593663	0.224432	0.82459	0.921767	-0.239717	0.00720073	-0.116258	0.0593663	-1.95832	0.0636086	0.102557
Clic6	Q811Q2	-0.225324	0.0631735	-0.081075	0.0693631	-1.16885	0.255562	0.261989	-0.302272	0.105725	-0.0982734	0.0980943	-1.00183	0.327832	0.560808	-0.40855	-0.000553662	-0.204552	0.0980943	-2.08526	0.0494356	0.082526
Clint1	A0A8I5Y9G0	0.14231	0.287962	0.215136	0.0350189	6.14343	4.27665e-06	5.16844e-06	-0.150008	0.0559738	-0.0470173	0.0495242	-0.949382	0.353225	0.585001	-0.263706	-0.0577234	-0.160715	0.0495242	-3.24518	0.00387466	0.00856368
Clip1	Q9JK25	-6.96174	-4.7557	-5.85872	0.530397	-11.0459	3.30236e-10	4.93508e-10	-1.14067	1.97914	0.419237	0.750094	0.558912	0.582134	0.769511	-1.20487	1.91495	0.35504	0.750094	0.473328	0.640863	0.720752
Clk2	A0A8J8YHW4	-0.628221	-0.377652	-0.502936	0.0602441	-8.34831	4.13084e-08	5.50446e-08	-0.224812	0.129546	-0.0476333	0.085198	-0.55909	0.582014	0.769511	-0.446242	-0.091884	-0.269063	0.085198	-3.15809	0.00474237	0.0102819
Clmn	A0A8I5ZQ75	-1.50699	-1.29357	-1.40028	0.0513122	-27.2895	6.94649e-18	2.15374e-17	-0.338727	-0.0369066	-0.187817	0.0725664	-2.58821	0.0171531	0.0847896	-0.341795	-0.0399747	-0.190885	0.0725664	-2.63048	0.0156345	0.0299102
Clpb	Q9WTT2	-0.921502	-0.704998	-0.81325	0.0520541	-15.6232	4.89499e-13	8.92997e-13	-0.142828	0.163356	0.0102641	0.0736156	0.139429	0.89044	0.956704	0.941458	1.24764	1.09455	0.0736156	14.8685	1.27494e-12	2.37581e-11
Clpp	M0RAD5	-0.692933	-0.448489	-0.570711	0.0587715	-9.71067	3.2316e-09	4.56991e-09	0.102318	0.448015	0.275166	0.0831155	3.31065	0.00332607	0.0258764	0.708006	1.0537	0.880854	0.0831155	10.598	6.94114e-10	6.22817e-09
Clptm1	B2RYF6	-2.36537	-1.97076	-2.16806	0.0948759	-22.8516	2.56881e-16	6.49978e-16	-0.151756	0.406307	0.127276	0.134175	0.948581	0.353623	0.585001	0.267359	0.825422	0.54639	0.134175	4.07223	0.000546705	0.00146885
Clptm1l	D4A416	-0.639411	-0.351327	-0.495369	0.0692638	-7.15191	4.7286e-07	5.94586e-07	-0.403053	0.00435953	-0.199347	0.0979539	-2.03511	0.0546568	0.189179	-0.437409	-0.0299967	-0.233703	0.0979539	-2.38585	0.0265351	0.047872
Clpx	Q5U2U0	0.067717	0.270657	0.169187	0.0487928	3.46746	0.0023023	0.00252565	-0.184516	0.102486	-0.041015	0.0690035	-0.594391	0.558601	0.752998	0.313531	0.600532	0.457031	0.0690035	6.62331	1.47545e-06	6.50457e-06
Clta	P08081	1.42361	1.56734	1.49548	0.0345551	43.278	5.11351e-22	2.59367e-21	-0.180569	0.0226857	-0.0789415	0.0488683	-1.61539	0.121151	0.309869	-0.245983	-0.0427288	-0.144356	0.0488683	-2.95398	0.00757677	0.0155781
Cltb	P08082	0.634635	0.789141	0.711888	0.0371478	19.1637	8.79691e-15	1.88009e-14	0.00265311	0.221158	0.111905	0.0525349	2.13012	0.0451502	0.167667	0.118685	0.337189	0.227937	0.0525349	4.33878	0.000289012	0.000832739
Cltc	P11442	4.14301	4.20622	4.17461	0.0151978	274.685	7.9839e-39	6.59071e-36	-0.0665406	0.0228535	-0.0218436	0.021493	-1.01631	0.321047	0.555315	-0.11801	-0.0286163	-0.0733134	0.021493	-3.41104	0.002629	0.00604104
Clu	P05371	-0.0828883	0.13154	0.0243256	0.0515547	0.471841	0.641906	0.648982	-0.36302	-0.0597732	-0.211397	0.0729094	-2.89944	0.00857554	0.0511916	-0.105714	0.197533	0.0459096	0.0729094	0.62968	0.535696	0.627035
Cluh	A0A0U1RRV5	0.857394	0.958515	0.907955	0.0243125	37.3451	1.08859e-20	4.73585e-20	-0.0846796	0.0583276	-0.013176	0.0343831	-0.38321	0.705416	0.846704	0.237999	0.381007	0.309503	0.0343831	9.0016	1.18208e-08	8.01483e-08
Clybl	Q5I0K3	-1.36865	-0.528069	-0.948359	0.2021	-4.69252	0.000124256	0.00014286	-0.481357	0.707402	0.113023	0.285812	0.395444	0.696504	0.840923	0.0508466	1.23961	0.645226	0.285812	2.25752	0.0347503	0.0608083
Cmas	P69060	-0.94108	-0.780998	-0.861039	0.0384883	-22.3714	3.94543e-16	9.79534e-16	-0.191598	0.0347918	-0.0784031	0.0544307	-1.44042	0.164492	0.377977	-0.108454	0.117935	0.00474041	0.0544307	0.0870908	0.931424	0.949834
Cmbl	Q7TP52	3.40024	3.52322	3.46173	0.0295703	117.068	4.73249e-31	1.51716e-29	-0.178691	-0.00475783	-0.0917245	0.0418187	-2.19339	0.039676	0.152871	0.264274	0.438208	0.351241	0.0418187	8.39914	3.74016e-08	2.30411e-07
Cmc2	D4A471	-0.371106	-0.0323331	-0.20172	0.081451	-2.47658	0.0218549	0.0232042	-0.127145	0.351953	0.112404	0.115189	0.975821	0.340261	0.573821	0.588588	1.06769	0.828137	0.115189	7.18936	4.36842e-07	2.1691e-06
Cmpk1	Q4KM73	2.19809	2.30351	2.2508	0.0253458	88.8034	1.55004e-28	2.29681e-27	-0.123577	0.0255086	-0.049034	0.0358444	-1.36797	0.185784	0.404923	-0.566967	-0.417882	-0.492425	0.0358444	-13.7378	5.78641e-12	9.05532e-11
Cnbp	P62634	0.75926	1.00395	0.881605	0.0588305	14.9855	1.09616e-12	1.95017e-12	-0.336041	0.0100017	-0.16302	0.0831989	-1.9594	0.0634743	0.208757	0.162779	0.508822	0.3358	0.0831989	4.03612	0.000595993	0.00159221
Cndp2	Q6Q0N1	1.63339	1.76927	1.70133	0.0326692	52.0775	1.0856e-23	6.854e-23	-0.395565	-0.203404	-0.299484	0.0462012	-6.48217	2.01163e-06	7.38044e-05	-0.483347	-0.291185	-0.387266	0.0462012	-8.38216	3.86626e-08	2.376e-07
Cnn3	P37397	-0.60394	-0.467477	-0.535708	0.0328097	-16.3277	2.07377e-13	3.90621e-13	0.0487335	0.241722	0.145228	0.0464	3.12991	0.00506158	0.0357887	-0.103335	0.0896526	-0.00684141	0.0464	-0.147444	0.884188	0.913915
Cnot9	Q5PQL2	-2.85626	-1.36848	-2.11237	0.357706	-5.90532	7.32743e-06	8.78547e-06	-1.01979	1.08425	0.0322282	0.505872	0.0637083	0.949805	0.979945	-1.58061	0.523425	-0.528593	0.505872	-1.04491	0.307942	0.397197
Cnp	P13233	-4.8821	-2.39431	-3.63821	0.598138	-6.08256	4.90464e-06	5.91494e-06	-1.42094	2.09732	0.338191	0.845894	0.399803	0.693339	0.839532	0.0954901	3.61376	1.85462	0.845894	2.1925	0.0397483	0.0686089
Cnpy2	A0JN30	2.48901	2.60216	2.54558	0.027205	93.5705	5.1832e-29	8.77689e-28	-0.0893969	0.0706237	-0.0093866	0.0384736	-0.243975	0.809618	0.912098	-0.186943	-0.0269223	-0.106933	0.0384736	-2.77937	0.011237	0.0222582
Cnpy3	G3V828	-2.28308	-1.78152	-2.0323	0.12059	-16.853	1.1158e-13	2.14083e-13	-0.588656	0.120659	-0.233998	0.17054	-1.3721	0.184512	0.404919	-0.937707	-0.228392	-0.58305	0.17054	-3.41884	0.00258125	0.00593544
Coa7	D4AC65	-7.38369	-4.84631	-6.115	0.61006	-10.0236	1.859e-09	2.66079e-09	-1.15169	2.43671	0.64251	0.862755	0.744719	0.464695	0.685622	-0.185461	3.40293	1.60874	0.862755	1.86465	0.0762684	0.120095
Coasy	Q5XIA5	1.04139	1.21288	1.12714	0.0412296	27.338	6.69857e-18	2.08078e-17	-0.138723	0.103791	-0.0174663	0.0583075	-0.299555	0.767461	0.889425	-0.0369631	0.205551	0.0842939	0.0583075	1.44568	0.163027	0.233036
Cobll1	F1M124	0.581717	0.696772	0.639245	0.0276628	23.1085	2.04883e-16	5.22412e-16	0.0992963	0.26201	0.180653	0.039121	4.61779	0.000148459	0.00237967	-0.180635	-0.017922	-0.0992786	0.039121	-2.53773	0.0191476	0.0359235
Cog2	D3ZT01	-2.5293	-2.1427	-2.336	0.0929495	-25.1319	3.72858e-17	1.06411e-16	-0.272805	0.273928	0.000561457	0.13145	0.00427124	0.996632	0.999423	-0.307645	0.239088	-0.0342785	0.13145	-0.260772	0.796809	0.849171
Cog5	A0A0G2K9P5	-1.35459	-1.10879	-1.23169	0.0590984	-20.8413	1.64281e-15	3.82012e-15	-0.120007	0.227613	0.053803	0.0835778	0.643748	0.526708	0.729832	-0.256702	0.0909173	-0.0828923	0.0835778	-0.991798	0.332587	0.422548
Col14a1	D3ZZT9	-0.790142	-0.432734	-0.611438	0.0859313	-7.11542	5.10889e-07	6.40698e-07	-0.465588	0.0398637	-0.212862	0.121525	-1.75159	0.0944383	0.265618	-0.769116	-0.263665	-0.516391	0.121525	-4.24925	0.000358015	0.00101386
Col1a1	P02454	1.73996	2.64984	2.1949	0.218762	10.0333	1.82776e-09	2.61833e-09	-0.604776	0.681988	0.038606	0.309376	0.124787	0.901879	0.960806	-0.853685	0.433078	-0.210304	0.309376	-0.679769	0.504076	0.596367
Col1a2	P02466	1.00432	2.14395	1.57414	0.274003	5.74496	1.0569e-05	1.25943e-05	-0.736646	0.875048	0.0692014	0.387498	0.178585	0.859975	0.938455	-0.848248	0.763446	-0.0424006	0.387498	-0.109421	0.913907	0.937472
Col4a2	F1M6Q3	-0.561944	-0.265733	-0.413839	0.0712178	-5.81089	9.08836e-06	1.08652e-05	-0.0285642	0.390342	0.180889	0.100717	1.79601	0.0868967	0.253251	-0.42274	-0.00383382	-0.213287	0.100717	-2.11768	0.0463034	0.0781666
Col6a1	D3ZUL3	1.54256	1.90003	1.72129	0.0859482	20.0271	3.6506e-15	8.1503e-15	-0.307181	0.198369	-0.0544059	0.121549	-0.447604	0.659022	0.818043	-0.573413	-0.0678624	-0.320638	0.121549	-2.63793	0.0153806	0.0294758
Col6a2	F1LNH3	0.710809	1.08232	0.896565	0.0893223	10.0374	1.81472e-09	2.60078e-09	-0.248399	0.276998	0.0142997	0.126321	0.113201	0.910946	0.963642	-0.568609	-0.0432122	-0.305911	0.126321	-2.4217	0.0245845	0.0447756
Col6a3	A0A8I6AHL9	0.461508	0.8493	0.655404	0.0932365	7.02948	6.13432e-07	7.66674e-07	-0.278599	0.269822	-0.0043884	0.131856	-0.0332817	0.973764	0.990259	-0.514922	0.0334984	-0.240712	0.131856	-1.82556	0.0821725	0.128442
Commd10	Q68FS9	-2.48196	-2.27306	-2.37751	0.050225	-47.3372	7.92539e-23	4.44306e-22	-0.258905	0.0365207	-0.111192	0.0710289	-1.56545	0.132423	0.327783	-0.41616	-0.120734	-0.268447	0.0710289	-3.7794	0.0010996	0.00273511
Commd5	Q9ERR2	-3.43024	-3.00743	-3.21884	0.101658	-31.6634	3.28719e-19	1.21413e-18	-0.0477708	0.550184	0.251207	0.143766	1.74733	0.0951892	0.265637	-0.153249	0.444706	0.145728	0.143766	1.01365	0.322287	0.411334
Commd8	B0K015	-3.10615	-0.86263	-1.98439	0.539409	-3.67883	0.00139658	0.00154645	-1.75208	1.42074	-0.165668	0.762839	-0.217173	0.830169	0.923903	-4.16169	-0.988865	-2.57528	0.762839	-3.37591	0.00285494	0.00651036
Commd9	Q3MIE7	-2.52681	-2.18673	-2.35677	0.0817641	-28.824	2.26592e-18	7.44486e-18	-0.118902	0.362038	0.121568	0.115632	1.05134	0.305052	0.539891	-0.0485513	0.432388	0.191919	0.115632	1.65974	0.111828	0.168308
Comt	P22734	3.90778	4.03736	3.97257	0.0311532	127.517	7.87728e-32	3.33471e-30	-0.100556	0.0826876	-0.00893438	0.0440572	-0.20279	0.841251	0.929967	-0.116639	0.0666052	-0.0250168	0.0440572	-0.567825	0.576175	0.662371
Comtd1	D3ZM21	-0.0165294	0.278961	0.131216	0.0710446	1.84695	0.0788941	0.0823872	0.22071	0.638597	0.429653	0.100472	4.27634	0.000335554	0.00452245	1.06483	1.48272	1.27378	0.100472	12.6779	2.62573e-11	3.3219e-10
Copa	A0A8I5ZNF1	0.852414	0.960631	0.906522	0.0260186	34.8414	4.57252e-20	1.86401e-19	-0.175287	-0.0222444	-0.0987655	0.0367958	-2.68415	0.013889	0.0721093	-0.236129	-0.0830866	-0.159608	0.0367958	-4.33766	0.000289788	0.000834224
Copb1	P23514	1.22109	1.31127	1.26618	0.0216804	58.4022	9.93536e-25	7.05517e-24	-0.13694	-0.00941509	-0.0731774	0.0306607	-2.38669	0.0264878	0.116462	-0.241866	-0.114341	-0.178103	0.0306607	-5.80886	9.13059e-06	3.53449e-05
Copb2	O35142	1.55978	1.69761	1.6287	0.0331385	49.1481	3.62713e-23	2.11978e-22	-0.210329	-0.0154069	-0.112868	0.046865	-2.40836	0.0252939	0.112561	-0.401825	-0.206903	-0.304364	0.046865	-6.49449	1.95773e-06	8.45023e-06
Cope	A0A8I6A9R8	0.370546	0.511473	0.441009	0.033883	13.0156	1.60458e-11	2.59468e-11	-0.205521	-0.00621981	-0.10587	0.0479178	-2.20942	0.0383885	0.15001	-0.30601	-0.106708	-0.206359	0.0479178	-4.30652	0.00031219	0.000893286
Copg1	Q4AEF8	-0.0486267	0.0477485	-0.000439058	0.0231714	-0.0189483	0.985061	0.98536	-0.188706	-0.0524106	-0.120558	0.0327693	-3.67899	0.00139603	0.0137193	-0.285309	-0.149014	-0.217162	0.0327693	-6.62698	1.46366e-06	6.46988e-06
Copg2	D4ABY2	-1.6722	-1.40477	-1.53849	0.0642993	-23.927	1.01201e-16	2.69706e-16	-0.587403	-0.209193	-0.398298	0.0909329	-4.38013	0.00026181	0.00369443	-0.531097	-0.152886	-0.341992	0.0909329	-3.76092	0.00114904	0.00283991
Cops2	P61203	0.0505915	0.183868	0.11723	0.0320436	3.65844	0.00146579	0.00162145	-0.207663	-0.0191815	-0.113422	0.0453166	-2.50289	0.0206488	0.0972645	-0.198993	-0.0105113	-0.104752	0.0453166	-2.31157	0.0310404	0.0550163
Cops3	Q68FW9	0.0419836	0.191827	0.116905	0.0360266	3.24496	0.00387658	0.00422597	-0.246397	-0.0344871	-0.140442	0.0509494	-2.7565	0.0118261	0.0636979	-0.271441	-0.0595308	-0.165486	0.0509494	-3.24804	0.00384888	0.0085181
Cops4	Q68FS2	-0.478107	-0.344636	-0.411372	0.0320903	-12.8192	2.13421e-11	3.43429e-11	-0.177414	0.0113422	-0.0830361	0.0453826	-1.82969	0.0815305	0.245186	-0.195862	-0.00710565	-0.101484	0.0453826	-2.23619	0.0363229	0.0632919
Cops5	F7EUU4	0.0149556	0.165941	0.0904484	0.0363014	2.4916	0.0211586	0.0224721	-0.256291	-0.0427652	-0.149528	0.0513379	-2.91263	0.00832307	0.0501511	-0.230638	-0.0171122	-0.123875	0.0513379	-2.41294	0.0250483	0.0454698
Cops6	A0A8I5YBR2	0.0307597	0.227645	0.129202	0.0473369	2.72942	0.0125618	0.0134803	-0.280689	-0.00225116	-0.14147	0.0669445	-2.11324	0.0467213	0.172088	-0.112971	0.165466	0.0262474	0.0669445	0.392077	0.698952	0.7688
Cops7a	A0A8I5ZU93	-1.19571	-0.830072	-1.01289	0.087909	-11.522	1.53515e-10	2.34788e-10	-0.366891	0.150193	-0.108349	0.124322	-0.871516	0.393327	0.621624	-0.280766	0.236318	-0.0222243	0.124322	-0.178764	0.859836	0.894511
Cops8	Q6P4Z9	-1.92917	-1.61761	-1.77339	0.0749103	-23.6735	1.25599e-16	3.29148e-16	-0.362163	0.078462	-0.141851	0.105939	-1.33898	0.194891	0.416841	-0.41087	0.0297554	-0.190557	0.105939	-1.79874	0.0864498	0.133766
Copz1	A0A8I6GK73	-1.12631	-0.740389	-0.93335	0.0927869	-10.0591	1.74738e-09	2.50753e-09	-0.431324	0.114452	-0.158436	0.13122	-1.2074	0.240701	0.47085	-0.579333	-0.0335573	-0.306445	0.13122	-2.33535	0.0295267	0.0526443
Coq2	Q499N4	-1.02837	-0.724501	-0.876437	0.0730596	-11.9962	7.32448e-11	1.14623e-10	-0.167486	0.262253	0.0473837	0.103322	0.458603	0.65123	0.813607	0.973479	1.40322	1.18835	0.103322	11.5014	1.5861e-10	1.65738e-09
Coq3	Q63159	-0.622026	-0.44619	-0.534108	0.0422763	-12.6337	2.80236e-11	4.47889e-11	-0.210756	0.0379151	-0.0864203	0.0597877	-1.44545	0.16309	0.37663	0.395412	0.644082	0.519747	0.0597877	8.69321	2.11918e-08	1.37398e-07
Coq5	Q4G064	-0.816164	-0.512487	-0.664326	0.0730129	-9.09875	9.85987e-09	1.35995e-08	0.0720441	0.501509	0.286776	0.103256	2.77734	0.0112882	0.0614604	0.764787	1.19425	0.979519	0.103256	9.48634	4.83835e-09	3.56612e-08
Coq6	Q68FU7	1.60929	1.77741	1.69335	0.040421	41.8929	1.00491e-21	4.98978e-21	-0.0845541	0.153203	0.0343246	0.0571639	0.60046	0.554625	0.749334	0.463052	0.700809	0.581931	0.0571639	10.18	1.4162e-09	1.17494e-08
Coq7	Q63619	-0.747517	-0.579979	-0.663748	0.040281	-16.478	1.73384e-13	3.2903e-13	-0.269758	-0.0328235	-0.151291	0.0569659	-2.65581	0.0147864	0.0756275	0.599069	0.836003	0.717536	0.0569659	12.5959	2.96373e-11	3.67903e-10
Coq8a	Q5BJQ0	1.64226	1.86094	1.7516	0.0525761	33.3155	1.15247e-19	4.48756e-19	-0.128771	0.180483	0.0258561	0.0743539	0.347743	0.731494	0.865423	-0.77506	-0.465806	-0.620433	0.0743539	-8.34433	4.16319e-08	2.53632e-07
Coq9	Q68FT1	1.64576	1.81994	1.73285	0.041878	41.3786	1.29865e-21	6.39066e-21	-0.0308814	0.215446	0.0922825	0.0592244	1.55818	0.134133	0.329725	0.0602537	0.306581	0.183418	0.0592244	3.09699	0.00546071	0.0116031
Coro1a	Q91ZN1	-0.542126	-0.23587	-0.388998	0.0736327	-5.28295	3.08226e-05	3.60781e-05	-0.424586	0.00852436	-0.208031	0.104132	-1.99775	0.0588608	0.198527	-0.619794	-0.186683	-0.403238	0.104132	-3.87236	0.000881141	0.00225022
Coro1b	O89046	1.0062	1.12395	1.06507	0.0283117	37.6195	9.35486e-21	4.11315e-20	-0.0628269	0.103704	0.0204383	0.0400388	0.510463	0.615051	0.787735	0.0976148	0.264145	0.18088	0.0400388	4.51762	0.000188522	0.000560811
Coro1c	A0A8I6ANC4	0.276032	0.425711	0.350872	0.0359872	9.74991	3.01321e-09	4.26656e-09	-0.134085	0.0775931	-0.0282459	0.0508936	-0.554999	0.584759	0.7705	-0.335961	-0.124283	-0.230122	0.0508936	-4.52163	0.000186726	0.00055647
Coro7	O35828	-0.955241	-0.752196	-0.853719	0.0488179	-17.4878	5.39277e-14	1.06183e-13	-0.332386	-0.0452368	-0.188811	0.069039	-2.73485	0.0124108	0.0657058	-0.226459	0.0606904	-0.0828841	0.069039	-1.20054	0.243297	0.326439
Cotl1	B0BNA5	0.604528	0.859375	0.731952	0.0612728	11.9458	7.91544e-11	1.23695e-10	-0.172325	0.188084	0.00787929	0.0866528	0.0909294	0.92841	0.969911	-0.403028	-0.0426192	-0.222824	0.0866528	-2.57145	0.0177923	0.03361
Cox15	D4A414	-2.59541	-2.41067	-2.50304	0.0444171	-56.353	2.09388e-24	1.41878e-23	-0.000678549	0.260584	0.129953	0.0628153	2.06881	0.0510963	0.181615	0.899802	1.16106	1.03043	0.0628153	16.4042	1.89284e-13	4.40152e-12
Cox19	D3ZIS5	-2.28926	-1.95967	-2.12446	0.0792447	-26.8089	9.98793e-18	3.03964e-17	0.0296271	0.495747	0.262687	0.112069	2.34398	0.0289942	0.123375	0.489228	0.955348	0.722288	0.112069	6.44503	2.18354e-06	9.37586e-06
Cox4i1	P10888	2.93556	3.13479	3.03517	0.0479005	63.3642	1.80922e-25	1.443e-24	0.0541323	0.335885	0.195008	0.0677415	2.87872	0.00898725	0.0525792	-0.519215	-0.237463	-0.378339	0.0677415	-5.58505	1.52713e-05	5.6722e-05
Cox5a	P11240	1.03678	1.39815	1.21747	0.0868828	14.0128	3.96918e-12	6.70053e-12	-0.149129	0.361919	0.106395	0.122871	0.865909	0.396325	0.624364	-0.474458	0.0365894	-0.218935	0.122871	-1.78183	0.0892454	0.137512
Cox5b	P12075	1.8642	2.10495	1.98458	0.0578827	34.2862	6.37119e-20	2.55933e-19	-0.306319	0.0341487	-0.136085	0.0818585	-1.66245	0.111279	0.294421	-0.485874	-0.145406	-0.31564	0.0818585	-3.85593	0.000916367	0.00232578
Cox6a1	P10818	2.6256	2.92222	2.77391	0.071314	38.8971	4.68348e-21	2.13943e-20	-0.104459	0.315012	0.105277	0.100853	1.04386	0.308418	0.543426	-0.703491	-0.284019	-0.493755	0.100853	-4.89578	7.669e-05	0.000247295
Cox6c2	P11951	1.60563	1.93916	1.7724	0.0801902	22.1024	5.03667e-16	1.23743e-15	-0.379261	0.0924211	-0.14342	0.113406	-1.26466	0.21985	0.44762	-0.632075	-0.160393	-0.396234	0.113406	-3.49394	0.00216303	0.00506188
Cox7a2	P35171	1.61321	1.81419	1.7137	0.0483199	35.4657	3.16774e-20	1.31406e-19	-0.0584779	0.225741	0.0836318	0.0683346	1.22386	0.234561	0.464898	-0.681572	-0.397353	-0.539462	0.0683346	-7.89442	1.01834e-07	5.73814e-07
Cox7a2l	A0A8I6AAY1	-0.700317	-0.250263	-0.47529	0.108206	-4.39245	0.000254213	0.000289352	-0.51443	0.122042	-0.196194	0.153026	-1.28209	0.213785	0.440373	-0.962576	-0.326105	-0.644341	0.153026	-4.21065	0.000392639	0.00110152
Cox7b	P80431	2.61492	2.96942	2.79217	0.0852329	32.7593	1.63082e-19	6.2254e-19	-0.199614	0.30173	0.0510579	0.120538	0.423585	0.676175	0.826836	-0.673974	-0.172631	-0.423303	0.120538	-3.51179	0.00207386	0.00487393
Cox7c	P80432	2.35851	2.76967	2.56409	0.0988541	25.9381	1.95969e-17	5.76727e-17	-0.151093	0.43037	0.139639	0.139801	0.998842	0.329242	0.56213	-0.70375	-0.122287	-0.413018	0.139801	-2.95434	0.00757065	0.0155752
Cp	P13635	1.28438	1.4778	1.38109	0.0465027	29.6991	1.22664e-18	4.1886e-18	-0.0446306	0.2289	0.0921348	0.0657648	1.40097	0.175827	0.393613	-0.438412	-0.164882	-0.301647	0.0657648	-4.58675	0.000159859	0.000485608
Cpamd8	A0A8I6AG69	-0.461009	-0.201996	-0.331503	0.0622743	-5.32327	2.80514e-05	3.28927e-05	-0.200242	0.166057	-0.0170924	0.0880691	-0.194079	0.847979	0.934378	-0.664238	-0.297939	-0.481088	0.0880691	-5.46262	2.02777e-05	7.34177e-05
Cpb2	Q9EQV9	-5.45268	-3.08652	-4.2696	0.568893	-7.5051	2.25696e-07	2.88856e-07	-1.33526	2.01099	0.337865	0.804536	0.41995	0.678788	0.82768	-2.6781	0.668153	-1.00497	0.804536	-1.24913	0.225362	0.306484
Cpne3	D3ZLA3	0.580349	0.786167	0.683258	0.0494847	13.8075	5.25649e-12	8.77943e-12	-0.32165	-0.0305792	-0.176115	0.069982	-2.51657	0.0200467	0.0951065	-0.757879	-0.466808	-0.612343	0.069982	-8.75002	1.90136e-08	1.24817e-07
Cpox	Q3B7D0	1.06902	1.19387	1.13144	0.0300196	37.6902	8.99828e-21	3.97599e-20	-0.178383	-0.00180714	-0.0900953	0.0424541	-2.12218	0.045883	0.169659	0.861079	1.03766	0.949368	0.0424541	22.3622	3.97847e-16	2.30472e-14
Cpped1	Q66H71	2.77108	2.88768	2.82938	0.0280344	100.925	1.06169e-29	2.13763e-28	-0.0426972	0.122202	0.0397525	0.0396467	1.00267	0.327434	0.560798	-0.0759047	0.0889948	0.00654503	0.0396467	0.165084	0.870457	0.903567
Cpq	Q6IRK9	0.823668	1.12352	0.973595	0.0720935	13.5046	8.00503e-12	1.31965e-11	-0.337251	0.0868057	-0.125222	0.101956	-1.22821	0.232958	0.463505	-0.220017	0.204039	-0.0079889	0.101956	-0.0783567	0.938286	0.954768
Cps1	P07756	6.99952	7.13659	7.06805	0.032956	214.469	1.43984e-36	5.94294e-34	-0.107621	0.086228	-0.0106963	0.0466069	-0.2295	0.820701	0.921061	0.109752	0.303601	0.206677	0.0466069	4.43447	0.000229931	0.000674273
Cpsf1	A0A0G2JYV2	-2.35553	-0.650185	-1.50286	0.410014	-3.66538	0.00144188	0.00159554	-1.15481	1.25691	0.0510482	0.579848	0.0880372	0.930681	0.970982	-2.09107	0.320652	-0.885207	0.579848	-1.52662	0.141777	0.206688
Cpsf6	D3ZPL1	-6.45701	-3.72304	-5.09002	0.657326	-7.74352	1.38295e-07	1.78519e-07	-2.19675	1.66967	-0.263543	0.9296	-0.283501	0.779569	0.895663	-1.698	2.16842	0.23521	0.9296	0.253022	0.802711	0.852959
Cpsf7	Q5XI29	-2.85421	-2.37434	-2.61427	0.115374	-22.659	3.04809e-16	7.67135e-16	-0.454336	0.2243	-0.115018	0.163164	-0.704924	0.488603	0.703605	-0.57203	0.106607	-0.232712	0.163164	-1.42624	0.168496	0.23961
Cpt1a	P32198	0.217614	0.500931	0.359272	0.0681177	5.27428	3.1454e-05	3.68041e-05	-0.259714	0.140957	-0.0593787	0.096333	-0.61639	0.544262	0.744885	0.583637	0.984308	0.783972	0.096333	8.13815	6.25167e-08	3.64074e-07
Cpt2	P18886	2.47612	2.67243	2.57428	0.0471984	54.5417	4.13987e-24	2.72308e-23	0.206127	0.483749	0.344938	0.0667485	5.16772	4.03795e-05	0.000813006	2.16546	2.44308	2.30427	0.0667485	34.5216	5.5316e-20	1.66049e-17
Cr1l	Q63135	-0.30972	-0.0876473	-0.198683	0.0533927	-3.72118	0.00126294	0.00140064	-0.120947	0.193111	0.036082	0.0755086	0.477852	0.637692	0.803073	0.187587	0.501645	0.344616	0.0755086	4.56393	0.000168803	0.000509029
Crat	Q704S8	-0.989253	-0.675415	-0.832334	0.0754558	-11.0308	3.38532e-10	5.05122e-10	0.914966	1.3588	1.13688	0.106711	10.6539	6.31878e-10	1.60497e-07	3.25532	3.69916	3.47724	0.106711	32.5857	1.81958e-19	4.29161e-17
Creb3l3	Q5FVM5	-6.51429	-3.97356	-5.24392	0.610866	-8.58441	2.61145e-08	3.52535e-08	-1.90736	1.68578	-0.110792	0.863895	-0.128247	0.899173	0.960553	0.0316714	3.62481	1.82824	0.863895	2.11628	0.0464353	0.0783491
Creg1	B2GUX7	-1.0975	-0.820571	-0.959038	0.0665829	-14.4037	2.34632e-12	4.03729e-12	-0.155062	0.236581	0.0407594	0.0941624	0.432863	0.669528	0.822976	0.950176	1.34182	1.146	0.0941624	12.1704	5.61151e-11	6.50148e-10
Creld2	Q4G063	-1.43352	-1.06047	-1.24699	0.0896927	-13.9029	4.61078e-12	7.7401e-12	-0.57096	-0.0433848	-0.307173	0.126845	-2.42165	0.0245872	0.11001	-0.965533	-0.437958	-0.701745	0.126845	-5.53232	1.72517e-05	6.33648e-05
Crip1	P63255	-1.87461	-1.48118	-1.67789	0.0945932	-17.738	4.07489e-14	8.13992e-14	-0.454348	0.102052	-0.176148	0.133775	-1.31675	0.202112	0.426059	-0.616493	-0.0600925	-0.338293	0.133775	-2.52882	0.0195215	0.0364181
Crip2	P36201	1.20293	1.41578	1.30935	0.0511758	25.5854	2.59054e-17	7.52328e-17	-0.363207	-0.062189	-0.212698	0.0723735	-2.93889	0.00784131	0.0483963	-1.05387	-0.752855	-0.903364	0.0723735	-12.482	3.51038e-11	4.2615e-10
Crk	Q63768	-0.623581	-0.319662	-0.471622	0.073071	-6.4543	2.13928e-06	2.61529e-06	-0.316088	0.113718	-0.101185	0.103338	-0.979167	0.338644	0.57285	-0.247772	0.182034	-0.0328694	0.103338	-0.318077	0.753568	0.813357
Crkl	Q5U2U2	-3.4755	-1.84053	-2.65802	0.393094	-6.76178	1.09125e-06	1.34703e-06	-0.397778	1.91442	0.75832	0.555919	1.36408	0.186984	0.406572	-0.468309	1.84389	0.687789	0.555919	1.23721	0.229666	0.310929
Crls1	Q5U2V5	-4.79229	-3.91307	-4.35268	0.211391	-20.5906	2.09422e-15	4.7955e-15	0.684816	1.92823	1.30652	0.298953	4.37033	0.000268015	0.00376589	1.36109	2.60451	1.9828	0.298953	6.63249	1.44612e-06	6.40951e-06
Crot	P11466	-2.35714	-1.83554	-2.09634	0.125407	-16.7163	1.30893e-13	2.49975e-13	0.0877018	0.825351	0.456526	0.177352	2.57412	0.0176891	0.0870236	1.29319	2.03083	1.66201	0.177352	9.37123	5.96582e-09	4.30112e-08
Crp	P48199	1.35757	1.71995	1.53876	0.0871265	17.6612	4.43903e-14	8.8193e-14	-0.0690992	0.443382	0.187141	0.123215	1.51881	0.143722	0.345644	-0.163834	0.348647	0.0924064	0.123215	0.749958	0.4616	0.554457
Cryl1	Q811X6	0.747355	1.04898	0.89817	0.0725204	12.3851	4.05794e-11	6.42652e-11	-0.0775753	0.348992	0.135708	0.102559	1.32322	0.19999	0.423533	0.188892	0.61546	0.402176	0.102559	3.9214	0.000783864	0.00203005
Crym	Q9QYU4	2.07591	2.35665	2.21628	0.0674986	32.8345	1.55557e-19	5.95881e-19	-1.09847	-0.701444	-0.899959	0.0954574	-9.42785	5.38059e-09	7.10669e-07	-1.32388	-0.926848	-1.12536	0.0954574	-11.7892	1.00902e-10	1.1143e-09
Cryz	Q6AYT0	0.742904	0.935276	0.83909	0.0462519	18.1417	2.6115e-14	5.31639e-14	-0.0700996	0.201956	0.0659282	0.0654101	1.00792	0.324966	0.559456	0.0683868	0.340442	0.204415	0.0654101	3.12512	0.00511778	0.0110378
Cs	Q8VHF5	3.40172	3.73617	3.56895	0.0804101	44.3843	3.02621e-22	1.57363e-21	-0.260889	0.212086	-0.0244014	0.113717	-0.21458	0.832165	0.925104	0.559924	1.0329	0.796412	0.113717	7.00345	6.485e-07	3.09891e-06
Csad	Q64611	4.18694	4.44248	4.31471	0.0614405	70.2258	2.10863e-26	1.98934e-25	0.0740926	0.435488	0.25479	0.08689	2.93233	0.00795908	0.0487586	0.0790277	0.440423	0.259725	0.08689	2.98913	0.00699336	0.014496
Csde1	P18395	0.761702	0.900711	0.831207	0.0334218	24.8702	4.61376e-17	1.29326e-16	-0.111268	0.08532	-0.012974	0.0472655	-0.274492	0.786389	0.899326	-0.200751	-0.00416262	-0.102457	0.0472655	-2.16768	0.0418228	0.0717024
Cse1l	D3ZPR0	1.05908	1.16701	1.11304	0.0259494	42.8929	6.15708e-22	3.10867e-21	-0.174032	-0.0213963	-0.0977139	0.036698	-2.66265	0.014565	0.0746794	-0.391158	-0.238523	-0.31484	0.036698	-8.57922	2.6377e-08	1.67173e-07
Csk	P32577	1.33481	1.46006	1.39744	0.0301143	46.4045	1.19914e-22	6.58605e-22	-0.20268	-0.0255464	-0.114113	0.042588	-2.67946	0.0140338	0.0724058	-0.368649	-0.191515	-0.280082	0.042588	-6.57654	1.6346e-06	7.16792e-06
Csnk1a1	P97633	-7.22901	-4.79451	-6.01176	0.585325	-10.2708	1.21098e-09	1.75379e-09	-0.0168381	3.42607	1.70461	0.827775	2.05927	0.0520823	0.183539	-1.50693	1.93598	0.214524	0.827775	0.259158	0.798037	0.849764
Csnk2a1	P19139	0.517281	0.692814	0.605047	0.0422032	14.3365	2.56594e-12	4.4037e-12	-0.190259	0.0579819	-0.0661386	0.0596844	-1.10814	0.280333	0.513856	-0.263183	-0.0149417	-0.139062	0.0596844	-2.32996	0.0298636	0.0532161
Csnk2a2	F7FH41	-2.65603	-1.2763	-1.96616	0.331728	-5.92703	6.97446e-06	8.38052e-06	-1.17194	0.779299	-0.196318	0.469134	-0.41847	0.679852	0.82806	-1.73529	0.215942	-0.759675	0.469134	-1.61931	0.120301	0.178693
Csnk2b	P67874	-1.40399	-0.985185	-1.19459	0.100692	-11.8637	8.98607e-11	1.39896e-10	-0.371369	0.220906	-0.0752319	0.1424	-0.528313	0.602821	0.781023	-0.201589	0.390686	0.0945483	0.1424	0.663962	0.513939	0.605865
Csrp1	P47875	0.726634	1.0089	0.867765	0.0678644	12.7868	2.23779e-11	3.59922e-11	-0.989402	-0.590221	-0.789811	0.0959748	-8.22936	5.21888e-08	3.91654e-06	-1.15072	-0.751543	-0.951134	0.0959748	-9.91025	2.26823e-09	1.81348e-08
Csrp2	Q62908	-5.6654	-3.48602	-4.57571	0.523988	-8.73246	1.96609e-08	2.66612e-08	1.08576	4.16788	2.62682	0.741032	3.54482	0.00191828	0.0173065	1.35771	4.43983	2.89877	0.741032	3.91181	0.000802016	0.00207219
Cst3	P14841	-1.02171	-0.563396	-0.792552	0.110192	-7.19248	4.33972e-07	5.47146e-07	-0.291491	0.356661	0.0325851	0.155835	0.209101	0.836385	0.927382	-0.318358	0.329793	0.00571743	0.155835	0.0366891	0.971079	0.979684
Cstb	P01041	0.874132	1.07842	0.976274	0.0491157	19.877	4.24308e-15	9.40313e-15	-0.0810648	0.207836	0.0633854	0.0694601	0.912544	0.37184	0.60379	0.25365	0.54255	0.3981	0.0694601	5.73134	1.09043e-05	4.16738e-05
Cstf2t	A0A8I5ZW25	-3.14476	-1.39365	-2.2692	0.421018	-5.38979	2.402e-05	2.82558e-05	-1.33328	1.14317	-0.0950554	0.59541	-0.159647	0.874685	0.947575	-4.96486	-2.48842	-3.72664	0.59541	-6.25896	3.30142e-06	1.38341e-05
Cstf3	F1M4W7	-2.26988	-0.725223	-1.49755	0.371381	-4.03239	0.000601326	0.000673992	-1.34161	0.842861	-0.249377	0.525212	-0.474812	0.639822	0.804879	-1.90938	0.275096	-0.817141	0.525212	-1.55583	0.134691	0.197754
Ctbs	Q01460	0.818888	0.988935	0.903912	0.0408841	22.1091	5.00576e-16	1.23167e-15	-0.197776	0.0427055	-0.0775353	0.0578188	-1.34101	0.194244	0.416238	0.352329	0.592811	0.47257	0.0578188	8.17329	5.83085e-08	3.42049e-07
Cth	P18757	5.38756	5.68949	5.53852	0.0725917	76.2969	3.72055e-27	4.09509e-26	0.0322974	0.459284	0.245791	0.10266	2.39422	0.0260672	0.115213	-0.400677	0.0263098	-0.187184	0.10266	-1.82333	0.0825207	0.128834
Ctnna1	Q5U302	1.778	1.87615	1.82707	0.0235987	77.4227	2.73828e-27	3.13951e-26	-0.0602962	0.0785121	0.00910796	0.0333736	0.272909	0.787589	0.899326	-0.185213	-0.0464045	-0.115809	0.0333736	-3.47007	0.00228819	0.00531711
Ctnna2	A0A0G2JYF7	1.35011	1.47237	1.41124	0.0293943	48.0106	5.90653e-23	3.38013e-22	0.03136	0.204258	0.117809	0.0415698	2.83401	0.00994061	0.0566907	-0.094709	0.0781894	-0.00825976	0.0415698	-0.198696	0.844412	0.884035
Ctnna3	A0A0G2JX81	-6.5016	-3.26014	-4.88087	0.779342	-6.26281	3.27313e-06	3.97203e-06	-1.7418	2.84232	0.550256	1.10216	0.499254	0.622791	0.791858	-3.33116	1.25295	-1.0391	1.10216	-0.942792	0.356508	0.445062
Ctnnb1	Q9WU82	0.387567	0.531678	0.459622	0.0346485	13.2653	1.12221e-11	1.83261e-11	0.0481213	0.251925	0.150023	0.0490004	3.06167	0.00592288	0.0395098	-0.114618	0.0891854	-0.0127165	0.0490004	-0.259519	0.797762	0.849745
Ctnnd1	A0A0G2JXM1	0.893892	1.01145	0.952673	0.0282654	33.7046	9.06993e-20	3.5696e-19	-0.0363342	0.129924	0.0467948	0.0399733	1.17065	0.254852	0.483994	-0.0826867	0.0835713	0.000442312	0.0399733	0.0110652	0.991276	0.992779
Ctsa	A0A8I6ARV9	2.15881	2.46034	2.30958	0.072496	31.858	2.89765e-19	1.07627e-18	-0.287097	0.139327	-0.073885	0.102525	-0.720655	0.479068	0.695739	0.686936	1.11336	0.900148	0.102525	8.7798	1.79656e-08	1.18645e-07
Ctsb	P00787	2.70607	2.87635	2.79121	0.0409396	68.1788	3.91441e-26	3.51233e-25	-0.0777168	0.163091	0.0426872	0.0578973	0.737291	0.469104	0.688723	0.203313	0.444121	0.323717	0.0578973	5.59123	1.5055e-05	5.59815e-05
Ctsc	P80067	1.92895	2.28064	2.10479	0.0845562	24.8922	4.53141e-17	1.27126e-16	-0.413808	0.0835549	-0.165126	0.119581	-1.38088	0.181836	0.401889	-0.824079	-0.326716	-0.575397	0.119581	-4.8118	9.35865e-05	0.000297137
Ctsd	P24268	1.02973	1.41496	1.22234	0.0926211	13.1972	1.23641e-11	2.01213e-11	-0.304484	0.240317	-0.0320836	0.130986	-0.244939	0.808881	0.911599	-0.034617	0.510183	0.237783	0.130986	1.81533	0.0837815	0.130278
Ctsf	Q499S6	-2.31281	-1.83247	-2.07264	0.115488	-17.9468	3.23369e-14	6.50679e-14	-0.270736	0.408567	0.0689159	0.163324	0.421957	0.677345	0.826836	0.454803	1.13411	0.794455	0.163324	4.86428	8.26328e-05	0.000264393
Ctsh	P00786	-1.56254	-1.17416	-1.36835	0.0933782	-14.6539	1.68621e-12	2.93509e-12	-0.441119	0.108134	-0.166493	0.132057	-1.26077	0.221222	0.449522	-0.329876	0.219377	-0.0552495	0.132057	-0.418377	0.679919	0.752882
Ctsl	P07154	-1.46373	-1.18221	-1.32297	0.0676841	-19.5463	5.93211e-15	1.29037e-14	-0.10086	0.29726	0.0981996	0.0957197	1.02591	0.316608	0.551102	0.139617	0.537737	0.338677	0.0957197	3.53822	0.00194842	0.00461197
Ctss	Q02765	-2.73148	-1.34987	-2.04068	0.332179	-6.14331	4.27781e-06	5.16844e-06	-1.98258	-0.0286947	-1.00564	0.469772	-2.1407	0.0441896	0.165248	-1.16185	0.792042	-0.184902	0.469772	-0.3936	0.697844	0.767838
Ctsz	Q9R1T3	0.772499	1.01738	0.894939	0.058876	15.2004	8.32738e-13	1.49278e-12	-0.357968	-0.0116567	-0.184812	0.0832633	-2.21961	0.0375895	0.148647	0.465427	0.811738	0.638582	0.0832633	7.66943	1.60899e-07	8.70964e-07
Cttn	Q66HL2	1.30173	1.42893	1.36533	0.0305821	44.6446	2.67974e-22	1.40878e-21	-0.083846	0.0960391	0.00609657	0.0432496	0.140962	0.889243	0.956399	-0.107224	0.0726611	-0.0172815	0.0432496	-0.399575	0.693505	0.763827
Cul1	A0A8I5Y0H0	-1.39441	-1.20105	-1.29773	0.0464915	-27.9133	4.37441e-18	1.39155e-17	-0.146534	0.12693	-0.00980173	0.0657488	-0.149078	0.882914	0.952482	-0.136809	0.136655	-7.6939e-05	0.0657488	-0.0011702	0.999077	0.999077
Cul2	A0A8I6G8I6	0.443871	0.649261	0.546566	0.0493816	11.0682	3.18437e-10	4.76429e-10	-0.481388	-0.190923	-0.336155	0.0698361	-4.81349	9.32113e-05	0.00167274	-0.561905	-0.27144	-0.416672	0.0698361	-5.96643	6.37767e-06	2.53418e-05
Cul3	B5DF89	-0.610726	-0.370207	-0.490467	0.0578277	-8.48151	3.18632e-08	4.26825e-08	-0.342967	-0.00282239	-0.172895	0.0817808	-2.11413	0.0466378	0.172065	-0.277907	0.0622383	-0.107834	0.0817808	-1.31858	0.201511	0.279459
Cul4a	F7FNG5	1.29768	1.42602	1.36185	0.0308574	44.1336	3.40435e-22	1.75643e-21	-0.290958	-0.109454	-0.200206	0.043639	-4.58778	0.00015947	0.00251948	-0.491437	-0.309933	-0.400685	0.043639	-9.18182	8.45123e-09	5.87494e-08
Cul4b	D3ZK73	-1.82511	-1.47208	-1.6486	0.0848779	-19.4232	6.72879e-15	1.4579e-14	-0.49521	0.00404455	-0.245583	0.120035	-2.04592	0.0534912	0.187106	-0.54064	-0.0413853	-0.291013	0.120035	-2.42439	0.0244435	0.0445679
Custos	Q5I034	-0.279517	0.111781	-0.0838676	0.0940795	-0.891455	0.382786	0.390714	-0.163531	0.389848	0.113159	0.133049	0.850507	0.404637	0.631672	-0.906325	-0.352945	-0.629635	0.133049	-4.73237	0.00011302	0.000353068
Cuta	Q6MGD0	1.10297	1.47525	1.28911	0.0895067	14.4024	2.35041e-12	4.04222e-12	-0.528586	-0.0021043	-0.265345	0.126582	-2.09624	0.0483541	0.175727	-0.839553	-0.313071	-0.576312	0.126582	-4.55289	0.000173307	0.00052166
Cwc15	Q5BJP2	-1.36488	-1.15755	-1.26121	0.0498481	-25.3011	3.25269e-17	9.35573e-17	-0.145506	0.147702	0.00109785	0.0704959	0.0155732	0.987722	0.996983	-0.139267	0.153941	0.00733704	0.0704959	0.104078	0.918095	0.940043
Cxadr	Q9R066	-0.879431	-0.740226	-0.809828	0.0334691	-24.1963	8.0631e-17	2.18054e-16	0.0456701	0.242536	0.144103	0.0473324	3.04449	0.00616108	0.0403648	0.212353	0.409219	0.310786	0.0473324	6.56603	1.67272e-06	7.31567e-06
Cyb5a	P00173	5.84774	6.06518	5.95646	0.0522775	113.939	8.35171e-31	2.37736e-29	-0.0294909	0.278007	0.124258	0.0739316	1.68072	0.107633	0.287776	-0.298957	0.00854092	-0.145208	0.0739316	-1.96409	0.0628935	0.101652
Cyb5b	P04166	0.167517	0.449486	0.308502	0.0677936	4.5506	0.000174254	0.000199579	0.0964046	0.495169	0.295787	0.0958746	3.08514	0.00561175	0.0382062	0.479844	0.878608	0.679226	0.0958746	7.08453	5.45551e-07	2.65695e-06
Cyb5r3	P20070	4.22037	4.38235	4.30136	0.0389455	110.446	1.60454e-30	4.27274e-29	-0.0121989	0.21688	0.102341	0.0550773	1.85813	0.0772272	0.237213	0.0254229	0.254502	0.139962	0.0550773	2.5412	0.0190039	0.0356741
Cybc1	Q6AYA6	-0.446944	-0.165561	-0.306252	0.0676528	-4.52682	0.000184427	0.000211157	-0.114978	0.282958	0.0839902	0.0956756	0.877865	0.389951	0.619215	-0.189406	0.208531	0.00956243	0.0956756	0.0999464	0.921335	0.942748
Cyc1	D3ZFQ8	2.49026	2.6698	2.58003	0.0431675	59.7678	6.13167e-25	4.56009e-24	0.00748725	0.2614	0.134444	0.0610481	2.20226	0.0389586	0.15081	0.720967	0.974879	0.847923	0.0610481	13.8894	4.69691e-12	7.52874e-11
Cycs	P62898	0.0619453	0.336975	0.19946	0.0661252	3.0164	0.00657068	0.00710425	-0.124511	0.26444	0.0699644	0.0935152	0.748161	0.46266	0.685548	0.9353	1.32425	1.12978	0.0935152	12.0812	6.42941e-11	7.39718e-10
Cyfip1	D4A8H8	-0.417021	-0.244946	-0.330983	0.0413718	-8.00021	8.23178e-08	1.07692e-07	-0.274157	-0.0308068	-0.152482	0.0585086	-2.60615	0.0164924	0.0820148	-0.392013	-0.148662	-0.270337	0.0585086	-4.62047	0.000147514	0.000451012
Cyp1a1	P00185	1.07393	1.55024	1.31209	0.114517	11.4576	1.70054e-10	2.59242e-10	0.0395227	0.713115	0.376319	0.161951	2.32365	0.0302622	0.127508	-0.926152	-0.252559	-0.589356	0.161951	-3.63909	0.00153464	0.00370422
Cyp1a2	P04799	2.40846	2.81671	2.61259	0.098155	26.617	1.15669e-17	3.49121e-17	0.0795633	0.656915	0.368239	0.138812	2.65279	0.0148854	0.0758511	-0.87178	-0.294428	-0.583104	0.138812	-4.20067	0.000402124	0.00112241
Cyp20a1	Q6P7D4	-3.62562	-2.36295	-2.99429	0.303584	-9.86312	2.46494e-09	3.50526e-09	-0.499697	1.286	0.39315	0.429333	0.915722	0.370209	0.602237	0.0830511	1.86874	0.975897	0.429333	2.27306	0.033644	0.0591232
Cyp27a1	P17178	1.21962	1.45318	1.3364	0.056154	23.7988	1.12853e-16	2.98352e-16	0.546947	0.877247	0.712097	0.0794138	8.96692	1.2615e-08	1.43637e-06	0.30524	0.63554	0.47039	0.0794138	5.92327	7.03432e-06	2.78171e-05
Cyp2a1	P11711	2.60126	2.82557	2.71341	0.0539317	50.312	2.22751e-23	1.33489e-22	0.240163	0.557392	0.398778	0.076271	5.22843	3.50189e-05	0.000718214	0.166092	0.48332	0.324706	0.076271	4.25727	0.000351213	0.000998025
Cyp2a2	P15149	2.64064	3.00049	2.82057	0.0865189	32.6006	1.80251e-19	6.83892e-19	-0.348153	0.160754	-0.0936991	0.122356	-0.76579	0.452323	0.675435	-0.318303	0.190604	-0.0638499	0.122356	-0.521837	0.607245	0.690231
Cyp2a3	P20812	4.4069	4.66053	4.53372	0.0609808	74.3467	6.39634e-27	6.74784e-26	-0.167429	0.191262	0.0119164	0.0862398	0.138178	0.891416	0.956704	-2.38085	-2.02216	-2.2015	0.0862398	-25.5277	2.71255e-17	2.29662e-15
Cyp2ab1	D3ZZX4	0.428239	0.67072	0.549479	0.0582995	9.42511	5.40748e-09	7.56269e-09	-0.219276	0.123644	-0.0478159	0.0824479	-0.579953	0.568117	0.760407	-0.736181	-0.393262	-0.564721	0.0824479	-6.84943	9.02742e-07	4.15161e-06
Cyp2b1	P00176	2.37041	2.83603	2.60322	0.111951	23.2533	1.80546e-16	4.63579e-16	-0.521789	0.136708	-0.19254	0.158322	-1.21613	0.237429	0.468893	2.22086	2.87936	2.55011	0.158322	16.1071	2.70431e-13	5.99304e-12
Cyp2b2	P04167	0.111263	0.922837	0.51705	0.195126	2.64983	0.0149828	0.0160211	0.0177519	1.16549	0.591621	0.27595	2.14394	0.0438985	0.164346	3.23173	4.37947	3.8056	0.27595	13.7909	5.37749e-12	8.53677e-11
Cyp2b3	P13107	4.26223	4.44625	4.35424	0.0442423	98.418	1.79867e-29	3.41333e-28	-0.533184	-0.272949	-0.403067	0.062568	-6.44205	2.19796e-06	7.88877e-05	-0.785803	-0.525569	-0.655686	0.062568	-10.4796	8.47795e-10	7.44526e-09
Cyp2c11	P08683	5.22259	6.00712	5.61485	0.188623	29.7675	1.17004e-18	4.01191e-18	-1.43881	-0.329323	-0.884068	0.266754	-3.31417	0.00329881	0.025812	-1.95436	-0.844873	-1.39962	0.266754	-5.24685	3.35399e-05	0.000115967
Cyp2c12	P11510	-0.305089	0.0370164	-0.134036	0.0822521	-1.62958	0.1181	0.1224	-0.46956	0.0142499	-0.227655	0.116322	-1.95711	0.0637596	0.20938	-0.491134	-0.00732443	-0.249229	0.116322	-2.14258	0.0440205	0.0750029
Cyp2c13	P20814	0.520409	0.8091	0.664754	0.0694096	9.57726	4.10518e-09	5.77805e-09	-0.252906	0.155364	-0.0487714	0.0981601	-0.496855	0.624452	0.793665	-0.20198	0.206291	0.00215551	0.0981601	0.0219591	0.982688	0.987467
Cyp2c23	P24470	3.68403	3.88099	3.78251	0.0473547	79.8761	1.42521e-27	1.69893e-26	-0.0936905	0.184851	0.0455805	0.0669696	0.680614	0.503552	0.713923	-2.23592	-1.95738	-2.09665	0.0669696	-31.3075	4.14832e-19	8.34151e-17
Cyp2c55	P33273	0.612927	1.05286	0.832894	0.105773	7.87436	1.06043e-07	1.38018e-07	-0.0394554	0.582704	0.271624	0.149585	1.81585	0.0836997	0.248988	0.78053	1.40269	1.09161	0.149585	7.29757	3.47839e-07	1.7616e-06
Cyp2c6	P05178	2.9702	3.46582	3.21801	0.119163	27.0052	8.60477e-18	2.64553e-17	-0.0261064	0.674813	0.324353	0.168521	1.9247	0.0679214	0.217533	0.629852	1.33077	0.980311	0.168521	5.81713	8.95953e-06	3.47643e-05
Cyp2c6_v1-ps2	A0A8I6ARP6	-5.79319	-3.13654	-4.46487	0.638736	-6.99016	6.67192e-07	8.30406e-07	0.163647	3.92072	2.04218	0.90331	2.26078	0.0345153	0.14053	-4.43513	-0.678062	-2.5566	0.90331	-2.83026	0.0100249	0.0201351
Cyp2c7	P05179	2.68633	3.21199	2.94916	0.126384	23.3349	1.68182e-16	4.32843e-16	-0.312471	0.430926	0.0592273	0.178734	0.33137	0.743649	0.872921	-2.93284	-2.18944	-2.56114	0.178734	-14.3293	2.59075e-12	4.43247e-11
Cyp2c70	P19225	5.18119	5.44744	5.31431	0.0640156	83.016	6.3577e-28	8.33061e-27	-0.349786	0.0267561	-0.161515	0.0905317	-1.78407	0.0888703	0.255983	0.885625	1.26217	1.0739	0.0905317	11.8621	9.00889e-11	1.01527e-09
Cyp2d1	P10633	3.2164	3.552	3.3842	0.0806883	41.9416	9.80958e-22	4.88556e-21	-0.187218	0.287394	0.050088	0.114111	0.438943	0.665186	0.820487	-1.10918	-0.634567	-0.871873	0.114111	-7.6406	1.70696e-07	9.19478e-07
Cyp2d10	P12939	-0.934682	-0.267707	-0.601195	0.16036	-3.74903	0.00118202	0.00131327	-0.187188	0.756057	0.284435	0.226784	1.25421	0.223547	0.452022	-1.67124	-0.727998	-1.19962	0.226784	-5.28971	3.03392e-05	0.000105743
Cyp2d26	P10634	3.81194	4.07128	3.94161	0.062352	63.2155	1.90022e-25	1.51194e-24	-0.209618	0.157138	-0.02624	0.088179	-0.297577	0.76895	0.889425	-0.594995	-0.228238	-0.411616	0.088179	-4.66797	0.000131736	0.000406536
Cyp2d3	P12938	0.460081	2.8139	1.63699	0.565928	2.89258	0.00870978	0.00939246	-0.221072	3.10773	1.44333	0.800342	1.80339	0.0856945	0.251076	-0.885562	2.44324	0.778841	0.800342	0.973135	0.341563	0.431053
Cyp2d4	Q64680	0.631336	1.05753	0.844432	0.102469	8.24086	5.10186e-08	6.76289e-08	-0.896255	-0.293529	-0.594892	0.144913	-4.10517	0.000505304	0.00624686	-0.965944	-0.363218	-0.664581	0.144913	-4.58607	0.00016012	0.000485952
Cyp2e1	P05182	4.29293	4.55044	4.42169	0.0619108	71.4203	1.4818e-26	1.4519e-25	0.688697	1.05286	0.870778	0.087555	9.94549	2.13184e-09	3.35206e-07	0.122385	0.486546	0.304465	0.087555	3.47742	0.00224894	0.00524064
Cyp2g1	P10610	-1.64405	-1.10042	-1.37224	0.130704	-10.4988	8.20633e-10	1.199e-09	0.499963	1.26877	0.884367	0.184844	4.7844	9.9876e-05	0.00177307	-6.03363	-5.26483	-5.64923	0.184844	-30.5622	6.80939e-19	1.24914e-16
Cyp2j3	P51590	-1.0988	-0.83442	-0.966611	0.063565	-15.2067	8.2613e-13	1.48174e-12	-0.583179	-0.209288	-0.396233	0.0898944	-4.40776	0.000245079	0.00354934	0.0129408	0.386832	0.199887	0.0898944	2.22357	0.0372833	0.0647945
Cyp2t1	A0A0G2K2P4	1.13173	1.45361	1.29267	0.0773894	16.7035	1.32874e-13	2.53466e-13	-0.662738	-0.207531	-0.435134	0.109445	-3.97582	0.000688346	0.00786137	-1.13128	-0.676074	-0.903677	0.109445	-8.2569	4.94313e-08	2.94625e-07
Cyp39a1	D4AE09	0.918931	1.16306	1.04099	0.0586952	17.7356	4.08584e-14	8.15685e-14	-0.433571	-0.0883241	-0.260948	0.0830076	-3.14366	0.00490326	0.0349688	-0.406976	-0.0617287	-0.234352	0.0830076	-2.82326	0.0101837	0.0204292
Cyp3a1	P04800	2.19854	2.71532	2.45693	0.12425	19.774	4.70726e-15	1.0321e-14	-0.697555	0.0332907	-0.332132	0.175717	-1.89016	0.072619	0.226215	-0.351425	0.379421	0.0139977	0.175717	0.0796605	0.937262	0.954019
Cyp3a18	Q64581	2.16322	2.57913	2.37118	0.0999966	23.7126	1.21469e-16	3.19086e-16	-0.303625	0.284558	-0.00953327	0.141416	-0.0674127	0.946891	0.978837	-0.683831	-0.0956473	-0.389739	0.141416	-2.75597	0.0118403	0.0233552
Cyp3a2	P05183	2.44238	2.95126	2.69682	0.12235	22.0418	5.3234e-16	1.30014e-15	-0.949124	-0.229456	-0.58929	0.173029	-3.40573	0.00266203	0.0218658	-0.362817	0.356851	-0.00298337	0.173029	-0.017242	0.986406	0.989703
Cyp3a9	P51538	-5.96	-3.94092	-4.95046	0.485446	-10.1977	1.37349e-09	1.9796e-09	-1.38132	1.4741	0.0463891	0.686525	0.0675708	0.946766	0.978837	-2.20963	0.645784	-0.781922	0.686525	-1.13896	0.267547	0.353943
Cyp4a10	P08516	-1.26094	-0.868793	-1.06487	0.0942839	-11.2943	2.20811e-10	3.34304e-10	1.26011	1.81469	1.5374	0.133338	11.5302	1.51547e-10	5.67702e-08	3.61669	4.17128	3.89399	0.133338	29.204	1.73214e-18	2.28697e-16
Cyp4a14	P20817	-0.872662	-0.616937	-0.744799	0.0614839	-12.1137	6.11767e-11	9.60558e-11	1.22943	1.59108	1.41026	0.0869513	16.2189	2.36287e-13	1.95055e-10	3.23438	3.59604	3.41521	0.0869513	39.2773	3.82844e-21	3.16038e-18
Cyp4a2	P20816	0.604727	0.885761	0.745244	0.0675688	11.0294	3.39274e-10	5.06e-10	1.01103	1.40847	1.20975	0.0955566	12.66	2.69581e-11	1.78032e-08	2.44442	2.84186	2.64314	0.0955566	27.6605	5.26996e-18	5.80047e-16
Cyp4b1	P15129	-2.2507	-1.74159	-1.99614	0.122404	-16.3078	2.12387e-13	3.99829e-13	-0.379488	0.340499	-0.0194948	0.173106	-0.112618	0.911403	0.963642	-0.911115	-0.191128	-0.551121	0.173106	-3.18372	0.00446907	0.00974051
Cyp4f1	P33274	2.70453	2.87872	2.79162	0.0418811	66.6558	6.2776e-26	5.41842e-25	-0.372821	-0.126475	-0.249648	0.0592289	-4.21497	0.000388597	0.00515321	-0.82284	-0.576493	-0.699666	0.0592289	-11.8129	9.72368e-11	1.08391e-09
Cyp4f4	P51869	1.46525	1.64886	1.55705	0.0441452	35.2712	3.54909e-20	1.4704e-19	-0.206786	0.0528772	-0.0769545	0.0624307	-1.23264	0.231333	0.462385	-0.438977	-0.179314	-0.309145	0.0624307	-4.95182	6.71651e-05	0.000219583
Cyp4v2	A2RRT9	0.658809	0.988238	0.823523	0.0792044	10.3974	9.74865e-10	1.41869e-09	-0.398606	0.0672768	-0.165665	0.112012	-1.47899	0.153987	0.363449	-0.672435	-0.206552	-0.439493	0.112012	-3.92363	0.0007797	0.00202138
Cyp51a1	Q64654	0.468327	0.761835	0.615081	0.0705678	8.71617	2.02819e-08	2.74696e-08	0.676743	1.09183	0.884284	0.0997979	8.86075	1.54092e-08	1.59004e-06	0.139015	0.554097	0.346556	0.0997979	3.47258	0.00227474	0.00529329
Cyp7a1	P18125	-1.3855	-0.681249	-1.03337	0.169322	-6.103	4.68391e-06	5.65495e-06	0.337655	1.33361	0.835635	0.239458	3.48969	0.0021848	0.0190348	0.429333	1.42529	0.927313	0.239458	3.87255	0.000880751	0.00225022
Cyp8b1	G3V8J2	-0.313651	0.166018	-0.0738164	0.115327	-0.640064	0.529053	0.537188	-0.172244	0.506111	0.166934	0.163096	1.02353	0.317704	0.552137	-0.224325	0.45403	0.114852	0.163096	0.704199	0.489045	0.58192
Cyrib	A0A0G2JXI6	-1.13545	-0.919126	-1.02729	0.0520096	-19.7519	4.81385e-15	1.05407e-14	-0.421025	-0.115102	-0.268064	0.0735526	-3.64451	0.00151503	0.0144894	-0.642211	-0.336289	-0.48925	0.0735526	-6.6517	1.38669e-06	6.1793e-06
Czib	Q498R7	-2.21497	-1.92355	-2.06926	0.0700643	-29.5337	1.37566e-18	4.66847e-18	-0.343703	0.0684177	-0.137643	0.0990859	-1.38912	0.179351	0.398263	-0.158636	0.253484	0.047424	0.0990859	0.478616	0.637158	0.718195
D2hgdh	P84850	0.0187797	0.231679	0.125229	0.0511872	2.4465	0.023314	0.0247136	-0.0482082	0.252877	0.102334	0.0723897	1.41366	0.172115	0.388211	-0.370792	-0.0697065	-0.220249	0.0723897	-3.04255	0.00618865	0.0130076
Dab2	O88797	-4.32759	-1.8162	-3.0719	0.603811	-5.08752	4.87611e-05	5.67734e-05	-1.69308	1.85856	0.0827365	0.853918	0.0968905	0.923732	0.967691	-2.73029	0.821347	-0.954472	0.853918	-1.11776	0.276296	0.362755
Dad1	P61805	1.06066	1.74232	1.40149	0.163891	8.55138	2.78324e-08	3.75112e-08	-0.378329	0.585683	0.103677	0.231777	0.447313	0.659229	0.818043	-1.30376	-0.339752	-0.821758	0.231777	-3.54547	0.00191531	0.00453685
Dag1	F1M8K0	-5.48369	-3.4593	-4.4715	0.486721	-9.18699	8.37081e-09	1.15844e-08	-0.605556	2.25735	0.825899	0.688327	1.19986	0.243554	0.472235	-0.476722	2.38619	0.954732	0.688327	1.38703	0.179979	0.253645
Dao	O35078	-2.23811	-0.479694	-1.3589	0.422775	-3.21425	0.00416352	0.00453429	-1.06178	1.425	0.18161	0.597894	0.303749	0.764308	0.887081	-2.20893	0.277843	-0.965545	0.597894	-1.61491	0.121256	0.179875
Dap	Q9QX67	2.4182	2.5996	2.5089	0.043614	57.5251	1.36259e-24	9.49212e-24	0.080768	0.337307	0.209037	0.0616795	3.38909	0.002768	0.0224018	-0.336269	-0.0797304	-0.208	0.0616795	-3.37227	0.0028794	0.00656161
Dap3	A0A0G2K264	-5.17495	-1.80745	-3.4912	0.809645	-4.31201	0.000308119	0.000349265	-3.47342	1.28895	-1.09224	1.14501	-0.953908	0.350982	0.582676	-2.92277	1.83959	-0.54159	1.14501	-0.473	0.641093	0.720766
Dars1	P15178	1.67484	1.79702	1.73593	0.0293751	59.0953	7.76622e-25	5.61139e-24	-0.196414	-0.023628	-0.110021	0.0415427	-2.64838	0.0150307	0.0764735	-0.159594	0.0131916	-0.0732012	0.0415427	-1.76207	0.0926093	0.142032
Dbi	P11030	4.55774	4.70288	4.63031	0.0348972	132.684	3.42412e-32	1.57034e-30	0.22	0.425267	0.322633	0.0493521	6.53739	1.78136e-06	6.68414e-05	0.480142	0.685409	0.582775	0.0493521	11.8085	9.79041e-11	1.08483e-09
Dbnl	Q9JHL4	0.418125	0.553634	0.485879	0.0325804	14.9133	1.20318e-12	2.12568e-12	-0.0483716	0.143267	0.0474479	0.0460756	1.02978	0.314827	0.549163	0.0746985	0.266338	0.170518	0.0460756	3.70083	0.00132549	0.00324205
Dbt	B2GV15	3.37748	3.47791	3.42769	0.0241466	141.953	8.30556e-33	4.81139e-31	-0.0210964	0.120935	0.0499193	0.0341485	1.46183	0.158592	0.371134	0.933918	1.07595	1.00493	0.0341485	29.4283	1.48038e-18	2.22312e-16
Dcaf11	Q5M9G8	0.210287	0.562777	0.386532	0.0847487	4.56092	0.000170019	0.000194796	-0.395987	0.102508	-0.146739	0.119853	-1.22433	0.234386	0.464898	-0.56542	-0.0669244	-0.316172	0.119853	-2.638	0.015378	0.0294758
Dcaf8	Q5U2M6	-4.56382	-1.43298	-2.9984	0.752744	-3.98329	0.000676176	0.000756602	-1.57411	2.85356	0.639728	1.06454	0.600942	0.55431	0.749334	-1.38441	3.04325	0.82942	1.06454	0.779134	0.444593	0.537943
Dcps	Q8K4F7	-1.04717	-0.873086	-0.960127	0.0418545	-22.9396	2.37656e-16	6.02257e-16	-0.260057	-0.0138674	-0.136962	0.0591912	-2.3139	0.0308891	0.129436	-0.0388504	0.207339	0.0842444	0.0591912	1.42326	0.169349	0.240603
Dctn1	P28023	-1.08049	-0.844018	-0.962254	0.0568546	-16.9248	1.02645e-13	1.9786e-13	-0.0262256	0.308196	0.140985	0.0804046	1.75344	0.0941119	0.265151	0.0129193	0.34734	0.18013	0.0804046	2.24029	0.0360151	0.0628219
Dctn2	Q6AYH5	0.647375	0.750338	0.698857	0.0247553	28.2306	3.47045e-18	1.12347e-17	-0.153288	-0.007677	-0.0804827	0.0350092	-2.2989	0.0318757	0.132228	-0.129846	0.0157652	-0.0570405	0.0350092	-1.6293	0.11816	0.176146
Dcun1d1	A0A8I6AI94	-0.971982	-0.726381	-0.849182	0.0590499	-14.3808	2.41897e-12	4.15795e-12	-0.311166	0.0361678	-0.137499	0.0835091	-1.64651	0.114543	0.298976	-0.401035	-0.0537013	-0.227368	0.0835091	-2.72267	0.0127516	0.0249483
Dcxr	Q920P0	2.64534	2.81455	2.72995	0.0406825	67.1037	5.45752e-26	4.78004e-25	-0.183	0.0562963	-0.0633517	0.0575337	-1.10112	0.283305	0.516836	-0.810272	-0.570976	-0.690624	0.0575337	-12.0038	7.23915e-11	8.24265e-10
Ddah1	O08557	2.36865	2.57098	2.46982	0.0486466	50.7705	1.84384e-23	1.11713e-22	-0.0598114	0.22633	0.0832593	0.0687967	1.21022	0.239641	0.470728	-0.129839	0.156302	0.0132316	0.0687967	0.192329	0.849332	0.886657
Ddah2	Q6MG60	-1.86211	-1.49643	-1.67927	0.0879193	-19.1001	9.39868e-15	2.00093e-14	-0.498965	0.0181799	-0.240392	0.124337	-1.9334	0.0667814	0.216188	-0.520295	-0.00315033	-0.261723	0.124337	-2.10495	0.0475111	0.0797163
Ddb1	Q9ESW0	0.647253	0.784958	0.716105	0.0331083	21.6292	7.79065e-16	1.87635e-15	-0.208273	-0.0135284	-0.1109	0.0468222	-2.36855	0.0275269	0.12023	-0.317441	-0.122697	-0.220069	0.0468222	-4.70011	0.000122034	0.000378718
Ddc	P14173	2.57412	2.77894	2.67653	0.0492443	54.3521	4.45166e-24	2.91654e-23	-0.459691	-0.170034	-0.314863	0.0696419	-4.52117	0.000186933	0.00285766	-1.06485	-0.775196	-0.920024	0.0696419	-13.2108	1.21275e-11	1.72608e-10
Ddi2	A0A8I5Y0Y2	1.78772	1.90062	1.84417	0.0271444	67.9391	4.21351e-26	3.75013e-25	-0.308753	-0.149089	-0.228921	0.038388	-5.96335	6.42241e-06	0.000186025	-0.813539	-0.653875	-0.733707	0.038388	-19.1129	9.27402e-15	3.40253e-13
Ddo	D3ZDM7	-5.46722	-3.03178	-4.2495	0.58555	-7.25728	3.78569e-07	4.78941e-07	0.326904	3.77113	2.04902	0.828093	2.47438	0.0219585	0.101267	0.0239372	3.46817	1.74605	0.828093	2.10852	0.0471696	0.0794258
Ddost	Q641Y0	3.12546	3.29092	3.20819	0.0397822	80.6438	1.16659e-27	1.43734e-26	-0.154224	0.0797763	-0.0372239	0.0562606	-0.661635	0.5154	0.721735	-0.550728	-0.316728	-0.433728	0.0562606	-7.70927	1.48308e-07	8.12125e-07
Ddrgk1	D3ZAS9	-0.152605	0.0806824	-0.0359612	0.0560891	-0.641144	0.528365	0.536654	-0.437724	-0.107806	-0.272765	0.0793219	-3.43871	0.00246348	0.020751	-0.60043	-0.270512	-0.435471	0.0793219	-5.48992	1.9033e-05	6.93674e-05
Ddt	P80254	6.28348	6.457	6.37024	0.0417203	152.689	1.79914e-33	1.48519e-31	-0.206628	0.0387727	-0.0839275	0.0590015	-1.42247	0.169576	0.384047	-0.454233	-0.208833	-0.331533	0.0590015	-5.61906	1.41182e-05	5.27575e-05
Ddx1	Q641Y8	0.889155	1.01646	0.952805	0.0306068	31.1305	4.66166e-19	1.6786e-18	-0.137632	0.0423979	-0.0476172	0.0432845	-1.1001	0.283741	0.51706	-0.0455845	0.134446	0.0444306	0.0432845	1.02648	0.316346	0.405345
Ddx17	E9PT29	-0.0734832	0.0516676	-0.0109078	0.0300899	-0.362506	0.720596	0.726537	-0.0931276	0.0838624	-0.00463258	0.0425536	-0.108865	0.914343	0.965108	-0.140697	0.0362931	-0.0522019	0.0425536	-1.22673	0.233499	0.315086
Ddx19b	A0A8I6GAE6	-0.178605	-0.0362514	-0.107428	0.034226	-3.13879	0.00495875	0.00538257	-0.107218	0.0941006	-0.00655858	0.0484028	-0.1355	0.893507	0.957288	-0.384167	-0.182848	-0.283508	0.0484028	-5.85725	8.17541e-06	3.1947e-05
Ddx21	Q3B8Q1	-2.72476	-2.46226	-2.59351	0.0631134	-41.0929	1.49954e-21	7.30306e-21	0.0763101	0.447546	0.261928	0.0892559	2.93457	0.00791866	0.0486011	0.170331	0.541567	0.355949	0.0892559	3.98796	0.000668674	0.00176496
Ddx24	A0A8I6AFW4	-5.60086	-3.58656	-4.59371	0.484297	-9.48531	4.84731e-09	6.79363e-09	-1.24726	1.60139	0.177069	0.684899	0.258533	0.798513	0.90583	-0.0268492	2.8218	1.39748	0.684899	2.04041	0.0540821	0.0892004
Ddx3	A0A8I6A7A4	0.985157	1.11585	1.0505	0.0314214	33.4327	1.07192e-19	4.17886e-19	-0.155902	0.0289192	-0.0634916	0.0444365	-1.42882	0.167764	0.381199	-0.265818	-0.0809967	-0.173407	0.0444365	-3.90237	0.000820286	0.00211113
Ddx39a	Q5U216	2.87455	3.00983	2.94219	0.032525	90.4593	1.0526e-28	1.6166e-27	-0.19672	-0.00540686	-0.101063	0.0459973	-2.19716	0.0393693	0.152044	-0.157669	0.0336443	-0.0620123	0.0459973	-1.34817	0.191966	0.268249
Ddx39b	Q63413	-0.054661	0.104227	0.0247828	0.0382012	0.648744	0.523536	0.53224	-0.141994	0.0827068	-0.0296437	0.0540247	-0.548706	0.588994	0.773659	-0.130623	0.094078	-0.0182725	0.0540247	-0.338224	0.738552	0.801676
Ddx3x	D4ADE8	-3.36919	-2.80576	-3.08748	0.135465	-22.7916	2.709e-16	6.84402e-16	-0.45337	0.343442	-0.0549637	0.191577	-0.286901	0.777	0.894579	-0.462643	0.33417	-0.0642367	0.191577	-0.335305	0.740722	0.803239
Ddx3y	D3ZN21	-3.17705	-2.69763	-2.93734	0.115267	-25.483	2.81107e-17	8.1494e-17	-0.450092	0.22791	-0.111091	0.163012	-0.681491	0.503008	0.713923	-0.519419	0.158583	-0.180418	0.163012	-1.10678	0.280906	0.36793
Ddx4	Q64060	-0.368163	-0.193987	-0.281075	0.0418771	-6.7119	1.21615e-06	1.49953e-06	-0.172027	0.0742957	-0.0488656	0.0592232	-0.825109	0.418584	0.645872	-0.275951	-0.029628	-0.152789	0.0592232	-2.57989	0.0174676	0.0330533
Ddx5	A0A8I5ZKV9	2.53547	2.64108	2.58828	0.0253909	101.937	8.61358e-30	1.78881e-28	-0.0878282	0.061522	-0.0131531	0.0359082	-0.366298	0.717807	0.855359	-0.123298	0.0260525	-0.0486226	0.0359082	-1.35408	0.190103	0.266209
Ddx56	A0A0G2K0E0	-3.71946	-3.35748	-3.53847	0.0870288	-40.6586	1.86937e-21	9.01117e-21	0.12131	0.633217	0.377263	0.123077	3.06526	0.0058743	0.0394247	0.166987	0.678893	0.42294	0.123077	3.43638	0.00247703	0.00570917
Ddx6	D3ZD73	-5.29671	-3.87248	-4.58459	0.342426	-13.3886	9.42391e-12	1.54892e-11	-2.50025	-0.486085	-1.49317	0.484263	-3.08338	0.0056346	0.0382828	-2.37009	-0.355927	-1.36301	0.484263	-2.8146	0.0103838	0.0207847
Decr1	Q64591	3.71361	3.88982	3.80171	0.0423667	89.7335	1.24611e-28	1.88746e-27	0.445798	0.695001	0.570399	0.0599156	9.52005	4.55183e-09	6.26256e-07	1.98666	2.23586	2.11126	0.0599156	35.2372	3.6205e-20	1.23136e-17
Decr2	Q9Z2M4	1.67303	1.86805	1.77054	0.0468886	37.7606	8.65703e-21	3.84214e-20	0.276424	0.552225	0.414324	0.0663105	6.24824	3.38138e-06	0.000107359	1.04527	1.32107	1.18317	0.0663105	17.8429	3.62682e-14	1.11923e-12
Degs1	Q5XIF5	-7.06302	-3.93212	-5.49757	0.75276	-7.30323	3.43738e-07	4.36044e-07	-0.920857	3.5069	1.29302	1.06456	1.2146	0.237999	0.469242	-1.10343	3.32433	1.11045	1.06456	1.0431	0.30876	0.397679
Dek	Q6AXS3	-1.74207	-1.41902	-1.58055	0.0776707	-20.3493	2.65222e-15	6.01073e-15	-0.0768744	0.379987	0.151556	0.109843	1.37976	0.182177	0.402105	-0.329791	0.127071	-0.10136	0.109843	-0.922776	0.366606	0.456116
Dennd5b	A0A8I5ZYN4	-2.81415	-1.18069	-1.99742	0.392731	-5.08597	4.89384e-05	5.69597e-05	-1.15758	1.15248	-0.00254732	0.555405	-0.00458642	0.996384	0.999423	-1.77562	0.53444	-0.620588	0.555405	-1.11736	0.276461	0.362827
Denr	D3ZU54	-2.7029	-2.2087	-2.4558	0.11882	-20.6683	1.94196e-15	4.4779e-15	-0.0283529	0.670551	0.321099	0.168037	1.91088	0.0697672	0.22003	-0.169635	0.529269	0.179817	0.168037	1.0701	0.296718	0.384674
Deptor	F1M8Y4	-1.18609	-0.995527	-1.09081	0.0458169	-23.808	1.1197e-16	2.96492e-16	-0.0992993	0.170198	0.0354492	0.0647949	0.547098	0.590079	0.773659	-0.298603	-0.0291064	-0.163855	0.0647949	-2.52882	0.0195214	0.0364181
Dera	F1M1H0	0.639781	0.833902	0.736841	0.0466725	15.7875	3.99487e-13	7.33652e-13	-0.317886	-0.0433571	-0.180622	0.0660049	-2.73649	0.0123655	0.0657058	-0.463357	-0.188828	-0.326093	0.0660049	-4.94043	6.89984e-05	0.000224687
Derl1	Q5RKH9	-1.04415	-0.584673	-0.814413	0.110473	-7.37209	2.97606e-07	3.79126e-07	-0.616917	0.0328872	-0.292015	0.156232	-1.86911	0.0756188	0.233358	-0.617576	0.032228	-0.292674	0.156232	-1.87333	0.0750088	0.118337
Des	P48675	-1.74555	-1.29656	-1.52105	0.107951	-14.0902	3.57301e-12	6.06584e-12	-0.600314	0.0346558	-0.282829	0.152665	-1.85261	0.0780465	0.239011	-0.961365	-0.326394	-0.64388	0.152665	-4.21759	0.000386177	0.00108709
Dgat1	Q9ERM3	-2.2451	-1.95244	-2.09877	0.070364	-29.8274	1.12277e-18	3.86587e-18	-0.141485	0.272399	0.0654567	0.0995098	0.657791	0.517818	0.723488	0.111713	0.525597	0.318655	0.0995098	3.20225	0.0042811	0.00936792
Dglucy	D4A9W3	-0.988373	-0.600043	-0.794208	0.0933658	-8.50641	3.03618e-08	4.08037e-08	-0.00294476	0.546237	0.271646	0.132039	2.05731	0.0522871	0.183868	0.0212318	0.570413	0.295822	0.132039	2.24041	0.0360061	0.0628219
Dguok	D3ZDE4	1.40748	1.64393	1.5257	0.0568476	26.8385	9.76535e-18	2.98015e-17	-0.000200765	0.334179	0.166989	0.0803946	2.07712	0.0502515	0.179968	0.15038	0.48476	0.31757	0.0803946	3.95014	0.00073189	0.00191346
Dhcr24	Q5BQE6	1.44026	1.73427	1.58727	0.0706905	22.4537	3.66348e-16	9.12278e-16	0.161796	0.577601	0.369699	0.0999715	3.69804	0.0013343	0.0133108	-0.413198	0.0026062	-0.205296	0.0999715	-2.05354	0.0526826	0.0872406
Dhcr7	Q9Z2Z8	2.27972	2.57561	2.42767	0.0711391	34.1256	7.01961e-20	2.79262e-19	0.272742	0.691185	0.481964	0.100606	4.79061	9.84128e-05	0.00175653	-0.249912	0.168531	-0.0406903	0.100606	-0.404453	0.68997	0.761457
Dhfr	Q920D2	1.54701	1.87698	1.712	0.0793367	21.5789	8.16477e-16	1.96216e-15	-0.285156	0.181505	-0.0518251	0.112199	-0.461904	0.6489	0.811616	-0.877405	-0.410743	-0.644074	0.112199	-5.74046	1.06786e-05	4.08584e-05
Dhodh	Q63707	0.357625	0.559164	0.458394	0.0484559	9.46004	5.07475e-09	7.10036e-09	-0.133824	0.151195	0.00868543	0.0685269	0.126745	0.900348	0.960761	1.18221	1.46723	1.32472	0.0685269	19.3314	7.39529e-15	2.80681e-13
Dhrs1	Q6AXY8	1.21732	1.43303	1.32518	0.0518645	25.5507	2.66312e-17	7.72727e-17	-0.125455	0.179614	0.0270793	0.0733475	0.369192	0.715681	0.854367	0.477136	0.782204	0.62967	0.0733475	8.58475	2.60971e-08	1.66356e-07
Dhrs11	G3V978	-1.36114	-0.916719	-1.13893	0.106853	-10.6589	6.266e-10	9.20388e-10	-0.499843	0.128669	-0.185587	0.151113	-1.22814	0.232983	0.463505	-0.0613868	0.567125	0.252869	0.151113	1.67338	0.109084	0.164624
Dhrs4	Q8VID1	1.84411	2.02301	1.93356	0.0430126	44.9534	2.32197e-22	1.22871e-21	-0.13939	0.113611	-0.0128893	0.060829	-0.211895	0.834232	0.926239	0.948284	1.20129	1.07479	0.060829	17.669	4.40091e-14	1.286e-12
Dhrs7	A0A8I5ZN24	-0.562366	-0.249807	-0.406087	0.0751483	-5.40381	2.3249e-05	2.73781e-05	-0.221403	0.220622	-0.000390021	0.106276	-0.0036699	0.997106	0.999423	0.638951	1.08098	0.859963	0.106276	8.09181	6.85514e-08	3.95729e-07
Dhrs7b	Q5RJY4	-0.855277	-0.561472	-0.708375	0.0706394	-10.028	1.84467e-09	2.64141e-09	-0.219752	0.195752	-0.012	0.0998992	-0.120121	0.905529	0.962107	0.483659	0.899163	0.691411	0.0998992	6.92109	7.73675e-07	3.61852e-06
Dhrs7l1	M0R4N4	2.51666	3.53862	3.02764	0.245707	12.3221	4.46046e-11	7.04373e-11	-2.05821	-0.612953	-1.33558	0.347483	-3.8436	0.000943699	0.0102303	-2.92684	-1.48158	-2.20421	0.347483	-6.34338	2.73534e-06	1.15796e-05
Dhtkd1	Q4KLP0	3.29413	3.40781	3.35097	0.027334	122.593	1.79917e-31	6.75097e-30	-0.136013	0.0247668	-0.0556231	0.0386562	-1.43892	0.164913	0.378072	-0.320786	-0.160006	-0.240396	0.0386562	-6.21883	3.61133e-06	1.49995e-05
Dhx15	D3ZD97	0.21633	0.375179	0.295754	0.0381919	7.7439	1.38189e-07	1.78451e-07	-0.232922	-0.00827582	-0.120599	0.0540115	-2.23284	0.0365756	0.146214	-0.273777	-0.0491313	-0.161454	0.0540115	-2.98926	0.00699127	0.014496
Dhx29	D3ZHW0	-3.95491	-2.05306	-3.00399	0.457262	-6.56951	1.66e-06	2.03842e-06	-1.18205	1.50758	0.162769	0.646666	0.251705	0.803716	0.908238	-1.70773	0.981901	-0.362914	0.646666	-0.561208	0.580596	0.665669
Dhx9	A0A8I6ABZ7	0.0638332	0.211857	0.137845	0.0355893	3.87322	0.000879345	0.000979952	-0.16215	0.0471871	-0.0574816	0.0503308	-1.14208	0.266278	0.499007	-0.292682	-0.0833445	-0.188013	0.0503308	-3.73555	0.00122052	0.00300535
Diaph1	F1M775	-0.317219	-0.154011	-0.235615	0.0392401	-6.00444	5.85142e-06	7.04132e-06	-0.033455	0.197357	0.0819509	0.0554939	1.47675	0.154581	0.363897	-0.287723	-0.056911	-0.172317	0.0554939	-3.10515	0.00535905	0.0114832
Diaph2	A0A8I5ZLR9	-1.5819	-1.19019	-1.38604	0.094178	-14.7173	1.55202e-12	2.71295e-12	-0.265327	0.288632	0.0116526	0.133188	0.0874897	0.931111	0.970982	-0.289734	0.264224	-0.0127549	0.133188	-0.0957666	0.924614	0.944932
Dip2b	A0A0G2JY22	-4.92118	-1.95767	-3.43943	0.712514	-4.82717	9.02336e-05	0.000104037	-1.59688	2.59416	0.498639	1.00765	0.494855	0.625841	0.794342	-2.39569	1.79534	-0.300173	1.00765	-0.297895	0.768711	0.825458
Dis3l2	A0A0G2K6W6	-1.31552	-0.984089	-1.1498	0.079685	-14.4294	2.2676e-12	3.91202e-12	-0.431525	0.0371852	-0.19717	0.112692	-1.74964	0.094781	0.265637	-0.352971	0.115739	-0.118616	0.112692	-1.05257	0.304499	0.393524
Dkc1	P40615	-1.35075	-1.05649	-1.20362	0.070749	-17.0125	9.27386e-14	1.79498e-13	0.0532163	0.469364	0.26129	0.100054	2.61149	0.0163004	0.081428	0.48252	0.898668	0.690594	0.100054	6.90221	8.05724e-07	3.75247e-06
Dlat	P08461	1.83857	2.0021	1.92033	0.0393166	48.8428	4.1298e-23	2.40504e-22	0.102632	0.333894	0.218263	0.0556021	3.92545	0.000776326	0.00860211	0.992185	1.22345	1.10782	0.0556021	19.924	4.0475e-15	1.6706e-13
Dld	Q6P6R2	3.50179	3.62192	3.56185	0.0288833	123.319	1.58978e-31	6.10403e-30	0.0404143	0.210307	0.125361	0.0408472	3.06902	0.00582379	0.0392452	0.904138	1.07403	0.989084	0.0408472	24.2143	7.94264e-17	5.58013e-15
Dlg1	Q62696	0.734368	0.868116	0.801242	0.0321569	24.9167	4.44186e-17	1.24826e-16	-0.0632837	0.125864	0.0312903	0.0454767	0.688051	0.498951	0.712294	-0.202144	-0.0129962	-0.10757	0.0454767	-2.36539	0.0277114	0.0497841
Dlg4	P31016	-3.11402	-2.49347	-2.80375	0.149197	-18.7923	1.29845e-14	2.7222e-14	-0.396537	0.481045	0.0422541	0.210996	0.20026	0.843204	0.931468	-0.639026	0.238555	-0.200236	0.210996	-0.949001	0.353414	0.442093
Dlst	Q01205	2.16844	2.40304	2.28574	0.0564053	40.5235	2.00303e-21	9.64139e-21	-0.0283165	0.303462	0.137573	0.0797692	1.72463	0.0992834	0.271836	0.918835	1.25061	1.08472	0.0797692	13.5983	7.02295e-12	1.0736e-10
Dmac1	D4AEL3	-2.08744	-1.76786	-1.92765	0.0768365	-25.0877	3.86487e-17	1.09826e-16	0.124334	0.576289	0.350312	0.108663	3.22383	0.00407186	0.0305575	1.22359	1.67554	1.44957	0.108663	13.34	1.00937e-11	1.46826e-10
Dmgdh	Q63342	3.88999	4.17215	4.03107	0.0678412	59.4192	6.9284e-25	5.06141e-24	-0.395276	0.00376864	-0.195754	0.0959419	-2.04033	0.0540906	0.188008	0.123601	0.522646	0.323124	0.0959419	3.36791	0.00290899	0.00661991
Dnah7	Q63170	0.966885	1.19635	1.08162	0.0551695	19.6053	5.58546e-15	1.21737e-14	-0.100701	0.223808	0.0615539	0.0780214	0.788936	0.438966	0.663349	1.04522	1.36973	1.20747	0.0780214	15.4761	5.88028e-13	1.19121e-11
Dnaja1	P63036	2.50783	2.65559	2.58171	0.0355251	72.6727	1.03004e-26	1.04975e-25	-0.280213	-0.071253	-0.175733	0.0502401	-3.49786	0.00214312	0.018852	-0.273173	-0.064213	-0.168693	0.0502401	-3.35774	0.00297915	0.00676558
Dnaja2	O35824	1.65171	1.81478	1.73325	0.039205	44.2098	3.28444e-22	1.69988e-21	-0.243161	-0.0125559	-0.127859	0.0554443	-2.30607	0.0314001	0.131079	-0.0952027	0.135403	0.0201	0.0554443	0.362526	0.720582	0.785902
Dnaja3	A0A0G2K5E4	0.218917	0.435595	0.327256	0.0520959	6.28181	3.13728e-06	3.81136e-06	-0.131518	0.174912	0.0216967	0.0736747	0.294494	0.771272	0.891404	0.964458	1.27089	1.11767	0.0736747	15.1704	8.65154e-13	1.69038e-11
Dnajb1	D3ZUU5	-3.57818	-1.34421	-2.46119	0.537112	-4.58228	0.000161575	0.000185251	-2.04777	1.11154	-0.468113	0.759591	-0.61627	0.544339	0.744885	-2.1324	1.02691	-0.55275	0.759591	-0.727694	0.474837	0.568496
Dnajb11	Q6TUG0	0.567799	0.793545	0.680672	0.054276	12.5409	3.21537e-11	5.12163e-11	-0.326931	-0.0076777	-0.167304	0.0767578	-2.17964	0.0408114	0.155432	-0.443357	-0.124104	-0.283731	0.0767578	-3.69644	0.00133938	0.00327119
Dnajb12	F7F4L4	-0.939382	-0.732745	-0.836064	0.0496817	-16.8284	1.14817e-13	2.20166e-13	-0.216713	0.0755162	-0.0705986	0.0702605	-1.00481	0.326426	0.5603	-0.264587	0.0276428	-0.118472	0.0702605	-1.68618	0.106563	0.16126
Dnajb2	A0A8I6A5U2	0.336249	0.523378	0.429813	0.0449914	9.55323	4.28697e-09	6.03134e-09	-0.18702	0.0776212	-0.0546994	0.0636275	-0.859682	0.399672	0.627541	-0.240637	0.0240046	-0.108316	0.0636275	-1.70235	0.103449	0.156764
Dnajc11	B1WBY5	0.040964	0.252173	0.146568	0.0507807	2.8863	0.00883448	0.00952071	-0.0625657	0.236128	0.0867813	0.0718148	1.2084	0.240324	0.470803	0.585597	0.884291	0.734944	0.0718148	10.2339	1.29046e-09	1.08979e-08
Dnajc13	A0A8I6AFJ7	-1.98062	-1.71269	-1.84665	0.0644197	-28.666	2.53624e-18	8.3082e-18	-0.121612	0.257307	0.0678474	0.0911032	0.744732	0.464687	0.685622	-0.226712	0.152207	-0.0372526	0.0911032	-0.408906	0.686749	0.758917
Dnajc19	A0A8I5ZWI8	-3.50974	-2.15599	-2.83286	0.325482	-8.70359	2.07754e-08	2.81265e-08	-0.297571	1.61693	0.659678	0.460301	1.43314	0.166537	0.379789	0.890147	2.80464	1.8474	0.460301	4.01345	0.00062917	0.00167003
Dnajc3	Q9R0T3	0.733546	0.91733	0.825438	0.0441871	18.6805	1.46174e-14	3.04139e-14	-0.286189	-0.0262791	-0.156234	0.06249	-2.50015	0.0207717	0.0975647	-0.705627	-0.445717	-0.575672	0.06249	-9.21224	7.98915e-09	5.60089e-08
Dnajc5	P60905	-2.05187	-1.65646	-1.85417	0.0950689	-19.5034	6.19768e-15	1.34725e-14	-0.314056	0.245143	-0.0344563	0.134448	-0.256281	0.800228	0.90709	-0.301594	0.257604	-0.021995	0.134448	-0.163595	0.871614	0.903633
Dnajc7	A0A0G2K435	-1.76542	-1.53108	-1.64825	0.0563421	-29.2544	1.67189e-18	5.60628e-18	-0.138392	0.193014	0.0273111	0.0796798	0.342761	0.735186	0.86834	0.307809	0.639215	0.473512	0.0796798	5.94269	6.73074e-06	2.66485e-05
Dnajc8	Q642C0	-1.48981	-1.17596	-1.33288	0.0754571	-17.6641	4.42472e-14	8.79616e-14	-0.333945	0.109897	-0.112024	0.106712	-1.04978	0.305753	0.539891	-0.257122	0.186719	-0.0352019	0.106712	-0.329877	0.744761	0.806825
Dnm1l	O35303	-0.409151	-0.248232	-0.328692	0.0386896	-8.49561	3.10035e-08	4.15814e-08	-0.153399	0.0741744	-0.0396124	0.0547153	-0.723972	0.477071	0.695414	0.145575	0.373149	0.259362	0.0547153	4.74021	0.000110933	0.000347205
Dnm2	P39052	-2.28511	-1.97772	-2.13142	0.0739062	-28.8394	2.24114e-18	7.37812e-18	-0.376159	0.0585603	-0.158799	0.104519	-1.51933	0.143592	0.345585	-0.318506	0.116214	-0.101146	0.104519	-0.967727	0.344194	0.433498
Dnpep	A0A8I6A8L3	2.23943	2.36761	2.30352	0.0308189	74.7438	5.72162e-27	6.09444e-26	-0.160215	0.0210624	-0.0695765	0.0435845	-1.59636	0.125348	0.317211	-0.298466	-0.117188	-0.207827	0.0435845	-4.76837	0.000103753	0.000327213
Dpep1	P31430	-2.49352	-1.8943	-2.19391	0.144069	-15.2282	8.03857e-13	1.44336e-12	-0.49596	0.35146	-0.0722501	0.203744	-0.354611	0.726417	0.862639	-1.313	-0.465585	-0.889294	0.203744	-4.36475	0.000271612	0.000786033
Dpm1	D4A8N1	-1.29684	-0.92985	-1.11335	0.0882354	-12.6179	2.86878e-11	4.58061e-11	-0.194121	0.324882	0.0653805	0.124784	0.523951	0.605799	0.782451	-0.12179	0.397214	0.137712	0.124784	1.10361	0.28225	0.369251
Dpp3	O55096	1.90967	2.01102	1.96035	0.0243665	80.4525	1.22604e-27	1.50498e-26	-0.307687	-0.164362	-0.236024	0.0344594	-6.84934	9.02926e-07	4.07848e-05	-0.3981	-0.254775	-0.326438	0.0344594	-9.47309	4.95596e-09	3.62851e-08
Dpp4	P14740	0.871785	1.02986	0.950825	0.0380072	25.017	4.09318e-17	1.15618e-16	0.320006	0.543566	0.431786	0.0537502	8.03319	7.70588e-08	5.301e-06	-0.163777	0.059782	-0.0519977	0.0537502	-0.967395	0.344356	0.433498
Dpp7	Q9EPB1	-0.70056	-0.417765	-0.559162	0.0679921	-8.22394	5.2751e-08	6.98691e-08	-0.265972	0.13396	-0.0660057	0.0961553	-0.686449	0.49994	0.712849	0.871001	1.27093	1.07097	0.0961553	11.1379	2.84294e-10	2.81059e-09
Dpyd	O89000	1.44116	1.63716	1.53916	0.0471249	32.6612	1.73477e-19	6.60692e-19	-0.0699194	0.207271	0.0686757	0.0666446	1.03048	0.31451	0.549163	-0.646619	-0.369429	-0.508024	0.0666446	-7.62288	1.77021e-07	9.50445e-07
Dpys	Q63150	3.5382	3.67455	3.60638	0.0327837	110.005	1.74471e-30	4.57225e-29	-0.248585	-0.05575	-0.152167	0.0463631	-3.28208	0.00355547	0.0273626	-0.910942	-0.718107	-0.814524	0.0463631	-17.5684	4.92564e-14	1.4143e-12
Dpysl2	P47942	0.380614	0.567146	0.47388	0.0448477	10.5664	7.31974e-10	1.07326e-09	0.0572858	0.321082	0.189184	0.0634242	2.98283	0.00709462	0.044707	-0.170132	0.0936638	-0.0382341	0.0634242	-0.602831	0.553076	0.64237
Dpysl3	Q62952	-5.45529	-2.17493	-3.81511	0.788694	-4.83725	8.81028e-05	0.000101683	-1.14345	3.49567	1.17611	1.11538	1.05445	0.30366	0.539368	-2.00706	2.63207	0.312507	1.11538	0.280179	0.782081	0.837007
Drg1	A0A8J8YRV3	-1.06368	-0.812563	-0.938121	0.0603756	-15.5381	5.4422e-13	9.89002e-13	-0.21471	0.140422	-0.0371439	0.085384	-0.435022	0.667985	0.82271	-0.252558	0.102574	-0.074992	0.085384	-0.878291	0.389725	0.481253
Drg2	A0A8I5ZWK0	-1.75589	-1.39343	-1.57466	0.0871451	-18.0694	2.82634e-14	5.73605e-14	-0.271795	0.240796	-0.0154996	0.123242	-0.125766	0.901113	0.960761	-0.138202	0.374389	0.118094	0.123242	0.958227	0.348851	0.437655
Dsc2	D3ZJR7	-2.31501	-1.93279	-2.1239	0.0918962	-23.1119	2.04267e-16	5.21243e-16	-0.120075	0.420461	0.150193	0.129961	1.15568	0.260793	0.491517	-0.34774	0.192796	-0.0774719	0.129961	-0.596117	0.557468	0.646334
Dsg2	F1LYX9	-1.63038	-1.43178	-1.53108	0.0477507	-32.064	2.53739e-19	9.44585e-19	-0.0366026	0.244269	0.103833	0.0675297	1.53759	0.13908	0.336936	-0.34997	-0.069099	-0.209535	0.0675297	-3.10285	0.00538748	0.0115217
Dsp	F1LMV6	-0.217232	-0.058304	-0.137768	0.0382111	-3.60545	0.00166195	0.00183354	0.0530715	0.27783	0.165451	0.0540386	3.06172	0.00592227	0.0395098	-0.212862	0.0118974	-0.100482	0.0540386	-1.85945	0.077032	0.121124
Dstn	Q7M0E3	2.26303	2.48015	2.37159	0.0522022	45.4308	1.86403e-22	1.00245e-21	-0.22453	0.0825252	-0.0710024	0.0738251	-0.961765	0.347112	0.578433	-0.703601	-0.396546	-0.550074	0.0738251	-7.45105	2.52472e-07	1.32327e-06
Dtd1	B0K014	-2.4242	-2.11581	-2.27001	0.0741451	-30.6158	6.56853e-19	2.33469e-18	0.0515082	0.487632	0.26957	0.104857	2.57084	0.0178162	0.0872837	0.379312	0.815436	0.597374	0.104857	5.69703	1.17982e-05	4.48305e-05
Dtd2	B0K034	-5.2946	-3.97523	-4.63492	0.317214	-14.6113	1.78314e-12	3.09727e-12	-1.18101	0.684853	-0.24808	0.448609	-0.552999	0.586103	0.771656	-1.36002	0.505843	-0.42709	0.448609	-0.952032	0.351911	0.440656
Dtx3l	D3Z8X6	-1.26629	-1.04837	-1.15733	0.0523947	-22.0887	5.0998e-16	1.25201e-15	-0.47487	-0.166683	-0.320777	0.0740973	-4.32913	0.000295759	0.00410335	-0.936492	-0.628305	-0.782398	0.0740973	-10.5591	7.41111e-10	6.59609e-09
Dus3l	Q3KRC5	-2.42722	-0.769378	-1.5983	0.398594	-4.00985	0.00063461	0.000710574	-1.9399	0.40464	-0.767631	0.563696	-1.36178	0.187699	0.407399	-1.51567	0.828869	-0.343401	0.563696	-0.609196	0.548929	0.638902
Dusp3	A0A8I6AF61	-0.0344435	0.0866558	0.0261062	0.0291158	0.896632	0.380079	0.388071	-0.15384	0.0174204	-0.0682098	0.041176	-1.65654	0.112479	0.295874	-0.0651073	0.106153	0.0205228	0.041176	0.498418	0.62337	0.705403
Dut	P70583	-1.60695	-1.38184	-1.4944	0.0541225	-27.6114	5.4649e-18	1.71368e-17	-0.0727518	0.245599	0.0864235	0.0765408	1.12912	0.271582	0.504487	-0.0380727	0.280278	0.121103	0.0765408	1.5822	0.12855	0.189647
Dync1h1	P38650	0.371984	0.441613	0.406798	0.0167408	24.2997	7.39417e-17	2.01117e-16	-0.066552	0.0319182	-0.0173169	0.0236751	-0.731439	0.472595	0.691408	-0.0641946	0.0342757	-0.0149594	0.0236751	-0.631863	0.534295	0.625618
Dync1i2	Q62871	-0.306475	-0.173459	-0.239967	0.0319809	-7.50344	2.26474e-07	2.8974e-07	-0.0399521	0.148161	0.0541044	0.0452279	1.19626	0.244926	0.473277	-0.0335943	0.154519	0.0604622	0.0452279	1.33684	0.195579	0.272261
Dync1li1	Q9QXU8	-1.93355	-1.6002	-1.76687	0.0801466	-22.0455	5.3054e-16	1.2967e-15	-0.290457	0.180968	-0.0547448	0.113344	-0.482995	0.634096	0.800737	-0.459737	0.011688	-0.224025	0.113344	-1.97649	0.0613798	0.0995951
Dync1li2	Q62698	-4.06088	-3.64023	-3.85055	0.101137	-38.0727	7.30017e-21	3.25306e-20	-0.221244	0.373646	0.0762013	0.143029	0.532768	0.599787	0.779416	-0.301791	0.293099	-0.00434603	0.143029	-0.0303857	0.976046	0.983193
Dynll1	P63170	1.08741	1.38088	1.23415	0.0705588	17.491	5.37314e-14	1.0586e-13	-0.311497	0.103533	-0.103982	0.0997853	-1.04206	0.309234	0.544002	-0.564933	-0.149903	-0.357418	0.0997853	-3.58187	0.00175738	0.00419281
Dynll2	Q78P75	-5.00378	-3.87896	-4.44137	0.270441	-16.4227	1.85157e-13	3.50165e-13	-1.30753	0.283215	-0.512157	0.382461	-1.33911	0.194851	0.416841	-1.23318	0.357566	-0.437806	0.382461	-1.14471	0.265211	0.351274
Ebp	Q9JJ46	1.36797	1.62004	1.49401	0.0606054	24.6514	5.52209e-17	1.53226e-16	0.462767	0.81925	0.641008	0.085709	7.47889	2.38294e-07	1.31141e-05	0.174198	0.530682	0.35244	0.085709	4.11205	0.000497053	0.00135306
Ebpl	D3ZXC8	0.992018	1.24138	1.1167	0.0599532	18.6261	1.54887e-14	3.21658e-14	-0.186413	0.166234	-0.0100896	0.0847866	-0.118999	0.906407	0.962107	0.256389	0.609036	0.432712	0.0847866	5.10354	4.69555e-05	0.000157249
Ece1	P42893	-1.15855	-0.902384	-1.03047	0.0615888	-16.7314	1.28602e-13	2.46028e-13	-0.492398	-0.13013	-0.311264	0.0870998	-3.57365	0.00179188	0.016256	-0.745907	-0.38364	-0.564774	0.0870998	-6.48422	2.00259e-06	8.63257e-06
Ech1	Q62651	1.40663	1.68695	1.54679	0.067398	22.95	2.35489e-16	5.97681e-16	0.670014	1.06645	0.868233	0.0953152	9.10906	9.67239e-09	1.22839e-06	2.28341	2.67985	2.48163	0.0953152	26.036	1.81477e-17	1.61956e-15
Echdc2	D3ZIL6	1.86396	2.03315	1.94855	0.0406786	47.9012	6.19376e-23	3.52617e-22	-0.110532	0.128741	0.00910414	0.0575282	0.158255	0.875768	0.947815	-0.0132707	0.226002	0.106366	0.0575282	1.84893	0.0785964	0.123349
Echdc3	Q3MIE0	2.37292	2.56635	2.46963	0.0465051	53.1046	7.22477e-24	4.64128e-23	-0.0223344	0.25121	0.114438	0.0657681	1.74002	0.0964918	0.26752	0.480086	0.753631	0.616858	0.0657681	9.37929	5.87858e-09	4.2475e-08
Echs1	P14604	4.46448	4.68666	4.57557	0.0534167	85.6581	3.29888e-28	4.5012e-27	0.0580779	0.372277	0.215177	0.0755426	2.84842	0.00962309	0.0554545	0.434728	0.748927	0.591828	0.0755426	7.83436	1.14984e-07	6.41347e-07
Eci1	P23965	4.45134	4.70172	4.57653	0.0601964	76.0266	4.00743e-27	4.38163e-26	0.443339	0.797416	0.620378	0.0851306	7.28736	3.55373e-07	1.75141e-05	2.9072	3.26128	3.08424	0.0851306	36.2295	2.03896e-20	8.41583e-18
Eci2	Q5XIC0	2.62838	2.78214	2.70526	0.0369688	73.177	8.91311e-27	9.19722e-26	0.0604433	0.277895	0.169169	0.0522818	3.23572	0.00396082	0.0297919	1.33289	1.55035	1.44162	0.0522818	27.5741	5.61829e-18	5.98439e-16
Ecpas	A0A8I6AH81	-2.17866	-0.377556	-1.27811	0.433039	-2.95149	0.00761985	0.00823054	-1.36167	1.18547	-0.0881002	0.612409	-0.143858	0.886984	0.955263	-2.10265	0.4445	-0.829074	0.612409	-1.35379	0.190195	0.266224
Ecsit	Q5XIC2	-1.32505	-1.00985	-1.16745	0.075785	-15.4048	6.43111e-13	1.16423e-12	0.0290333	0.474803	0.251918	0.107176	2.35051	0.0285974	0.123028	0.300353	0.746123	0.523238	0.107176	4.88204	7.92267e-05	0.000254234
Edc4	Q3ZAV8	-2.38346	-1.90712	-2.14529	0.114527	-18.7318	1.38434e-14	2.89237e-14	-0.575736	0.0979145	-0.238911	0.161965	-1.47507	0.155029	0.363897	-0.214173	0.459478	0.122653	0.161965	0.757278	0.457297	0.55049
Edf1	P69736	0.0186117	0.302446	0.160529	0.068242	2.35235	0.0284866	0.0301483	-0.383584	0.0178185	-0.182883	0.0965088	-1.89498	0.071946	0.2251	-0.360483	0.0409196	-0.159782	0.0965088	-1.65562	0.112668	0.169336
Eea1	A0A8I5ZV67	-1.11716	-0.881724	-0.99944	0.056605	-17.6564	4.46313e-14	8.8512e-14	-0.341301	-0.00834862	-0.174825	0.0800516	-2.1839	0.040456	0.154434	-0.50281	-0.169857	-0.336333	0.0800516	-4.20146	0.000401366	0.00112124
Eef1a1	P62630	5.46767	5.58722	5.52744	0.0287426	192.309	1.42073e-35	3.1275e-33	-0.155066	0.0139983	-0.0705341	0.0406481	-1.73524	0.0973524	0.26824	-0.0996839	0.0693809	-0.0151515	0.0406481	-0.372748	0.713071	0.780173
Eef1a2	P62632	0.464549	0.698593	0.581571	0.056271	10.3352	1.0843e-09	1.57309e-09	-0.221218	0.10977	-0.055724	0.0795792	-0.700233	0.491467	0.705676	-0.15004	0.180948	0.0154538	0.0795792	0.194194	0.84789	0.885991
Eef1b2	B5DEN5	0.973646	1.15803	1.06584	0.0443307	24.0428	9.17492e-17	2.45706e-16	-0.355285	-0.0945302	-0.224908	0.0626931	-3.58744	0.00173436	0.015908	-0.527986	-0.267231	-0.397608	0.0626931	-6.34214	2.74286e-06	1.15966e-05
Eef1d	Q68FR9	2.32875	2.44671	2.38773	0.0283604	84.1924	4.73514e-28	6.30462e-27	-0.265602	-0.0987845	-0.182193	0.0401077	-4.54259	0.000177616	0.00275346	-0.526559	-0.359742	-0.443151	0.0401077	-11.049	3.2858e-10	3.19109e-09
Eef1e1	B2RYN3	0.0919074	0.256779	0.174343	0.03964	4.39816	0.000250766	0.000285527	-0.141081	0.092083	-0.024499	0.0560595	-0.437018	0.666559	0.82126	-0.268129	-0.0349652	-0.151547	0.0560595	-2.70333	0.0133112	0.0259313
Eef1g	Q68FR6	3.04624	3.1544	3.10032	0.0260044	119.223	3.22816e-31	1.09891e-29	-0.263345	-0.110387	-0.186866	0.0367757	-5.08123	4.94879e-05	0.000978497	-0.503379	-0.35042	-0.426899	0.0367757	-11.6082	1.33976e-10	1.42706e-09
Eef2	P05197	3.96804	4.08478	4.02641	0.0280675	143.454	6.6607e-33	4.14974e-31	-0.301569	-0.136475	-0.219022	0.0396934	-5.51783	1.78404e-05	0.000411951	-0.411196	-0.246102	-0.328649	0.0396934	-8.27967	4.7264e-08	2.83241e-07
Eefsec	A0A8I6AN39	-1.35551	-1.09567	-1.22559	0.0624724	-19.6181	5.51323e-15	1.20322e-14	-0.201221	0.166244	-0.0174885	0.0883493	-0.197947	0.84499	0.932324	-0.468105	-0.10064	-0.284372	0.0883493	-3.21873	0.00412043	0.00906439
Efhd2	Q4FZY0	-0.700544	-0.519473	-0.610008	0.0435346	-14.012	3.97308e-12	6.70369e-12	-0.159282	0.0967906	-0.0312455	0.0615673	-0.507502	0.617092	0.788676	-0.293632	-0.0375599	-0.165596	0.0615673	-2.68968	0.0137202	0.0266337
Efl1	D3ZXJ5	-1.57131	-1.25994	-1.41562	0.0748627	-18.9096	1.14734e-14	2.41462e-14	-0.271235	0.16911	-0.0510627	0.105872	-0.482307	0.634577	0.800984	-0.117741	0.322604	0.102431	0.105872	0.967504	0.344303	0.433498
Eftud2	F1LM66	-0.477214	-0.346548	-0.411881	0.0314159	-13.1106	1.39963e-11	2.27328e-11	-0.120855	0.0639345	-0.0284601	0.0444288	-0.640579	0.528725	0.731706	-0.248997	-0.0642073	-0.156602	0.0444288	-3.52479	0.0020112	0.00474016
Egfr	G3V6K6	0.38553	0.540902	0.463216	0.0373559	12.4001	3.9676e-11	6.29252e-11	-0.452324	-0.232595	-0.342459	0.0528292	-6.48238	2.01071e-06	7.38044e-05	-0.520965	-0.301236	-0.411101	0.0528292	-7.78169	1.27958e-07	7.06551e-07
Ehd1	Q641Z6	1.33786	1.46898	1.40342	0.0315263	44.5158	2.84564e-22	1.48441e-21	-0.023399	0.16204	0.0693205	0.0445849	1.5548	0.134937	0.330441	-0.192496	-0.00705673	-0.0997762	0.0445849	-2.23789	0.0361949	0.0631021
Ehd2	Q4V8H8	1.88577	2.09818	1.99198	0.0510694	39.0053	4.42151e-21	2.03057e-20	-0.180981	0.119411	-0.0307854	0.072223	-0.426255	0.67426	0.825818	-0.399034	-0.098642	-0.248838	0.072223	-3.44541	0.00242495	0.00560727
Ehd3	Q8R491	1.18513	1.30451	1.24482	0.0287043	43.367	4.89975e-22	2.49291e-21	0.0177622	0.186602	0.102182	0.040594	2.51717	0.0200207	0.0951065	-0.327749	-0.15891	-0.24333	0.040594	-5.99424	5.98816e-06	2.38803e-05
Ehhadh	P07896	3.3526	3.59924	3.47592	0.0593001	58.6157	9.20643e-25	6.59428e-24	0.56426	0.913066	0.738663	0.0838631	8.80796	1.70298e-08	1.70158e-06	3.28698	3.63578	3.46138	0.0838631	41.2742	1.36859e-21	1.50636e-18
Ei24	Q4KM77	-1.1308	-0.793263	-0.962033	0.0811543	-11.8544	9.11763e-11	1.41878e-10	-0.449893	0.0274598	-0.211217	0.11477	-1.84035	0.0798931	0.242452	-0.685898	-0.208546	-0.447222	0.11477	-3.8967	0.000831455	0.00213821
Eif1	A0A8I5ZQ28	1.25406	1.37551	1.31479	0.0291984	45.0293	2.24189e-22	1.18824e-21	-0.270661	-0.0989147	-0.184788	0.0412928	-4.47506	0.000208683	0.00311797	-0.259608	-0.0878621	-0.173735	0.0412928	-4.2074	0.000395706	0.00110731
Eif1a	Q6VV72	1.79562	1.95828	1.87695	0.0391082	47.9938	5.94958e-23	3.39888e-22	-0.20462	0.0254162	-0.0896018	0.0553074	-1.62007	0.120138	0.308233	0.0235235	0.253559	0.138541	0.0553074	2.50494	0.0205577	0.0381572
Eif2a	D3ZUV3	-0.875933	-0.698322	-0.787128	0.042703	-18.4326	1.90557e-14	3.92036e-14	-0.183921	0.0672596	-0.0583307	0.0603912	-0.965881	0.345096	0.576966	-0.36918	-0.117999	-0.243589	0.0603912	-4.03352	0.000599698	0.00159952
Eif2ak2	Q63184	0.0826942	0.228212	0.155453	0.0349866	4.44321	0.000225177	0.000257012	-0.257077	-0.0512848	-0.154181	0.0494785	-3.11612	0.0052252	0.0363874	-0.385184	-0.179391	-0.282288	0.0494785	-5.70525	1.15775e-05	4.40424e-05
Eif2b2	Q62818	-2.0389	-1.70662	-1.87276	0.0798911	-23.4414	1.5336e-16	3.9655e-16	-0.267077	0.202845	-0.0321161	0.112983	-0.284256	0.778998	0.895663	0.281411	0.751334	0.516373	0.112983	4.57035	0.000166235	0.000501743
Eif2b4	Q63186	-1.38435	-1.09806	-1.24121	0.0688323	-18.0324	2.94341e-14	5.96265e-14	-0.108755	0.296118	0.0936815	0.0973435	0.96238	0.34681	0.578433	0.309199	0.714073	0.511636	0.0973435	5.25598	3.28304e-05	0.000113752
Eif2d	Q5PPG7	-0.443623	-0.252374	-0.347999	0.0459819	-7.56818	1.98119e-07	2.54153e-07	-0.315328	-0.0448613	-0.180095	0.0650282	-2.76949	0.0114881	0.0623874	-0.186003	0.084464	-0.0507694	0.0650282	-0.78073	0.443674	0.537156
Eif2s1	P68101	0.809513	0.944606	0.877059	0.0324804	27.0027	8.62102e-18	2.64806e-17	-0.0603681	0.130683	0.0351575	0.0459343	0.765387	0.452558	0.675435	0.0215715	0.212623	0.117097	0.0459343	2.54923	0.0186749	0.0351566
Eif2s2	Q6P685	0.782828	0.898967	0.840897	0.0279232	30.1146	9.22124e-19	3.22837e-18	-0.0475227	0.116723	0.0346	0.0394894	0.876185	0.390842	0.619568	0.0542308	0.218476	0.136354	0.0394894	3.45291	0.00238252	0.00551699
Eif2s3	P81795	0.319397	0.521063	0.42023	0.0484865	8.66695	2.22845e-08	3.01325e-08	-0.0597136	0.225486	0.082886	0.0685702	1.20877	0.240184	0.470803	0.144449	0.429648	0.287049	0.0685702	4.1862	0.000416286	0.001159
Eif2s3y	C9WPN6	2.00803	2.17776	2.0929	0.0408083	51.2861	1.49377e-23	9.15105e-23	-0.179817	0.0602187	-0.0597991	0.0577116	-1.03617	0.311907	0.547348	-0.0782373	0.161798	0.0417806	0.0577116	0.723955	0.477082	0.570563
Eif3a	Q1JU68	1.02063	1.106	1.06332	0.0205242	51.8079	1.20964e-23	7.53627e-23	-0.151525	-0.0308008	-0.0911629	0.0290256	-3.14077	0.00493611	0.0351239	-0.0793314	0.0413928	-0.0189693	0.0290256	-0.653535	0.520504	0.611979
Eif3b	Q4G061	0.892445	1.00354	0.947994	0.0267114	35.4903	3.12275e-20	1.29865e-19	-0.196602	-0.0394848	-0.118043	0.0377756	-3.12486	0.00512087	0.0359005	-0.099128	0.0579893	-0.0205693	0.0377756	-0.544514	0.591823	0.676702
Eif3c	B5DFC8	0.585185	0.71224	0.648712	0.0305478	21.236	1.12692e-15	2.66744e-15	-0.136337	0.0433463	-0.0464952	0.0432011	-1.07625	0.294024	0.528796	-0.103936	0.0757467	-0.0140948	0.0432011	-0.326261	0.747456	0.809479
Eif3d	Q6AYK8	-0.603902	-0.463315	-0.533608	0.0338011	-15.7867	3.99878e-13	7.33962e-13	-0.198665	0.000154773	-0.099255	0.047802	-2.07638	0.0503264	0.180041	-0.0713639	0.127456	0.0280458	0.047802	0.586708	0.563654	0.651448
Eif3e	Q641X8	0.402531	0.504662	0.453597	0.0245554	18.4723	1.82588e-14	3.76817e-14	-0.104653	0.0397827	-0.0324353	0.0347266	-0.934019	0.36091	0.59317	-0.118676	0.0257599	-0.0464581	0.0347266	-1.33782	0.195263	0.272208
Eif3f	D4AC36	1.13632	1.26653	1.20143	0.0313059	38.3771	6.19015e-21	2.78094e-20	-0.243842	-0.0596997	-0.151771	0.0442732	-3.42805	0.00252599	0.0209569	-0.166323	0.0178196	-0.0742516	0.0442732	-1.67712	0.108342	0.163578
Eif3g	Q5RK09	1.19583	1.32405	1.25994	0.0308289	40.8688	1.67969e-21	8.13244e-21	-0.0339493	0.147388	0.0567191	0.0435987	1.30094	0.207375	0.431476	-0.0137479	0.167589	0.0769205	0.0435987	1.76429	0.0922268	0.141708
Eif3h	Q6P9U8	0.588624	0.815224	0.701924	0.0544814	12.8837	1.94249e-11	3.13188e-11	-0.267187	0.0532746	-0.106956	0.0770483	-1.38817	0.179637	0.398368	-0.184777	0.135684	-0.0245465	0.0770483	-0.318586	0.753187	0.813357
Eif3i	B0BNA7	0.31982	0.424666	0.372243	0.0252079	14.7669	1.45472e-12	2.54826e-12	-0.157719	-0.00944489	-0.0835818	0.0356494	-2.34455	0.0289591	0.123375	-0.0561646	0.0921092	0.0179723	0.0356494	0.504141	0.61941	0.701885
Eif3j	A0JPM9	0.53619	0.709309	0.622749	0.0416228	14.9617	1.13026e-12	2.00759e-12	-0.153245	0.0915818	-0.0308318	0.0588636	-0.523783	0.605914	0.782451	-0.0556617	0.189165	0.0667519	0.0588636	1.13401	0.269571	0.356191
Eif3k	A0A8I5ZX76	-2.15996	-1.78818	-1.97407	0.0893864	-22.0847	5.1187e-16	1.25478e-15	-0.283479	0.242295	-0.0205921	0.126412	-0.162897	0.872157	0.945457	-0.519236	0.00653798	-0.256349	0.126412	-2.02789	0.0554471	0.091054
Eif3l	G3V7G9	0.0455322	0.134236	0.0898843	0.0213271	4.21456	0.000388983	0.000439419	-0.155457	-0.0300107	-0.0927341	0.0301611	-3.07463	0.00574914	0.0388214	-0.0558022	0.0696446	0.00692117	0.0301611	0.229473	0.820721	0.865822
Eif3m	D3ZAZ0	0.688992	0.905368	0.79718	0.0520229	15.3236	7.12344e-13	1.28533e-12	-0.420674	-0.114673	-0.267674	0.0735715	-3.63828	0.00153759	0.0146314	-0.214519	0.0914817	-0.0615186	0.0735715	-0.836175	0.41247	0.50481
Eif4a1	Q6P3V8	1.69064	1.84271	1.76667	0.0365612	48.3209	5.16496e-23	2.97639e-22	-0.20561	0.00944434	-0.098083	0.0517054	-1.89696	0.0716722	0.224543	-0.158519	0.0565361	-0.0509912	0.0517054	-0.986187	0.335268	0.424974
Eif4a1-ps8	A0A8I6GF11	-0.238877	0.0260926	-0.106392	0.0637064	-1.67004	0.109751	0.113962	-0.225396	0.149327	-0.0380343	0.0900945	-0.42216	0.677199	0.826836	-0.0428962	0.331827	0.144466	0.0900945	1.60349	0.123762	0.183256
Eif4a2	Q5RKI1	1.45282	1.55767	1.50525	0.0252072	59.7149	6.24626e-25	4.62447e-24	-0.174341	-0.0260709	-0.100206	0.0356484	-2.81095	0.0104693	0.0586923	-0.309963	-0.161693	-0.235828	0.0356484	-6.61539	1.50122e-06	6.60937e-06
Eif4a3	Q3B8Q2	0.715929	1.07225	0.894091	0.0856707	10.4364	9.12329e-10	1.32944e-09	-0.249058	0.25486	0.00290085	0.121157	0.0239429	0.981124	0.99468	-0.230753	0.273165	0.0212059	0.121157	0.175029	0.862733	0.89696
Eif4e	P63074	1.28705	1.42451	1.35578	0.0330488	41.0235	1.55302e-21	7.55237e-21	-0.243668	-0.0492735	-0.146471	0.0467381	-3.13386	0.00501556	0.0355394	-0.153121	0.0412733	-0.0559238	0.0467381	-1.19654	0.244822	0.328139
Eif4ebp2	Q497A9	-3.00513	-2.41043	-2.70778	0.142983	-18.9377	1.11389e-14	2.35171e-14	-0.223407	0.617625	0.197109	0.202209	0.97478	0.340765	0.574378	-0.659456	0.181577	-0.23894	0.202209	-1.18165	0.250554	0.33414
Eif4g1	M0RD03	0.832722	0.91266	0.872691	0.0192196	45.4064	1.88499e-22	1.01207e-21	-0.214285	-0.101235	-0.15776	0.0271806	-5.80414	9.22957e-06	0.000247773	-0.371808	-0.258758	-0.315283	0.0271806	-11.5996	1.35806e-10	1.4419e-09
Eif4g2	A0A8I6A1T4	-0.985237	-0.784983	-0.88511	0.0481468	-18.3836	2.00894e-14	4.12533e-14	-0.0601518	0.22305	0.0814489	0.0680899	1.1962	0.244952	0.473277	-0.148996	0.134206	-0.00739501	0.0680899	-0.108606	0.914546	0.937544
Eif4g3	A0A8I6AMY8	0.225025	0.453118	0.339071	0.0548402	6.1829	3.91405e-06	4.74457e-06	-0.296034	0.0265378	-0.134748	0.0775558	-1.73744	0.0969559	0.26824	-0.390181	-0.0676093	-0.228895	0.0775558	-2.95136	0.00762203	0.015642
Eif4h	Q5XI72	0.352396	0.504482	0.428439	0.036566	11.7169	1.12955e-10	1.74533e-10	-0.0432626	0.17182	0.0642786	0.0517121	1.24301	0.227565	0.458188	-0.0462469	0.168836	0.0612943	0.0517121	1.1853	0.249139	0.332656
Eif5	Q07205	1.06607	1.1646	1.11533	0.0236886	47.0832	8.86454e-23	4.94438e-22	-0.133241	0.0060963	-0.0635722	0.0335007	-1.89764	0.071578	0.224543	-0.137975	0.00136214	-0.0683063	0.0335007	-2.03895	0.0542396	0.0893708
Eif5a	Q3T1J1	1.99562	2.14711	2.07136	0.0364225	56.8704	1.73029e-24	1.19778e-23	-0.19868	0.0155586	-0.0915607	0.0515092	-1.77756	0.089963	0.257416	-0.111847	0.102392	-0.00472755	0.0515092	-0.0917806	0.927742	0.947543
Eif5b	B2GUV7	0.178455	0.294317	0.236386	0.0278566	8.48583	3.1597e-08	4.23431e-08	-0.17499	-0.0111362	-0.0930629	0.0393952	-2.36229	0.0278937	0.121023	-0.0665217	0.0973318	0.015405	0.0393952	0.391039	0.699708	0.769234
Eif6	Q3KRD8	0.813221	0.969566	0.891393	0.0375899	23.7136	1.21359e-16	3.19051e-16	-0.220569	0.00053578	-0.110017	0.0531601	-2.06954	0.0510222	0.181615	-0.164086	0.0570196	-0.053533	0.0531601	-1.00701	0.325391	0.414523
Elac2	Q8CGS5	-2.197	-1.89074	-2.04387	0.0736343	-27.7571	4.90699e-18	1.55051e-17	-0.0779295	0.35519	0.13863	0.104135	1.33126	0.197376	0.419933	0.380185	0.813304	0.596745	0.104135	5.73051	1.09251e-05	4.1705e-05
Elavl1	B5DF91	0.365126	0.511121	0.438124	0.0351016	12.4816	3.51245e-11	5.58407e-11	-0.104211	0.102258	-0.000976681	0.0496412	-0.0196748	0.984489	0.995645	-0.412755	-0.206286	-0.30952	0.0496412	-6.23515	3.4818e-06	1.44797e-05
Elmo3	Q499U2	-0.871757	-0.636471	-0.754114	0.0565698	-13.3307	1.02275e-11	1.67432e-11	-0.456773	-0.124028	-0.2904	0.0800017	-3.62993	0.00156834	0.0147962	-0.591982	-0.259236	-0.425609	0.0800017	-5.32	2.82664e-05	9.90823e-05
Eloa	Q63187	-4.59358	-2.53418	-3.56388	0.49514	-7.19772	4.29197e-07	5.41333e-07	-2.53201	0.380425	-1.07579	0.700234	-1.53633	0.139388	0.337434	-2.17608	0.736355	-0.719861	0.700234	-1.02803	0.315632	0.404745
Elob	P62870	-1.6316	-1.37614	-1.50387	0.0614194	-24.4852	6.3357e-17	1.73614e-16	-0.140768	0.220503	0.0398676	0.0868601	0.458987	0.650959	0.813575	-0.208442	0.152829	-0.0278068	0.0868601	-0.320133	0.752031	0.8131
Eloc	P83941	1.28332	1.41155	1.34743	0.0308283	43.7078	4.16434e-22	2.13851e-21	-0.226083	-0.0447505	-0.135417	0.0435978	-3.10605	0.0053479	0.0370811	-0.077694	0.103639	0.0129725	0.0435978	0.29755	0.76897	0.825468
Elovl5	Q920L7	-0.124721	0.236966	0.0561223	0.0869601	0.645379	0.525671	0.534081	-0.305394	0.206109	-0.0496422	0.12298	-0.40366	0.690543	0.837683	-0.167182	0.344321	0.0885696	0.12298	0.720194	0.479346	0.572648
Elp1	Q8VHU4	-1.82389	-1.62712	-1.7255	0.0473085	-36.4735	1.77471e-20	7.56142e-20	-0.262004	0.0162661	-0.122869	0.0669043	-1.83649	0.0804832	0.242699	-0.0512773	0.226993	0.0878578	0.0669043	1.31319	0.203289	0.281687
Elp2	Q496Z0	-0.631481	-0.308716	-0.470098	0.077602	-6.05781	5.18634e-06	6.24783e-06	-0.228604	0.227854	-0.000375283	0.109746	-0.00341956	0.997304	0.999423	-0.222349	0.234109	0.00588047	0.109746	0.0535826	0.957774	0.969519
Elp3	A0A8I5ZZ89	-3.17082	-2.76016	-2.96549	0.0987359	-30.0345	9.73959e-19	3.38528e-18	-0.380971	0.199797	-0.090587	0.139634	-0.648747	0.523533	0.727654	-0.263043	0.317725	0.027341	0.139634	0.195805	0.846645	0.885812
Emc1	A0A8I5ZYA8	-1.73156	-1.37353	-1.55254	0.0860811	-18.0358	2.93229e-14	5.94378e-14	-0.351821	0.154511	-0.0986552	0.121737	-0.810396	0.426802	0.653173	-0.326808	0.179525	-0.0736414	0.121737	-0.604921	0.551713	0.641237
Emc10	Q6AYH6	-0.0525573	0.233294	0.0903682	0.0687269	1.31489	0.202726	0.208277	-0.345518	0.0587359	-0.143391	0.0971945	-1.4753	0.154968	0.363897	-0.0872504	0.317004	0.114877	0.0971945	1.18192	0.250447	0.334131
Emc2	B0BNG0	1.02862	1.15794	1.09328	0.0310923	35.1622	3.78352e-20	1.55775e-19	-0.233769	-0.050883	-0.142326	0.0439712	-3.2368	0.00395086	0.0297848	-0.0945004	0.0883858	-0.0030573	0.0439712	-0.0695295	0.945226	0.959931
Emc3	Q5U2V8	-0.450998	-0.207093	-0.329045	0.0586418	-5.6111	1.43798e-05	1.70553e-05	-0.354116	-0.00918246	-0.181649	0.082932	-2.19034	0.0399254	0.153473	-0.219659	0.125274	-0.0471929	0.082932	-0.569055	0.575356	0.66219
Emc4	D4A0W1	-0.356141	-0.0477889	-0.201965	0.0741367	-2.72422	0.0127078	0.0136238	-0.320076	0.115998	-0.102039	0.104845	-0.973235	0.341514	0.574501	-0.202172	0.233903	0.0158653	0.104845	0.151321	0.881167	0.912244
Emc7	D3ZQL1	-0.170497	-0.0200601	-0.0952784	0.0361694	-2.63423	0.0155062	0.0165647	-0.148748	0.0640018	-0.0423729	0.0511512	-0.828386	0.416768	0.643972	0.0546292	0.267379	0.161004	0.0511512	3.14761	0.00485875	0.0105135
Emc8	Q5FVL2	-0.751064	-0.489214	-0.620139	0.0629566	-9.85026	2.52162e-09	3.58278e-09	-0.437614	-0.0673013	-0.252458	0.0890341	-2.83552	0.00990686	0.0566221	-0.158328	0.211986	0.026829	0.0890341	0.301334	0.766123	0.823483
Emcn	Q6AY82	-4.99067	-3.43825	-4.21446	0.373247	-11.2913	2.2185e-10	3.35723e-10	-1.51416	0.681295	-0.416432	0.527851	-0.788919	0.438976	0.663349	-2.2221	-0.0266442	-1.12437	0.527851	-2.13009	0.0451525	0.0764975
Emd	Q63190	-1.71885	-1.40097	-1.55991	0.0764284	-20.4101	2.49847e-15	5.66617e-15	-0.359172	0.0903828	-0.134394	0.108086	-1.2434	0.227422	0.458188	-0.245614	0.203941	-0.0208367	0.108086	-0.192779	0.848984	0.886574
Emilin1	D3Z9E1	-2.42654	-2.04875	-2.23765	0.0908326	-24.6349	5.5979e-17	1.55069e-16	-0.190578	0.343703	0.0765624	0.128457	0.596018	0.557534	0.75234	-0.527949	0.00633135	-0.260809	0.128457	-2.03033	0.0551796	0.0907385
Eml2	Q6P6T4	-0.910822	-0.615449	-0.763136	0.0710164	-10.7459	5.41788e-10	7.99368e-10	-0.388009	0.0297119	-0.179149	0.100432	-1.78377	0.0889196	0.255983	-0.0859996	0.331721	0.122861	0.100432	1.22332	0.234759	0.316527
Eml4	A0A0G2K2Z0	-1.29409	-1.02366	-1.15887	0.065021	-17.8231	3.70751e-14	7.42401e-14	-0.347639	0.0348167	-0.156411	0.0919536	-1.70098	0.103709	0.280235	-0.541951	-0.159495	-0.350723	0.0919536	-3.81413	0.00101233	0.00254393
Endog	Q3V5X8	-1.04292	-0.747037	-0.894978	0.071139	-12.5807	3.03121e-11	4.83062e-11	-0.479963	-0.0615207	-0.270742	0.100606	-2.69112	0.0136765	0.0712298	-0.772122	-0.35368	-0.562901	0.100606	-5.59512	1.49203e-05	5.55434e-05
Eno1	P04764	4.41325	4.54398	4.47861	0.0314306	142.492	7.67113e-33	4.60547e-31	-0.233647	-0.0487703	-0.141208	0.0444496	-3.17682	0.00454115	0.0328796	-0.297875	-0.112999	-0.205437	0.0444496	-4.6218	0.00014705	0.000450009
Eno1-ps20	A0A8I5YC61	0.930804	1.25756	1.09418	0.078562	13.9276	4.45768e-12	7.49454e-12	-0.217833	0.244271	0.0132189	0.111103	0.118979	0.906423	0.962107	-0.626784	-0.164679	-0.395732	0.111103	-3.56183	0.00184268	0.0043805
Enpep	P50123	0.377564	0.64256	0.510062	0.0637128	8.00564	8.14269e-08	1.06568e-07	-0.563651	-0.18889	-0.37627	0.0901035	-4.17598	0.000426588	0.00550232	-0.540039	-0.165278	-0.352658	0.0901035	-3.91392	0.000797976	0.00206337
Enpp1	Q924C3	0.798177	1.19232	0.995248	0.0947633	10.5025	8.15539e-10	1.19208e-09	-0.448122	0.10928	-0.169421	0.134016	-1.26419	0.220014	0.44762	-1.02265	-0.465245	-0.743946	0.134016	-5.55119	1.65146e-05	6.09969e-05
Enpp3	P97675	-0.124209	0.150804	0.0132974	0.066121	0.201108	0.842549	0.846394	-0.22792	0.161006	-0.0334574	0.0935092	-0.357798	0.724066	0.860952	-0.592355	-0.203429	-0.397892	0.0935092	-4.25511	0.000353029	0.00100232
Enpp5	P84039	-3.52851	-2.31446	-2.92149	0.291893	-10.0088	1.90789e-09	2.7272e-09	-1.50125	0.215672	-0.64279	0.412799	-1.55715	0.134378	0.329725	-0.572684	1.14424	0.285778	0.412799	0.692293	0.496338	0.588476
Ensa	P60841	-5.64943	-4.25404	-4.95173	0.335494	-14.7595	1.46873e-12	2.57145e-12	-1.00416	0.969223	-0.0174704	0.47446	-0.0368217	0.970975	0.989555	-1.12681	0.846578	-0.140115	0.47446	-0.295315	0.770653	0.827006
ENSRNOG00000062353	A0A8I6AW38	-0.463193	-0.23706	-0.350126	0.0543691	-6.43981	2.20889e-06	2.69839e-06	0.0621025	0.381903	0.222003	0.0768895	2.8873	0.00881451	0.0520671	0.38195	0.701751	0.541851	0.0768895	7.04714	5.90755e-07	2.86442e-06
ENSRNOG00000062386	A0A8I6A382	-0.152203	0.374922	0.11136	0.126736	0.878674	0.389521	0.397343	-0.140528	0.604939	0.232206	0.179232	1.29556	0.209188	0.433882	-1.46248	-0.717013	-1.08975	0.179232	-6.08009	4.93211e-06	1.99828e-05
ENSRNOG00000062904	A0A8I6A2J9	-3.01585	-1.9753	-2.49558	0.250179	-9.97517	2.0236e-09	2.8876e-09	-0.968181	0.503379	-0.232401	0.353806	-0.65686	0.518405	0.723488	-2.28036	-0.808799	-1.54458	0.353806	-4.36561	0.000271056	0.000785113
ENSRNOG00000063092	A0A8I5Y7L2	0.161419	0.317202	0.23931	0.0374547	6.38931	2.47015e-06	3.0131e-06	-0.101276	0.119034	0.00887891	0.052969	0.167625	0.868482	0.943909	-0.341719	-0.121409	-0.231564	0.052969	-4.37169	0.000267145	0.000774462
ENSRNOG00000063280	A0A8I6ADQ7	-0.334427	-0.0899748	-0.212201	0.0587735	-3.61049	0.00164226	0.00181242	-0.295622	0.0500856	-0.122768	0.0831183	-1.47703	0.154508	0.363897	-0.442853	-0.0971455	-0.269999	0.0831183	-3.24838	0.00384591	0.00851724
ENSRNOG00000063788	A0A8J8YPV6	0.929304	1.35122	1.14026	0.101441	11.2406	2.40738e-10	3.62976e-10	-0.574401	0.0222806	-0.27606	0.14346	-1.92431	0.0679735	0.217533	-1.2369	-0.640214	-0.938555	0.14346	-6.54229	1.76228e-06	7.66671e-06
ENSRNOG00000063798	A0A8I5ZU96	2.0003	2.33124	2.16577	0.0795667	27.2196	7.32048e-18	2.26544e-17	-0.912583	-0.444569	-0.678576	0.112524	-6.03048	5.5166e-06	0.000165598	-0.972154	-0.50414	-0.738147	0.112524	-6.55989	1.69542e-06	7.40512e-06
ENSRNOG00000064182	A0A8I6GJJ7	0.244453	2.46905	1.35675	0.534859	2.53665	0.0191924	0.020443	-1.57131	1.57475	0.00172449	0.756405	0.00227986	0.998202	0.99964	-3.50264	-0.356581	-1.92961	0.756405	-2.55103	0.018602	0.0350392
ENSRNOG00000064416	A0A8I5Y7M6	-0.244443	0.267947	0.0117523	0.123193	0.0953974	0.924904	0.926587	-0.179799	0.54483	0.182515	0.174222	1.0476	0.30673	0.541038	-1.63833	-0.9137	-1.27601	0.174222	-7.32408	3.29039e-07	1.67927e-06
ENSRNOG00000064457	A0A8I6A3F1	-7.34604	-6.15157	-6.74881	0.287186	-23.4998	1.45823e-16	3.77949e-16	-0.863994	0.825244	-0.019375	0.406142	-0.0477049	0.962402	0.987217	0.979342	2.66858	1.82396	0.406142	4.49094	0.000200919	0.000594474
ENSRNOG00000064670	A0A8I5Y765	-4.27715	-3.07252	-3.67484	0.289628	-12.6881	2.58648e-11	4.14389e-11	-0.141386	1.56222	0.710417	0.409596	1.73443	0.0974981	0.26824	-0.173384	1.53022	0.678419	0.409596	1.65631	0.112526	0.169199
ENSRNOG00000065518	A0A8I6ASH7	-0.521842	0.0888651	-0.216488	0.146832	-1.4744	0.155209	0.160457	-0.806551	0.0571182	-0.374717	0.207651	-1.80455	0.085508	0.250752	-0.701707	0.161962	-0.269872	0.207651	-1.29964	0.20781	0.286988
ENSRNOG00000065742	A0A8I5ZTR2	-1.80892	-1.21377	-1.51135	0.143093	-10.562	7.37485e-10	1.08086e-09	-1.17064	-0.328964	-0.749803	0.202364	-3.70522	0.00131174	0.0132054	-1.71819	-0.876508	-1.29735	0.202364	-6.41096	2.35449e-06	1.00706e-05
ENSRNOG00000065937	A0A8I6ADL0	-1.03335	-0.793422	-0.913387	0.0576862	-15.8337	3.77413e-13	6.96601e-13	-0.0724323	0.26688	0.0972239	0.0815807	1.19175	0.246653	0.475729	-0.132642	0.206671	0.0370143	0.0815807	0.453714	0.654689	0.731815
ENSRNOG00000065952	A0A8I6ALW9	-2.48674	-1.71344	-2.10009	0.185924	-11.2954	2.20402e-10	3.33839e-10	-0.413208	0.680404	0.133598	0.262936	0.508101	0.616679	0.788676	-0.640007	0.453605	-0.0932013	0.262936	-0.354463	0.726526	0.790963
ENSRNOG00000066380	A0A0G2K828	-0.588306	0.0731477	-0.257579	0.159033	-1.61966	0.120226	0.124525	-0.067184	0.868253	0.400534	0.224906	1.78089	0.0894018	0.256603	-0.405093	0.530344	0.0626254	0.224906	0.278451	0.78339	0.837679
ENSRNOG00000066867	A0A8I6A1C5	-1.77216	0.0594579	-0.856351	0.440374	-1.9446	0.0653388	0.0682966	-1.46226	1.12804	-0.167108	0.622783	-0.268324	0.791068	0.902594	-2.45875	0.131548	-1.1636	0.622783	-1.86839	0.0757238	0.119351
ENSRNOG00000066881	A0A8I6A3H5	-1.22724	-0.372662	-0.799949	0.205465	-3.89337	0.000838089	0.000934922	-0.358047	0.850503	0.246228	0.290571	0.847394	0.40633	0.633476	-1.06729	0.141256	-0.463019	0.290571	-1.59348	0.125994	0.186227
ENSRNOG00000067007	A0A8I6A3Q1	-1.34237	-1.13028	-1.23632	0.0509922	-24.2453	7.73891e-17	2.0963e-16	-0.288861	0.0110771	-0.138892	0.0721139	-1.92601	0.0677489	0.217402	-0.159206	0.140732	-0.00923695	0.0721139	-0.128088	0.899298	0.924784
ENSRNOG00000067246	A0A8I6A4I6	-0.826787	-0.608491	-0.717639	0.0524847	-13.6733	6.32718e-12	1.04934e-11	-0.406331	-0.0976142	-0.251973	0.0742246	-3.39473	0.00273162	0.0222326	-0.32576	-0.0170429	-0.171401	0.0742246	-2.30923	0.0311932	0.0551982
ENSRNOG00000067472	A0A8I6AE36	-3.39992	-2.77837	-3.08914	0.149439	-20.6716	1.93575e-15	4.46983e-15	-0.312275	0.566731	0.127228	0.211339	0.60201	0.553613	0.749334	0.432426	1.31143	0.871929	0.211339	4.12574	0.000481047	0.001316
ENSRNOG00000067762	A0A8I5ZWP0	-0.629756	-0.349899	-0.489827	0.0672857	-7.27982	3.6105e-07	4.57303e-07	-0.403388	-0.00761084	-0.205499	0.0951563	-2.1596	0.0425196	0.160641	-0.591586	-0.19581	-0.393698	0.0951563	-4.13738	0.000467836	0.00128305
ENSRNOG00000068459	A0A8I5ZVA3	-1.01937	-0.528181	-0.773778	0.118097	-6.55204	1.7249e-06	2.11576e-06	-0.0888085	0.605844	0.258518	0.167015	1.54787	0.136592	0.333205	-0.140905	0.553747	0.206421	0.167015	1.23594	0.230127	0.311298
ENSRNOG00000068776	A0A8I5ZY79	-3.77386	1.95466	-0.909598	1.3773	-0.66042	0.516164	0.52523	-4.12828	3.97306	-0.0776089	1.9478	-0.0398444	0.968594	0.988574	-5.86624	2.23511	-1.81557	1.9478	-0.932111	0.361872	0.450567
ENSRNOG00000068792	A0A0G2JWC0	-2.18546	-0.515733	-1.35059	0.40145	-3.36429	0.00293377	0.00321091	-1.03214	1.32921	0.148537	0.567736	0.26163	0.796156	0.905271	-2.26272	0.0986205	-1.08205	0.567736	-1.90591	0.070443	0.112152
ENSRNOG00000069417	A0A8I5ZR40	-5.62011	-2.77351	-4.19681	0.684405	-6.13205	4.3875e-06	5.29902e-06	-0.521884	3.50381	1.49096	0.967895	1.54042	0.138392	0.336009	-1.7428	2.2829	0.270053	0.967895	0.279011	0.782966	0.837497
ENSRNOG00000069443	A0A8I6AS54	-1.74389	-1.14952	-1.44671	0.142905	-10.1236	1.56184e-09	2.24616e-09	-0.803653	0.0369174	-0.383368	0.202098	-1.89694	0.0716742	0.224543	-0.640287	0.200283	-0.220002	0.202098	-1.08859	0.288669	0.376454
ENSRNOG00000069664	A0A8I6A4F9	-6.19921	-2.46607	-4.33264	0.897556	-4.82715	9.02372e-05	0.000104037	-1.32249	3.95697	1.31724	1.26934	1.03774	0.311193	0.546575	-1.24101	4.03845	1.39872	1.26934	1.10193	0.282962	0.369889
ENSRNOG00000070167	A0A8I5ZZ44	-1.96259	-1.57917	-1.77088	0.0921856	-19.2099	8.38455e-15	1.79661e-14	-0.242981	0.299258	0.0281387	0.13037	0.215837	0.831197	0.924424	-0.522485	0.0197535	-0.251366	0.13037	-1.9281	0.0674744	0.108156
ENSRNOG00000070381	A0A8I6AC01	-4.22319	-3.57957	-3.90138	0.154745	-25.2117	3.49576e-17	1.00113e-16	-0.565075	0.34514	-0.109967	0.218842	-0.502495	0.620548	0.790529	-0.415836	0.494379	0.0392719	0.218842	0.179453	0.859302	0.894511
ENSRNOG00000070521	A0A8I6A0J6	-1.12473	-0.724728	-0.924731	0.0961733	-9.61525	3.83392e-09	5.40723e-09	-0.0721128	0.493582	0.210735	0.13601	1.54941	0.136223	0.332698	0.881518	1.44721	1.16437	0.13601	8.5609	2.73255e-08	1.72522e-07
Entpd5	Q6P6S9	0.648089	0.824688	0.736389	0.0424595	17.3433	6.35023e-14	1.24147e-13	0.0830621	0.332811	0.207936	0.0600468	3.4629	0.00232715	0.0199591	0.171589	0.421338	0.296464	0.0600468	4.93721	6.95266e-05	0.000226184
Entpd8	Q5DRK1	-0.451001	-0.0594418	-0.255222	0.0941423	-2.71102	0.0130861	0.0140111	-0.632393	-0.0786448	-0.355519	0.133137	-2.67032	0.0143204	0.0735648	-1.2175	-0.663753	-0.940627	0.133137	-7.06509	5.68588e-07	2.761e-06
Epb41	A0A8I5Y1T6	1.15786	1.34146	1.24966	0.0441431	28.3093	3.27815e-18	1.06645e-17	-0.128899	0.130752	0.000926524	0.0624277	0.0148415	0.988299	0.996983	-0.261347	-0.00169541	-0.131521	0.0624277	-2.10677	0.0473366	0.0795448
Epb41l1	Q9WTP0	-2.97463	-2.46904	-2.72183	0.121558	-22.3913	3.87531e-16	9.62851e-16	0.188465	0.90347	0.545968	0.171908	3.17592	0.00455057	0.0328796	1.16237	1.87737	1.51987	0.171908	8.84117	1.59907e-08	1.06454e-07
Epb41l2	A0A0G2K162	-1.73775	-1.52867	-1.63321	0.0502684	-32.4898	1.93354e-19	7.2883e-19	-0.0914752	0.204205	0.056365	0.0710902	0.792866	0.436723	0.662229	-0.257339	0.0383414	-0.109499	0.0710902	-1.54028	0.138426	0.202339
Epb41l5	Q5FVG2	-1.29559	-1.05001	-1.1728	0.0590443	-19.8631	4.30305e-15	9.50639e-15	-0.0509253	0.296375	0.122725	0.0835012	1.46974	0.156456	0.366656	0.273236	0.620537	0.446886	0.0835012	5.35185	2.6241e-05	9.31151e-05
Epb42	B5DF57	-3.90798	-2.01866	-2.96332	0.454246	-6.5236	1.8362e-06	2.24977e-06	-0.871669	1.80022	0.464278	0.642401	0.722722	0.477823	0.695414	-1.61443	1.05746	-0.278486	0.642401	-0.433508	0.669067	0.744883
Epcam	O55159	-2.97553	-1.27006	-2.1228	0.410046	-5.17697	3.95116e-05	4.61178e-05	-1.09496	1.31695	0.110994	0.579892	0.191404	0.850047	0.934996	-0.964431	1.44747	0.241522	0.579892	0.416494	0.681275	0.753625
Ephx1	P07687	3.65111	3.82777	3.73944	0.0424739	88.0408	1.85697e-28	2.71314e-27	0.360094	0.609927	0.48501	0.0600672	8.07446	7.09638e-08	5.0298e-06	0.651555	0.901388	0.776471	0.0600672	12.9267	1.82494e-11	2.41423e-10
Epn1	O88339	0.153627	0.30474	0.229183	0.0363319	6.30805	2.95901e-06	3.59876e-06	-0.247262	-0.0335569	-0.14041	0.051381	-2.73271	0.01247	0.0657845	-0.473972	-0.260267	-0.367119	0.051381	-7.14504	4.79787e-07	2.36104e-06
Eppk1	A0A8I6AHY5	0.747684	0.976049	0.861867	0.0549057	15.6972	4.46571e-13	8.17846e-13	-0.459279	-0.136322	-0.2978	0.0776484	-3.83524	0.000962679	0.0103258	-0.0335657	0.289392	0.127913	0.0776484	1.64734	0.114372	0.171419
Eprs1	A0A8I6GJ92	1.53449	1.62939	1.58194	0.0228165	69.3331	2.75551e-26	2.55581e-25	-0.214032	-0.0798248	-0.146929	0.0322674	-4.55346	0.000173068	0.00270839	0.0895564	0.223764	0.15666	0.0322674	4.85506	8.44591e-05	0.000269714
Eps15	A0A8I5YC99	-0.99886	-0.706884	-0.852872	0.0701997	-12.1492	5.79562e-11	9.11293e-11	-0.275608	0.137309	-0.0691495	0.0992774	-0.696528	0.493737	0.708218	-0.27183	0.141088	-0.0653708	0.0992774	-0.658466	0.517393	0.60885
Eps15l1	D3ZJR1	-0.965485	-0.802716	-0.8841	0.0391345	-22.5913	3.23812e-16	8.11866e-16	-0.161133	0.0690571	-0.0460382	0.0553445	-0.831847	0.414855	0.642218	-0.173268	0.0569222	-0.058173	0.0553445	-1.05111	0.305155	0.394064
Eps8l2	A0A8I5XWE3	-0.0412677	0.160207	0.0594699	0.0484405	1.22769	0.233148	0.239383	0.0606624	0.345591	0.203127	0.0685052	2.96513	0.00738685	0.0461084	0.0695029	0.354432	0.211967	0.0685052	3.09418	0.00549625	0.0116711
Erap1	Q9JJ22	-0.452054	-0.224134	-0.338094	0.0547988	-6.16973	4.03133e-06	4.87957e-06	-0.186431	0.135898	-0.0252663	0.0774972	-0.326029	0.747629	0.873801	-0.255332	0.0669962	-0.094168	0.0774972	-1.21512	0.237808	0.319984
Erc1	Q811U3	-2.6704	-2.35893	-2.51467	0.0748859	-33.58	9.7902e-20	3.83934e-19	-0.14591	0.294571	0.0743303	0.105905	0.701861	0.490472	0.705067	0.0610278	0.501509	0.281269	0.105905	2.65587	0.0147846	0.0285156
Erg28	D3ZBN4	-0.0417224	0.239331	0.0988042	0.0675734	1.46218	0.158498	0.163806	0.382823	0.780293	0.581558	0.0955633	6.08558	4.87136e-06	0.000148937	-0.228987	0.168483	-0.0302522	0.0955633	-0.316567	0.754698	0.814117
Ergic1	F1LU48	-0.711886	-0.446503	-0.579194	0.0638058	-9.07745	1.02587e-08	1.41285e-08	-0.694552	-0.319244	-0.506898	0.090235	-5.61753	1.41682e-05	0.000341484	-0.58691	-0.211602	-0.399256	0.090235	-4.42462	0.000235405	0.000689101
Ergic3	D3ZU83	-0.948943	-0.684503	-0.816723	0.063579	-12.8458	2.05287e-11	3.30662e-11	-0.103936	0.270038	0.0830513	0.0899143	0.923671	0.36615	0.59846	0.319303	0.693277	0.50629	0.0899143	5.6308	1.37411e-05	5.1561e-05
Erh	B2RYQ5	1.06159	1.16134	1.11147	0.0239828	46.3443	1.23195e-22	6.74609e-22	-0.159722	-0.0186543	-0.0891882	0.0339168	-2.62962	0.0156643	0.0786515	-0.277038	-0.13597	-0.206504	0.0339168	-6.08855	4.83886e-06	1.96772e-05
Erlec1	D3ZF97	-1.39622	-1.16589	-1.28106	0.0553793	-23.1324	2.00638e-16	5.1357e-16	-0.314003	0.0117406	-0.151131	0.0783182	-1.92971	0.0672634	0.216475	-0.80833	-0.482587	-0.645458	0.0783182	-8.24149	5.09554e-08	3.02616e-07
Erlin1	B1WBY7	0.616838	0.795268	0.706053	0.0428998	16.4582	1.775e-13	3.36263e-13	0.00882574	0.261164	0.134995	0.0606695	2.22509	0.0371667	0.147683	-0.226527	0.0258114	-0.100358	0.0606695	-1.65417	0.112964	0.169703
Erlin2	B5DEH2	-0.569774	-0.389222	-0.479498	0.04341	-11.0458	3.30301e-10	4.93508e-10	-0.0173129	0.238026	0.110357	0.0613909	1.7976	0.0866355	0.252896	-0.130449	0.12489	-0.00277959	0.0613909	-0.0452768	0.964314	0.974944
Ermp1	Q6UPR8	-2.93037	-1.38168	-2.15603	0.37235	-5.79032	9.52608e-06	1.13844e-05	-0.785281	1.4049	0.309808	0.526583	0.588337	0.562581	0.755553	-1.84823	0.341947	-0.753142	0.526583	-1.43024	0.167358	0.238197
Ero1a	Q8R4A1	-0.00932584	0.156697	0.0736853	0.0399166	1.84598	0.0790404	0.0825139	-0.327367	-0.0925762	-0.209972	0.0564506	-3.71956	0.00126779	0.0129143	-0.49431	-0.259519	-0.376915	0.0564506	-6.67689	1.31253e-06	5.88055e-06
Ero1b	A0A8I6A3H1	0.102897	0.533827	0.318362	0.103608	3.07275	0.005774	0.00625928	-0.308378	0.301049	-0.00366464	0.146524	-0.0250105	0.980283	0.994634	-1.59013	-0.980706	-1.28542	0.146524	-8.77276	1.82081e-08	1.20007e-07
Erp29	P52555	3.05466	3.21953	3.1371	0.0396404	79.1388	1.73053e-27	2.02632e-26	-0.250761	-0.0175945	-0.134178	0.05606	-2.39346	0.026109	0.115213	-0.284203	-0.051037	-0.16762	0.05606	-2.99001	0.00697924	0.0144849
Erp44	Q5VLR5	1.43245	1.58512	1.50878	0.0367051	41.1056	1.48993e-21	7.26696e-21	-0.398433	-0.182532	-0.290483	0.0519088	-5.59602	1.48893e-05	0.000356265	-0.655451	-0.43955	-0.547501	0.0519088	-10.5474	7.55911e-10	6.69173e-09
Esd	B0BNE5	2.30297	2.51332	2.40815	0.0505753	47.6151	7.01637e-23	3.95359e-22	-0.163369	0.134117	-0.0146259	0.0715242	-0.204489	0.83994	0.928829	-0.458965	-0.16148	-0.310222	0.0715242	-4.3373	0.000290033	0.000834224
Esrp2	B2RYJ8	-5.39772	-2.05246	-3.72509	0.804298	-4.63147	0.000143699	0.000165041	-1.65344	3.07747	0.712018	1.13745	0.625977	0.538075	0.739353	-0.623471	4.10744	1.74199	1.13745	1.53148	0.140577	0.205209
Esyt1	Q9Z1X1	0.585436	0.803867	0.694652	0.0525171	13.2271	1.18479e-11	1.93289e-11	-0.318855	-0.00994746	-0.164401	0.0742704	-2.21355	0.0380627	0.149445	-0.372851	-0.0639429	-0.218397	0.0742704	-2.94056	0.00781162	0.0159814
Etf1	Q5U2Q7	-0.808416	-0.563313	-0.685864	0.0589299	-11.6386	1.27703e-10	1.96494e-10	-0.292715	0.0539128	-0.119401	0.0833395	-1.43271	0.166661	0.379789	-0.217357	0.129271	-0.0440426	0.0833395	-0.528472	0.602713	0.686261
Etfa	P13803	4.59444	4.69351	4.64398	0.023819	194.969	1.06483e-35	2.70466e-33	0.144762	0.284866	0.214814	0.0336852	6.3771	2.53797e-06	8.89259e-05	0.518224	0.658328	0.588276	0.0336852	17.4639	5.54e-14	1.57416e-12
Etfb	Q68FU3	4.49299	4.67551	4.58425	0.0438825	104.467	5.15297e-30	1.14195e-28	0.0947684	0.352887	0.223828	0.0620592	3.60668	0.00165715	0.0154573	0.482349	0.740468	0.611408	0.0620592	9.85202	2.51378e-09	2.00496e-08
Etfdh	Q6UPE1	3.31297	3.43314	3.37305	0.0288926	116.744	5.01523e-31	1.59233e-29	-0.0648249	0.105122	0.0201488	0.0408603	0.493113	0.62705	0.794824	0.86413	1.03408	0.949103	0.0408603	23.228	1.8457e-16	1.12861e-14
Etfrf1	D4AD58	-0.00634646	0.277097	0.135375	0.0681482	1.98649	0.0601841	0.0629882	0.105241	0.506091	0.305666	0.0963761	3.1716	0.0045964	0.0331382	1.28113	1.68198	1.48155	0.0963761	15.3726	6.69678e-13	1.32412e-11
Ethe1	B0BNJ4	4.51711	4.72846	4.62279	0.0508161	90.9709	9.35313e-29	1.4637e-27	-0.469375	-0.170473	-0.319924	0.0718648	-4.45175	0.000220633	0.00326337	0.492043	0.790945	0.641494	0.0718648	8.9264	1.36138e-08	9.10867e-08
Etl4	A0A8I5YBN1	-3.33576	-2.98613	-3.16095	0.0840627	-37.6022	9.4443e-21	4.14695e-20	-0.184105	0.310355	0.063125	0.118883	0.530986	0.601	0.7801	-0.441909	0.0525512	-0.194679	0.118883	-1.63757	0.11641	0.17393
Etnk1	D3ZXB8	-4.89756	-2.68581	-3.79169	0.53177	-7.13031	4.95005e-07	6.2125e-07	-1.21181	1.91608	0.352133	0.752037	0.468239	0.644438	0.808178	-1.87743	1.25046	-0.313485	0.752037	-0.416848	0.68102	0.753625
Etnppl	M0R7F6	-1.23243	-0.836655	-1.03454	0.095155	-10.8722	4.39376e-10	6.51176e-10	-0.261461	0.298244	0.0183914	0.13457	0.136668	0.892595	0.956704	0.00383604	0.563541	0.283689	0.13457	2.10812	0.0472078	0.0794496
Ewsr1	B1WC50	-0.806175	-0.526489	-0.666332	0.0672447	-9.90907	2.27296e-09	3.23645e-09	-0.137344	0.258192	0.0604239	0.0950984	0.635383	0.532042	0.734756	-0.289128	0.106408	-0.09136	0.0950984	-0.96069	0.34764	0.436301
Exoc4	Q62824	-1.87903	-1.4481	-1.66356	0.103608	-16.0564	2.87576e-13	5.34671e-13	-0.355839	0.253585	-0.0511273	0.146523	-0.348936	0.730612	0.865309	-0.50107	0.108355	-0.196357	0.146523	-1.34011	0.19453	0.271488
Exoc6	O54923	-1.09808	-0.726418	-0.912251	0.0893595	-10.2088	1.34757e-09	1.94394e-09	-0.419417	0.106199	-0.156609	0.126373	-1.23925	0.228924	0.459238	-0.745568	-0.219952	-0.48276	0.126373	-3.8201	0.000998032	0.00251565
Exosc5	F1LSX7	-6.18314	-3.65173	-4.91743	0.608625	-8.07957	7.02436e-08	9.23713e-08	-0.886326	2.69363	0.903653	0.860726	1.04987	0.30571	0.539891	0.402707	3.98266	2.19269	0.860726	2.54748	0.018746	0.0352455
Ezr	P31977	-0.933438	-0.590256	-0.761847	0.082511	-9.23328	7.68488e-09	1.0662e-08	-0.127042	0.358291	0.115625	0.116688	0.990885	0.333022	0.566825	0.226163	0.711495	0.468829	0.116688	4.0178	0.000622668	0.00165543
F11	A0A0G2K4I9	-3.1468	-0.882595	-2.0147	0.544381	-3.7009	0.00132528	0.00146848	-1.55827	1.6438	0.0427669	0.769871	0.0555507	0.956225	0.982912	-0.798125	2.40394	0.80291	0.769871	1.04291	0.308846	0.397679
F11r	Q9JHY1	0.671015	0.90413	0.787572	0.0560475	14.0519	3.76379e-12	6.37009e-12	-0.173347	0.156327	-0.00851023	0.0792632	-0.107367	0.915517	0.965277	-0.403262	-0.0735884	-0.238425	0.0792632	-3.00802	0.0066979	0.0139843
F12	D3ZTE0	-1.20294	-0.953892	-1.07841	0.0598774	-18.0104	3.01535e-14	6.10092e-14	-0.148238	0.203962	0.027862	0.0846794	0.329029	0.745392	0.873801	-0.641852	-0.289651	-0.465751	0.0846794	-5.50017	1.85858e-05	6.78891e-05
F2	P18292	-0.0237798	0.202898	0.0895593	0.0545001	1.64329	0.115213	0.119483	-0.367392	-0.0468205	-0.207106	0.0770747	-2.68708	0.0137992	0.0717558	-0.280586	0.039985	-0.120301	0.0770747	-1.56083	0.133508	0.196192
F9	P16296	-1.18258	-0.889553	-1.03607	0.0704521	-14.706	1.57513e-12	2.7519e-12	-0.209926	0.204476	-0.00272524	0.0996344	-0.0273524	0.978437	0.993481	-0.337625	0.0767775	-0.130424	0.0996344	-1.30902	0.204671	0.283245
Faah	P97612	1.40035	1.5312	1.46578	0.0314594	46.5926	1.10234e-22	6.08683e-22	-0.12838	0.0566657	-0.035857	0.0444903	-0.805951	0.429304	0.655368	-0.0797275	0.105318	0.0127953	0.0444903	0.287596	0.776475	0.832441
Fabp1	P02692	5.85587	6.04228	5.94907	0.0448167	132.742	3.39284e-32	1.57034e-30	-0.173962	0.0896513	-0.0421554	0.0633803	-0.665117	0.513214	0.720193	0.57117	0.834783	0.702976	0.0633803	11.0914	3.06626e-10	2.98666e-09
Fabp5	P55053	1.69173	2.06023	1.87598	0.0885977	21.1742	1.19495e-15	2.81838e-15	-1.12037	-0.599231	-0.859798	0.125296	-6.86213	8.7835e-07	4.07848e-05	0.516006	1.03714	0.776573	0.125296	6.1979	3.78455e-06	1.56599e-05
Fabp7	P55051	1.05909	1.44826	1.25368	0.0935678	13.3986	9.29143e-12	1.5279e-11	-0.166945	0.383424	0.108239	0.132325	0.817981	0.422553	0.649869	0.541847	1.09222	0.817031	0.132325	6.17444	3.98899e-06	1.63827e-05
Fadd	Q8R2E7	-5.21959	-3.30527	-4.26243	0.460259	-9.26093	7.30314e-09	1.01494e-08	-0.986654	1.72061	0.366977	0.650905	0.563795	0.578865	0.768562	-3.74699	-1.03973	-2.39336	0.650905	-3.67698	0.00140273	0.00340825
Fads1	Q920R3	-0.401049	-0.184093	-0.292571	0.0521626	-5.60882	1.44557e-05	1.71393e-05	-0.332523	-0.0257008	-0.179112	0.073769	-2.42801	0.0242552	0.108671	-0.0944629	0.212359	0.0589483	0.073769	0.799092	0.433183	0.525787
Fads2	Q9Z122	-0.668102	-0.175047	-0.421575	0.118545	-3.55625	0.00186714	0.00205647	0.622844	1.32013	0.971486	0.167648	5.79481	9.42867e-06	0.000251076	1.43277	2.13006	1.78141	0.167648	10.6259	6.62215e-10	5.97441e-09
Faf1	Q924K2	-0.760625	-0.581503	-0.671064	0.0430662	-15.5821	5.1514e-13	9.37186e-13	-0.313245	-0.0599282	-0.186587	0.0609049	-3.06358	0.005897	0.0394968	-0.389343	-0.136025	-0.262684	0.0609049	-4.31302	0.000307373	0.000881029
Faf2	Q5BK32	-1.3892	-0.94563	-1.16742	0.106647	-10.9465	3.887e-10	5.77367e-10	-0.373066	0.254238	-0.0594137	0.150822	-0.393932	0.697603	0.841391	-0.615698	0.0116064	-0.302046	0.150822	-2.00266	0.0582926	0.0953354
Fah	P25093	5.46715	5.60579	5.53647	0.0333335	166.093	3.07799e-34	3.38784e-32	-0.164192	0.0318775	-0.066157	0.0471407	-1.40339	0.175114	0.392549	-0.528273	-0.332204	-0.430239	0.0471407	-9.12669	9.36065e-09	6.47985e-08
Fahd1	Q6AYQ8	3.64392	3.81833	3.73112	0.0419335	88.9772	1.48784e-28	2.22301e-27	0.0928677	0.339522	0.216195	0.0593029	3.6456	0.00151112	0.0144894	0.67082	0.917474	0.794147	0.0593029	13.3914	9.38675e-12	1.37146e-10
Fahd2	B2RYW9	2.7702	2.90488	2.83754	0.0323795	87.6338	2.04621e-28	2.95048e-27	0.182727	0.373185	0.277956	0.0457916	6.07002	5.04535e-06	0.000152842	0.430855	0.621313	0.526084	0.0457916	11.4887	1.61853e-10	1.68593e-09
Fam107b	Q5U4F3	-1.79277	-1.51254	-1.65266	0.0673771	-24.5284	6.11273e-17	1.68062e-16	-0.268483	0.127832	-0.0703257	0.0952856	-0.738051	0.468652	0.688384	-0.39867	-0.00235495	-0.200512	0.0952856	-2.10433	0.0475709	0.0797761
Fam120a	D4AB03	0.328576	0.409681	0.369129	0.0195001	18.9296	1.12349e-14	2.36894e-14	-0.149604	-0.0349037	-0.0922538	0.0275773	-3.34528	0.00306733	0.0244056	-0.215354	-0.100653	-0.158003	0.0275773	-5.72947	1.09513e-05	4.17565e-05
Fam136a	B0BN94	-0.661088	-0.274191	-0.467639	0.0930214	-5.02722	5.62076e-05	6.52823e-05	-0.036102	0.511053	0.237476	0.131552	1.80518	0.0854052	0.250752	0.861047	1.4082	1.13462	0.131552	8.62491	2.41567e-08	1.54884e-07
Fam162a	Q4QQV3	1.04381	1.2463	1.14505	0.0486855	23.5194	1.43378e-16	3.7201e-16	-0.112301	0.174069	0.0308837	0.0688517	0.448553	0.658348	0.818043	-0.0834467	0.202923	0.0597383	0.0688517	0.867637	0.3954	0.486736
Fam210a	Q5XIJ4	0.472406	0.629863	0.551135	0.0378572	14.5582	1.91213e-12	3.31263e-12	-0.126474	0.096204	-0.0151348	0.0535382	-0.282692	0.780181	0.896046	0.326596	0.549274	0.437935	0.0535382	8.17986	5.75547e-08	3.39367e-07
Fam210b	B2RYM8	0.0974723	0.524055	0.310764	0.102563	3.02998	0.00636955	0.00689582	-0.118544	0.484735	0.183096	0.145046	1.26233	0.22067	0.448678	-0.256515	0.346765	0.045125	0.145046	0.311108	0.758786	0.817458
Fam234a	Q5M7W6	-2.809	-1.20101	-2.005	0.386608	-5.18614	3.86701e-05	4.51676e-05	-0.828505	1.44554	0.308517	0.546746	0.564277	0.578543	0.768443	-1.5622	0.711845	-0.425177	0.546746	-0.777649	0.445449	0.538584
Fam241b	B0BMZ1	-0.187451	0.0117036	-0.0878739	0.0478827	-1.83519	0.0806823	0.0841215	-0.0429633	0.238684	0.0978605	0.0677163	1.44515	0.163173	0.37663	0.0384816	0.320129	0.179305	0.0677163	2.64789	0.0150468	0.0289538
Fam91a1	B2RYP3	-2.95807	-2.47615	-2.71711	0.115868	-23.4501	1.52216e-16	3.939e-16	-0.607643	0.0738958	-0.266873	0.163862	-1.62865	0.118298	0.304933	-0.359398	0.32214	-0.0186289	0.163862	-0.113687	0.910566	0.934625
Fam98a	Q5FWT1	-3.43987	-1.59398	-2.51692	0.443805	-5.67124	1.25193e-05	1.48915e-05	-2.55598	0.0545008	-1.25074	0.627635	-1.99278	0.0594418	0.199811	-0.944184	1.66629	0.361054	0.627635	0.575261	0.571228	0.658587
Fam98b-ps1	A0A8I5ZPB4	-0.488	-0.221696	-0.354848	0.0640272	-5.54214	1.68638e-05	1.99729e-05	-0.20536	0.17125	-0.0170549	0.0905481	-0.188351	0.852409	0.935804	-0.42216	-0.0455502	-0.233855	0.0905481	-2.58266	0.0173621	0.0328725
Farp1	F1LYQ8	-2.12839	-0.283793	-1.20609	0.443496	-2.71951	0.0128414	0.0137626	-0.591275	2.01739	0.713056	0.627198	1.13689	0.268391	0.502071	-0.577816	2.03084	0.726514	0.627198	1.15835	0.259726	0.3447
Farsa	Q505J8	-0.409276	-0.28497	-0.347123	0.0298869	-11.6145	1.32642e-10	2.03808e-10	-0.111955	0.0638414	-0.0240566	0.0422665	-0.569165	0.575282	0.766269	-0.0636501	0.112146	0.024248	0.0422665	0.573692	0.57227	0.659328
Farsb	Q68FT7	1.86982	1.98185	1.92584	0.0269355	71.4982	1.44839e-26	1.42764e-25	-0.0997597	0.0586757	-0.020542	0.0380925	-0.539266	0.595375	0.777354	-0.0888363	0.069599	-0.00961862	0.0380925	-0.252507	0.803104	0.852959
Fasn	P12785	2.7854	3.07409	2.92975	0.0694104	42.2091	8.59671e-22	4.30749e-21	-0.00514416	0.40313	0.198993	0.0981611	2.02721	0.0555228	0.191174	-0.574791	-0.166517	-0.370654	0.0981611	-3.77597	0.00110861	0.00275443
Fastkd2	Q5M7V7	-3.13071	-2.62627	-2.87849	0.121281	-23.7342	1.1925e-16	3.13755e-16	-0.236142	0.477234	0.120546	0.171517	0.702823	0.489885	0.704662	0.349804	1.06318	0.706492	0.171517	4.11909	0.000488758	0.00133489
Fbl	P22509	0.399742	0.671057	0.5354	0.0652321	8.20761	5.44799e-08	7.19571e-08	-0.140286	0.243411	0.0515624	0.0922521	0.55893	0.582122	0.769511	0.142305	0.526002	0.334154	0.0922521	3.62218	0.0015974	0.00383887
Fbln5	Q9WVH8	-0.941418	-0.469746	-0.705582	0.113404	-6.22185	3.58693e-06	4.35123e-06	-0.32672	0.340325	0.00680271	0.160377	0.0424169	0.966567	0.988367	-0.975114	-0.308068	-0.641591	0.160377	-4.00051	0.000648924	0.00171832
Fbp1	P19112	5.75007	5.90338	5.82672	0.0368605	158.075	8.69285e-34	8.459e-32	-0.313729	-0.0969148	-0.205322	0.0521286	-3.93876	0.000752035	0.00836101	-0.620762	-0.403947	-0.512355	0.0521286	-9.82867	2.61982e-09	2.07948e-08
Fcgr2	Q63203	1.07944	1.28282	1.18113	0.048898	24.1549	8.34853e-17	2.24486e-16	0.0973316	0.384951	0.241142	0.0691522	3.48711	0.00219814	0.0191007	-0.204446	0.0831737	-0.0606363	0.0691522	-0.876852	0.390488	0.482015
Fcho2	D3ZYR1	-0.301532	0.877684	0.288076	0.283518	1.01608	0.321157	0.328621	-1.17026	0.497404	-0.336427	0.400955	-0.839065	0.410883	0.638164	-0.459957	1.20771	0.373874	0.400955	0.93246	0.361697	0.450518
Fdft1	Q02769	-0.0290383	0.298619	0.13479	0.0787783	1.71101	0.101813	0.105819	0.418898	0.882275	0.650586	0.111409	5.8396	8.51137e-06	0.000235941	0.370982	0.834359	0.60267	0.111409	5.40951	2.29425e-05	8.2165e-05
Fdps	P05369	2.57796	2.82468	2.70132	0.0593186	45.5391	1.77394e-22	9.57117e-22	0.669953	1.01887	0.84441	0.0838891	10.0658	1.72706e-09	3.09774e-07	1.02023	1.36915	1.19469	0.0838891	14.2413	2.91472e-12	4.88548e-11
Fdx1	P24483	1.18092	1.50388	1.3424	0.0776485	17.2882	6.76108e-14	1.31867e-13	0.626402	1.08313	0.854768	0.109812	7.78395	1.27369e-07	8.08793e-06	1.04407	1.50081	1.27244	0.109812	11.5875	1.38419e-10	1.46493e-09
Fdx2	D4A8N2	-0.343157	-0.0406469	-0.191902	0.0727323	-2.63847	0.0153622	0.0164162	-0.0132598	0.414554	0.200647	0.102859	1.9507	0.0645642	0.210663	0.639969	1.06778	0.853876	0.102859	8.30143	4.52861e-08	2.72753e-07
Fdxr	P56522	1.75001	1.9038	1.82691	0.0369758	49.4082	3.24952e-23	1.90585e-22	-0.014688	0.202805	0.0940585	0.0522917	1.79873	0.0864518	0.252847	0.853175	1.07067	0.961921	0.0522917	18.3953	1.98368e-14	6.96819e-13
Fech	D3ZBM3	1.4992	1.65777	1.57849	0.0381246	41.4034	1.28263e-21	6.3307e-21	-0.129768	0.094482	-0.0176432	0.0539163	-0.327232	0.746732	0.873801	0.362747	0.586997	0.474872	0.0539163	8.80758	1.70422e-08	1.12772e-07
Fermt2	A0A8I5ZZ14	-0.910985	-0.623962	-0.767473	0.0690085	-11.1214	2.91999e-10	4.38464e-10	-0.119893	0.286018	0.0830622	0.0975928	0.85111	0.404309	0.631518	-0.0499092	0.356002	0.153046	0.0975928	1.56821	0.131778	0.193995
Fermt3	B2GVB9	-2.84971	-2.45818	-2.65395	0.0941351	-28.193	3.56658e-18	1.15008e-17	-0.277668	0.276038	-0.000814969	0.133127	-0.00612173	0.995173	0.99912	-0.442207	0.111499	-0.165354	0.133127	-1.24207	0.227903	0.308801
Fetub	Q9QX79	2.1519	2.44529	2.2986	0.0705394	32.586	1.81922e-19	6.88883e-19	-0.29941	0.115505	-0.0919526	0.0997578	-0.921759	0.367124	0.598934	-1.52205	-1.10714	-1.3146	0.0997578	-13.1779	1.27106e-11	1.78699e-10
Fga	P06399	2.08417	2.38929	2.23673	0.0733602	30.4897	7.15019e-19	2.53325e-18	-0.460773	-0.0292663	-0.24502	0.103747	-2.36171	0.0279283	0.121023	-1.1543	-0.722797	-0.93855	0.103747	-9.04653	1.08678e-08	7.42972e-08
Fgb	P14480	1.06292	1.35524	1.20908	0.0702811	17.2035	7.44664e-14	1.44896e-13	-0.548894	-0.135498	-0.342196	0.0993924	-3.44288	0.00243944	0.0206011	-0.954689	-0.541293	-0.747991	0.0993924	-7.52563	2.1631e-07	1.13916e-06
Fgd4	O88387	-3.28352	-2.72112	-3.00232	0.135217	-22.2037	4.59286e-16	1.13345e-15	-0.456004	0.339349	-0.0583272	0.191226	-0.305017	0.763356	0.886287	-0.732074	0.0632794	-0.334397	0.191226	-1.7487	0.0949472	0.145079
Fgg	P02680	2.75003	2.98944	2.86974	0.0575613	49.8554	2.6935e-23	1.5939e-22	-0.480973	-0.142395	-0.311684	0.081404	-3.82885	0.000977442	0.0104218	-0.941287	-0.602709	-0.771998	0.081404	-9.48355	4.86288e-09	3.57622e-08
Fggy	F1LSP9	1.11364	1.227	1.17032	0.0272558	42.9385	6.02266e-22	3.04546e-21	-0.195625	-0.0353055	-0.115465	0.0385455	-2.99556	0.00689146	0.0438451	-0.233094	-0.0727743	-0.152934	0.0385455	-3.96762	0.000701961	0.00184251
Fh	P14408	3.31025	3.47596	3.3931	0.0398418	85.1643	3.7234e-28	5.01823e-27	0.0635695	0.297921	0.180745	0.0563448	3.20784	0.00422596	0.0313576	0.616742	0.851093	0.733917	0.0563448	13.0255	1.58202e-11	2.15964e-10
Fhit	Q9JIX3	-1.60846	-1.23358	-1.42102	0.090132	-15.766	4.10196e-13	7.52064e-13	-0.0983011	0.431858	0.166779	0.127466	1.30842	0.204872	0.428796	0.905811	1.43597	1.17089	0.127466	9.18592	8.38741e-09	5.84288e-08
Fhl1	Q9WUH4	2.06416	2.56273	2.31345	0.119871	19.2994	7.64295e-15	1.649e-14	-0.473558	0.231529	-0.121014	0.169523	-0.713851	0.483179	0.698536	-0.800738	-0.0956519	-0.448195	0.169523	-2.64385	0.0151812	0.0291783
Fis1	P84817	0.38362	0.627965	0.505793	0.0587477	8.60958	2.48792e-08	3.35997e-08	-0.14178	0.203776	0.0309979	0.0830818	0.373101	0.712813	0.852175	0.117453	0.463009	0.290231	0.0830818	3.49331	0.00216623	0.00506578
Fkbp11	G3V7V5	0.653468	1.02642	0.839945	0.0896688	9.36719	6.01003e-09	8.38408e-09	-0.245476	0.28196	0.018242	0.126811	0.143852	0.886989	0.955263	-0.0162764	0.511159	0.247441	0.126811	1.95126	0.0644934	0.10378
Fkbp15	A0A8I6A7U0	-1.11528	-0.664901	-0.890093	0.108286	-8.21987	5.31764e-08	7.03761e-08	-0.609685	0.027254	-0.291216	0.153139	-1.90164	0.071026	0.223147	-0.783845	-0.146905	-0.465375	0.153139	-3.03891	0.0062405	0.0131082
Fkbp1a	Q62658	0.546589	0.930983	0.738786	0.0924196	7.99382	8.33792e-08	1.09037e-07	-0.316403	0.227212	-0.0445953	0.130701	-0.341201	0.736343	0.868729	-0.333505	0.21011	-0.0616975	0.130701	-0.47205	0.641759	0.721269
Fkbp2	A0A8I6GH88	1.28508	1.4667	1.37589	0.043668	31.5079	3.6378e-19	1.33913e-18	-0.0472455	0.209611	0.0811829	0.0617559	1.31458	0.202829	0.42647	-0.123453	0.133404	0.00497578	0.0617559	0.0805717	0.936546	0.953584
Fkbp3	G3V6L9	1.24604	1.38378	1.31491	0.0331169	39.7052	3.05811e-21	1.43436e-20	-0.287899	-0.093104	-0.190502	0.0468344	-4.06755	0.000552849	0.00673619	-0.308855	-0.11406	-0.211457	0.0468344	-4.51499	0.000189707	0.00056332
Fkbp4	Q9QVC8	0.987138	1.12564	1.05639	0.0332997	31.7237	3.16107e-19	1.16885e-18	-0.180042	0.0158281	-0.082107	0.0470929	-1.74351	0.0958681	0.266462	-0.355328	-0.159458	-0.257393	0.0470929	-5.46565	2.01355e-05	7.29829e-05
Fkbp8	Q3B7U9	0.195556	0.389048	0.292302	0.0465212	6.28321	3.12748e-06	3.80086e-06	-0.166943	0.106696	-0.0301232	0.0657909	-0.457864	0.651753	0.813951	-0.274767	-0.00112818	-0.137948	0.0657909	-2.09676	0.0483031	0.0808807
Flad1	D4A4P4	0.286159	0.491231	0.388695	0.0493053	7.88343	1.04119e-07	1.35675e-07	-0.331996	-0.0419806	-0.186988	0.0697282	-2.68167	0.0139653	0.0722645	0.330136	0.620151	0.475144	0.0697282	6.81423	9.74074e-07	4.4364e-06
Flcn	Q76JQ2	-5.31877	-2.69698	-4.00788	0.630355	-6.35812	2.64717e-06	3.22425e-06	-2.00073	1.70704	-0.146849	0.891457	-0.164729	0.870733	0.944533	-3.37351	0.334267	-1.51962	0.891457	-1.70465	0.103012	0.156461
Flii	F7F0E5	-1.13274	-0.990096	-1.06142	0.034296	-30.9488	5.25836e-19	1.8832e-18	-0.0491488	0.152581	0.0517163	0.0485018	1.06627	0.298406	0.534347	0.308345	0.510076	0.40921	0.0485018	8.43701	3.47411e-08	2.15225e-07
Flna	A0A8I5ZV49	-0.0967417	0.150132	0.0266951	0.0593556	0.449748	0.6575	0.664138	-0.190461	0.158671	-0.0158949	0.0839415	-0.189357	0.851631	0.935668	-0.673531	-0.324399	-0.498965	0.0839415	-5.9442	6.70777e-06	2.65895e-05
Flnb	A0A0G2JXT8	0.859436	0.923226	0.891331	0.015337	58.1163	1.1007e-24	7.76608e-24	0.00108554	0.0912984	0.046192	0.0216898	2.12966	0.0451918	0.167667	0.264688	0.354901	0.309794	0.0216898	14.2829	2.75645e-12	4.69165e-11
Flnc	D3ZHA0	0.0318256	0.162868	0.0973466	0.0315063	3.08975	0.0055526	0.00602322	-0.0788097	0.106512	0.013851	0.0445567	0.310863	0.75897	0.882436	0.0294892	0.214811	0.12215	0.0445567	2.74145	0.0122298	0.0240803
Flot1	Q9Z1E1	-1.59697	-1.33899	-1.46798	0.0620249	-23.6676	1.26235e-16	3.30455e-16	-0.0830185	0.281814	0.0993978	0.0877164	1.13317	0.269914	0.502966	0.250567	0.6154	0.432984	0.0877164	4.93618	6.96964e-05	0.000226513
Flot2	Q9Z2S9	-0.79089	-0.590658	-0.690774	0.0481417	-14.3488	2.52434e-12	4.33456e-12	0.0272034	0.310375	0.168789	0.0680827	2.47918	0.0217328	0.100648	0.31044	0.593612	0.452026	0.0680827	6.63937	1.42453e-06	6.32233e-06
Fmc1	Q4G012	-2.56528	-2.16186	-2.36357	0.0969926	-24.3686	6.98138e-17	1.90517e-16	-0.115889	0.454625	0.169368	0.137168	1.23474	0.230563	0.461686	0.309902	0.880416	0.595159	0.137168	4.3389	0.00028893	0.000832739
Fmo1	P36365	3.08743	3.434	3.26072	0.0833262	39.132	4.13413e-21	1.90655e-20	0.0177232	0.507851	0.262787	0.117841	2.23001	0.03679	0.146539	-0.901883	-0.411755	-0.656819	0.117841	-5.57378	1.56743e-05	5.80881e-05
Fmo3	Q9EQ76	3.38473	3.78608	3.58541	0.0964952	37.1563	1.20902e-20	5.22535e-20	-0.431889	0.135699	-0.148095	0.136465	-1.08523	0.290124	0.524068	-1.32312	-0.755527	-1.03932	0.136465	-7.61603	1.79531e-07	9.59241e-07
Fmo4	Q8K4B7	0.292267	1.38968	0.840975	0.263851	3.18731	0.00443207	0.00482197	-0.848183	0.703797	-0.072193	0.373142	-0.193474	0.848447	0.934481	-2.1381	-0.586118	-1.36211	0.373142	-3.65038	0.0014941	0.00361696
Fmo5	Q8K4C0	3.15599	3.33027	3.24313	0.0419028	77.3964	2.75784e-27	3.14013e-26	0.470546	0.71702	0.593783	0.0592596	10.02	1.8707e-09	3.09774e-07	0.0111999	0.257674	0.134437	0.0592596	2.26861	0.0339571	0.0595783
Fmr1	Q80WE1	-3.4125	-2.91855	-3.16552	0.11876	-26.6547	1.12367e-17	3.39776e-17	-0.19107	0.507482	0.158206	0.167952	0.941971	0.356919	0.58834	-0.525073	0.173479	-0.175797	0.167952	-1.04671	0.307133	0.396463
Fn1	P04937	1.46474	1.55322	1.50898	0.0212718	70.9381	1.7074e-26	1.65332e-25	-0.28682	-0.161699	-0.22426	0.0300829	-7.45473	2.5055e-07	1.35625e-05	-0.647771	-0.522649	-0.58521	0.0300829	-19.4533	6.52422e-15	2.53447e-13
Fn3k	D3ZZU8	-6.81605	-5.14334	-5.9797	0.402168	-14.8686	1.27464e-12	2.24593e-12	-0.28608	2.07949	0.896704	0.568752	1.57662	0.12983	0.32364	-0.632355	1.73321	0.550428	0.568752	0.967783	0.344167	0.433498
Fn3krp	B2RYN1	-2.5427	-2.13513	-2.33891	0.0979904	-23.8688	1.06322e-16	2.82215e-16	0.0452189	0.621602	0.333411	0.138579	2.40592	0.0254261	0.112845	-0.22647	0.349913	0.0617219	0.138579	0.44539	0.660595	0.737261
Fndc3a	A0A8I5ZVT2	-3.15036	-1.63632	-2.39334	0.36402	-6.57474	1.64107e-06	2.01667e-06	-1.1776	0.963576	-0.107013	0.514802	-0.207873	0.837331	0.927497	-1.7931	0.348076	-0.722513	0.514802	-1.40348	0.175089	0.247493
Focad	F1LU27	-2.9205	-2.56735	-2.74392	0.0849078	-32.3165	2.1588e-19	8.1004e-19	-0.110746	0.388685	0.138969	0.120078	1.15733	0.260134	0.490554	-0.212985	0.286446	0.0367301	0.120078	0.305886	0.762703	0.820876
Fpgs	M0R401	-6.18161	-3.90408	-5.04284	0.547583	-9.20928	8.03294e-09	1.11355e-08	-2.13348	1.08742	-0.523031	0.7744	-0.675401	0.50679	0.715859	-1.34019	1.88071	0.27026	0.7744	0.348993	0.730569	0.793794
Frrs1	A0A8I6A2I6	0.198748	0.599861	0.399305	0.0964394	4.14048	0.000464389	0.000522992	-0.433086	0.134173	-0.149456	0.136386	-1.09584	0.28556	0.518507	0.523732	1.09099	0.807362	0.136386	5.91969	7.09192e-06	2.80114e-05
Fscn1	P85845	-2.41025	-2.06123	-2.23574	0.0839139	-26.6432	1.13361e-17	3.42468e-17	-0.269046	0.224538	-0.0222539	0.118672	-0.187524	0.85305	0.935804	-0.126352	0.367232	0.12044	0.118672	1.0149	0.321706	0.410973
Ftcd	O88618	3.75767	3.95462	3.85614	0.0473522	81.4354	9.50817e-28	1.20966e-26	-0.232865	0.0456623	-0.0936013	0.0669661	-1.39774	0.176782	0.395217	-0.924142	-0.645615	-0.784878	0.0669661	-11.7205	1.12311e-10	1.22798e-09
Fth1	P19132	3.66303	3.89215	3.77759	0.0550856	68.5768	3.46589e-26	3.17018e-25	0.179489	0.503504	0.341496	0.0779028	4.38362	0.000259634	0.00369443	-0.420906	-0.0968906	-0.258898	0.0779028	-3.32335	0.00322879	0.00727248
Ftl1	P02793	2.74829	3.03065	2.88947	0.0678876	42.5626	7.22925e-22	3.63887e-21	0.247142	0.646459	0.446801	0.0960075	4.65381	0.000136253	0.00227227	0.233974	0.633291	0.433632	0.0960075	4.51665	0.00018896	0.000561607
Fubp1	Q32PX7	0.929915	1.13965	1.03478	0.0504266	20.5206	2.24229e-15	5.12036e-15	-0.228514	0.0680976	-0.080208	0.071314	-1.12472	0.273401	0.505754	-0.160876	0.135735	-0.0125705	0.071314	-0.17627	0.86177	0.896241
Fubp3	G3V829	-1.51423	-1.2608	-1.38752	0.0609342	-22.7707	2.75975e-16	6.96689e-16	-0.0636511	0.294766	0.115557	0.086174	1.34098	0.194253	0.416238	-0.259906	0.0985114	-0.0806972	0.086174	-0.936445	0.35969	0.448187
Fundc2	D3ZAQ0	-2.08077	-1.71625	-1.89851	0.0876402	-21.6626	7.55251e-16	1.82032e-15	-0.190198	0.325305	0.0675537	0.123942	0.545043	0.591466	0.775008	0.621047	1.13655	0.878798	0.123942	7.0904	5.38777e-07	2.63172e-06
Fxn	D3ZYW7	-1.29731	-0.982911	-1.14011	0.0755906	-15.0827	9.6762e-13	1.72707e-12	-0.201579	0.243048	0.0207345	0.106901	0.193959	0.848072	0.934378	0.568954	1.01358	0.791267	0.106901	7.40185	2.79686e-07	1.45208e-06
Fxr2	A0A8J8YNR6	-1.48025	-1.17474	-1.3275	0.0734523	-18.0729	2.81553e-14	5.71764e-14	-0.317603	0.114446	-0.101579	0.103877	-0.977873	0.339269	0.573282	-0.210373	0.221676	0.00565139	0.103877	0.0544045	0.957127	0.969161
Fxyd1	O08589	1.3438	1.73856	1.54118	0.0949117	16.238	2.30931e-13	4.33259e-13	0.0517494	0.610023	0.330886	0.134225	2.46515	0.0223986	0.10258	-0.493611	0.0646628	-0.214474	0.134225	-1.59787	0.125012	0.184941
Fyco1	D3Z9D2	-1.95444	0.383867	-0.785285	0.562196	-1.39682	0.177057	0.18253	-1.42265	1.88421	0.230784	0.795066	0.29027	0.774456	0.893208	-3.37763	-0.0707737	-1.7242	0.795066	-2.16863	0.0417418	0.0716008
G3bp1	D3ZYS7	0.807063	0.918481	0.862772	0.026788	32.2074	2.31457e-19	8.64559e-19	-0.214991	-0.0574227	-0.136207	0.037884	-3.59537	0.00170213	0.0157877	-0.0940741	0.0634939	-0.0152901	0.037884	-0.403604	0.690584	0.761881
G3bp2	F7F5P9	0.938288	1.06669	1.00249	0.0308713	32.4731	1.95409e-19	7.35734e-19	-0.15544	0.0261463	-0.0646468	0.0436586	-1.48073	0.153526	0.36288	0.0914108	0.272997	0.182204	0.0436586	4.17338	0.000429248	0.00119107
G6pc1	P43428	0.0580992	0.315784	0.186942	0.061955	3.01738	0.00655603	0.00709306	-0.461674	-0.0972526	-0.279463	0.0876176	-3.18958	0.0044088	0.0322076	-0.815791	-0.451369	-0.63358	0.0876176	-7.23119	3.99942e-07	2.007e-06
G6pdx	P05370	-0.454002	-0.104867	-0.279434	0.0839424	-3.32888	0.00318729	0.00348261	-0.217634	0.276118	0.029242	0.118712	0.246326	0.807822	0.911007	1.27173	1.76548	1.5186	0.118712	12.7923	2.21978e-11	2.85862e-10
Gaa	Q6P7A9	-2.38879	-2.06836	-2.22857	0.0770422	-28.9267	2.10658e-18	6.94898e-18	-0.337127	0.116038	-0.110544	0.108954	-1.01459	0.321847	0.556292	0.386916	0.840082	0.613499	0.108954	5.6308	1.37413e-05	5.1561e-05
Gadd45gip1	Q5XJW2	-3.8452	-3.14826	-3.49673	0.167565	-20.8679	1.60122e-15	3.73129e-15	-0.522155	0.463466	-0.0293448	0.236972	-0.123832	0.902626	0.961132	0.270431	1.25605	0.763241	0.236972	3.2208	0.00410057	0.00902673
Gak	P97874	-0.381604	-0.189151	-0.285378	0.0462712	-6.16749	4.05167e-06	4.90238e-06	-0.225069	0.0470997	-0.0889848	0.0654374	-1.35985	0.188301	0.407399	-0.385115	-0.112946	-0.249031	0.0654374	-3.80563	0.00103305	0.00258614
Galk1	A0A8I6ARU6	1.41206	1.64288	1.52747	0.0554945	27.5248	5.82785e-18	1.82058e-17	0.0106031	0.337024	0.173813	0.0784811	2.21472	0.0379711	0.149445	0.0868507	0.413271	0.250061	0.0784811	3.18626	0.00444287	0.0096962
Galk2	Q5XIG6	-0.954129	-0.65271	-0.80342	0.0724699	-11.0863	3.09204e-10	4.63455e-10	-0.091693	0.334577	0.121442	0.102488	1.18494	0.249277	0.478277	0.12065	0.546921	0.333785	0.102488	3.25683	0.00377098	0.00837377
Galm	Q66HG4	2.23488	2.37927	2.30708	0.0347155	66.4568	6.68263e-26	5.71659e-25	0.0381613	0.242359	0.14026	0.0490951	2.85691	0.00944082	0.0545673	-0.0734327	0.130765	0.0286662	0.0490951	0.583891	0.565514	0.653368
Galns	Q32KJ6	-1.22417	-0.879643	-1.05191	0.082835	-12.6988	2.54595e-11	4.08093e-11	-0.202636	0.284602	0.0409833	0.117146	0.349847	0.729938	0.86482	0.41923	0.906469	0.66285	0.117146	5.6583	1.28975e-05	4.87832e-05
Galt	P43424	0.818599	1.16635	0.992472	0.0836084	11.8705	8.89257e-11	1.38626e-10	-0.470859	0.0209282	-0.224965	0.11824	-1.90262	0.0708927	0.223002	-0.223059	0.268729	0.022835	0.11824	0.193124	0.848718	0.886574
Gamt	P10868	3.94826	4.13276	4.04051	0.0443589	91.0867	9.10714e-29	1.43395e-27	-0.347763	-0.0868419	-0.217302	0.062733	-3.46392	0.00232156	0.0199591	-0.408673	-0.147752	-0.278212	0.062733	-4.43487	0.00022971	0.000674225
Ganab	D3ZAN3	2.2808	2.3654	2.3231	0.0203398	114.215	7.93951e-31	2.30963e-29	-0.158872	-0.0392328	-0.0990526	0.0287648	-3.44353	0.0024357	0.0206011	-0.122323	-0.00268323	-0.062503	0.0287648	-2.1729	0.0413791	0.0710524
Gapdh	P04797	4.23987	4.58699	4.41343	0.0834577	52.8823	7.88533e-24	5.046e-23	-0.186982	0.303919	0.0584683	0.118027	0.495381	0.625475	0.794342	-0.200262	0.29064	0.045189	0.118027	0.382869	0.705665	0.773864
Gapdh-ps1	A0A8I6AAX6	-1.9726	-1.05577	-1.51419	0.220433	-6.86915	8.65167e-07	1.07237e-06	-0.522229	0.774368	0.12607	0.31174	0.404406	0.690003	0.837336	-0.584059	0.712538	0.0642394	0.31174	0.206067	0.838723	0.880592
Gapvd1	A0A8I5Y674	-1.95868	-1.67072	-1.8147	0.0692334	-26.2113	1.58258e-17	4.71631e-17	-0.259085	0.148149	-0.0554683	0.0979109	-0.566518	0.577047	0.767615	-0.349975	0.0572582	-0.146359	0.0979109	-1.49482	0.149839	0.217003
Gar1	Q6AYA1	0.292172	0.504726	0.398449	0.0511042	7.79679	1.2409e-07	1.61e-07	0.0153361	0.315933	0.165634	0.0722722	2.29181	0.0323519	0.133867	0.514511	0.815108	0.66481	0.0722722	9.19868	8.19168e-09	5.73071e-08
Gars1	Q5I0G4	1.01417	1.11969	1.06693	0.0253697	42.0552	9.27386e-22	4.63272e-21	-0.250103	-0.100878	-0.17549	0.0358781	-4.89129	7.75101e-05	0.00143786	0.312297	0.461522	0.386909	0.0358781	10.784	5.08518e-10	4.69029e-09
Gart	G3V918	-0.410658	-0.158282	-0.28447	0.0606787	-4.68814	0.000125561	0.00014431	-0.355219	0.00169527	-0.176762	0.0858126	-2.05986	0.0520213	0.183519	0.177759	0.534673	0.356216	0.0858126	4.15109	0.00045275	0.00124478
Gas2	G3V857	0.706518	0.882492	0.794505	0.0423093	18.7785	1.31747e-14	2.76033e-14	-0.125727	0.123138	-0.00129461	0.0598343	-0.0216366	0.982942	0.995603	-0.205139	0.0437255	-0.0807068	0.0598343	-1.34884	0.191756	0.268068
Gba	M0R3L8	-1.06384	-0.757538	-0.910689	0.0736439	-12.3661	4.17503e-11	6.60563e-11	-0.283977	0.149199	-0.0673893	0.104148	-0.647052	0.524609	0.728077	0.0233188	0.456495	0.239907	0.104148	2.30351	0.0315691	0.0558334
Gba2	Q5M868	-4.44746	-2.73496	-3.59121	0.411736	-8.72212	2.00528e-08	2.71816e-08	-2.17173	0.250117	-0.960806	0.582283	-1.65007	0.113808	0.298012	-3.45026	-1.02841	-2.23933	0.582283	-3.84578	0.000938789	0.00237357
Gbe1	A0A0G2JTB2	4.44546	4.64378	4.54462	0.0476825	95.3099	3.52364e-29	6.28103e-28	-0.506497	-0.226026	-0.366261	0.0674333	-5.43146	2.18002e-05	0.000464415	-0.934548	-0.654078	-0.794313	0.0674333	-11.7792	1.02472e-10	1.12788e-09
Gbf1	F1M8X9	-1.70482	-1.39928	-1.55205	0.0734615	-21.1274	1.24929e-15	2.94024e-15	-0.379889	0.0522139	-0.163838	0.10389	-1.57703	0.129735	0.32364	-0.566797	-0.134694	-0.350746	0.10389	-3.37612	0.00285354	0.00651036
Gbp2	Q63663	-1.89996	-1.31105	-1.6055	0.141592	-11.3389	2.05526e-10	3.12165e-10	-0.742829	0.0900206	-0.326404	0.200241	-1.63005	0.117999	0.304639	-0.52202	0.310829	-0.105595	0.200241	-0.52734	0.603485	0.686667
Gbp7	D3ZV82	-0.318859	0.249458	-0.0347004	0.13664	-0.253955	0.802	0.80738	-1.16962	-0.365897	-0.767758	0.193238	-3.97312	0.00069281	0.00786137	-1.57583	-0.772103	-1.17396	0.193238	-6.07521	4.9866e-06	2.01539e-05
Gc	P04276	2.19498	2.42483	2.3099	0.0552612	41.7997	1.05248e-21	5.21813e-21	-0.406967	-0.0819181	-0.244442	0.0781512	-3.12781	0.00508608	0.0358086	-0.894611	-0.569563	-0.732087	0.0781512	-9.36757	6.00579e-09	4.32051e-08
Gcat	A0A0G2K2Q2	1.6438	1.82428	1.73404	0.0433935	39.9608	2.67701e-21	1.2664e-20	0.104838	0.360079	0.232458	0.0613676	3.78797	0.00107742	0.0111875	0.49382	0.749062	0.621441	0.0613676	10.1265	1.55382e-09	1.26684e-08
Gcc2	D3ZZL9	-5.01314	-2.97346	-3.9933	0.4904	-8.14295	6.19243e-08	8.15612e-08	-1.46446	1.42009	-0.0221849	0.69353	-0.0319883	0.974783	0.990685	-3.34641	-0.461857	-1.90413	0.69353	-2.74557	0.0121181	0.0238889
Gcdh	A0A8I5ZN89	2.3763	2.67845	2.52738	0.0726467	34.7899	4.71414e-20	1.917e-19	-0.361463	0.065848	-0.147807	0.102738	-1.43868	0.164979	0.378072	-0.0531791	0.374132	0.160476	0.102738	1.562	0.133234	0.196051
Gchfr	P70552	1.03545	1.34151	1.18848	0.0735842	16.1513	2.56362e-13	4.78253e-13	-0.273765	0.15906	-0.0573527	0.104064	-0.55113	0.587361	0.772695	-1.38809	-0.955262	-1.17167	0.104064	-11.2592	2.33631e-10	2.37369e-09
Gck	P17712	-0.576471	-0.333584	-0.455028	0.0583971	-7.79195	1.25315e-07	1.62461e-07	-0.448561	-0.105067	-0.276814	0.082586	-3.35183	0.00302067	0.0242093	-0.506807	-0.163313	-0.33506	0.082586	-4.0571	0.000566834	0.00151923
Gckr	Q07071	2.13806	2.27106	2.20456	0.0319782	68.9395	3.10386e-26	2.85486e-25	-0.290867	-0.10277	-0.196819	0.045224	-4.35209	0.000279962	0.00391709	-0.318248	-0.130151	-0.224199	0.045224	-4.95753	6.62644e-05	0.000217069
Gclc	P19468	0.627715	0.813882	0.720799	0.04476	16.1036	2.71562e-13	5.05466e-13	0.0765548	0.339835	0.208195	0.0633002	3.28901	0.00349845	0.0270536	-0.294833	-0.031553	-0.163193	0.0633002	-2.57808	0.0175368	0.0331463
Gclm	P48508	0.69123	0.936413	0.813822	0.0589493	13.8055	5.27095e-12	8.79913e-12	-0.162878	0.183864	0.0104928	0.0833668	0.125863	0.901037	0.960761	-0.373949	-0.0272077	-0.200579	0.0833668	-2.40597	0.025423	0.0460234
Gcn1	F1LRI5	0.570128	0.695629	0.632878	0.0301742	20.9742	1.44598e-15	3.38866e-15	-0.375951	-0.198465	-0.287208	0.0426727	-6.73049	1.16798e-06	4.88185e-05	-0.564595	-0.38711	-0.475853	0.0426727	-11.1512	2.78204e-10	2.75865e-09
Gcsh	Q5I0P2	3.33213	3.55975	3.44594	0.0547267	62.9663	2.0637e-25	1.63037e-24	-0.100943	0.220961	0.060009	0.0773952	0.775359	0.446772	0.671281	0.430618	0.752522	0.59157	0.0773952	7.6435	1.69685e-07	9.15523e-07
Gda	Q9WTT6	1.74775	2.09356	1.92066	0.0831435	23.1005	2.06323e-16	5.25273e-16	-0.192538	0.296515	0.0519883	0.117583	0.442142	0.662906	0.818899	-0.777967	-0.288913	-0.53344	0.117583	-4.53672	0.000180121	0.000538244
Gdi1	P50398	2.66249	2.78302	2.72276	0.0289809	93.9501	4.76167e-29	8.10466e-28	-0.175217	-0.00475064	-0.0899839	0.0409851	-2.19553	0.039502	0.152378	-0.252708	-0.0822413	-0.167475	0.0409851	-4.08623	0.000528714	0.00142632
Gdi2	P50399	2.87643	2.97058	2.92351	0.0226353	129.157	6.02582e-32	2.68882e-30	-0.160163	-0.0270214	-0.0935923	0.0320112	-2.92374	0.00811594	0.0492626	-0.19525	-0.062108	-0.128679	0.0320112	-4.01981	0.000619677	0.00164881
Gdpd1	Q0VGK4	-1.4695	-1.11765	-1.29357	0.0845967	-15.2911	7.42279e-13	1.3357e-12	-0.773019	-0.275419	-0.524219	0.119638	-4.38172	0.000260819	0.00369443	-0.650092	-0.152491	-0.401291	0.119638	-3.35422	0.00300379	0.00681686
Get3	G3V9T7	-0.00382264	0.352854	0.174516	0.0857555	2.03504	0.0546645	0.057284	-0.177954	0.326462	0.0742541	0.121277	0.612271	0.546932	0.746268	0.161417	0.665834	0.413625	0.121277	3.4106	0.00263175	0.00604313
Get4	F1LXF5	-6.00088	-2.05072	-4.0258	0.949736	-4.23886	0.000367015	0.000414745	-3.78145	1.80493	-0.988258	1.34313	-0.735788	0.469999	0.689382	-2.23467	3.35171	0.55852	1.34313	0.415835	0.681749	0.753897
Gfer	Q63042	-2.05584	-1.65489	-1.85537	0.0964006	-19.2464	8.07343e-15	1.73332e-14	0.00600089	0.573033	0.289517	0.136331	2.12363	0.0457482	0.169351	0.900737	1.46777	1.18425	0.136331	8.6866	2.14615e-08	1.38681e-07
Gfm1	Q07803	-0.434917	-0.258905	-0.346911	0.0423184	-8.19765	5.55636e-08	7.33297e-08	-0.0145926	0.234326	0.109867	0.0598472	1.83578	0.0805914	0.242804	0.0946735	0.343592	0.219133	0.0598472	3.66153	0.00145509	0.00352769
Gfm2	Q5BJP6	-3.71967	-2.45893	-3.0893	0.303118	-10.1917	1.38786e-09	1.99944e-09	-1.2999	0.483056	-0.408421	0.428674	-0.952753	0.351554	0.583332	-0.416472	1.36648	0.475005	0.428674	1.10808	0.280358	0.367357
Gfpt1	P82808	0.555936	0.694026	0.624981	0.033201	18.8242	1.25541e-14	2.63533e-14	-0.215366	-0.0200766	-0.117721	0.0469533	-2.5072	0.0204574	0.0966384	-0.369686	-0.174397	-0.272041	0.0469533	-5.79387	9.44902e-06	3.63644e-05
Gfus	G3V762	0.870855	1.00026	0.935558	0.031113	30.0697	9.50855e-19	3.31568e-18	-0.169506	0.0135023	-0.0780017	0.0440005	-1.77275	0.0907781	0.258851	-0.534328	-0.35132	-0.442824	0.0440005	-10.0641	1.7322e-09	1.39847e-08
Ggact	Q4KM86	-0.104984	0.220708	0.0578617	0.078306	0.738919	0.468136	0.477094	-1.00254	-0.541944	-0.772244	0.110741	-6.9734	6.91562e-07	3.30947e-05	-0.573818	-0.11322	-0.343519	0.110741	-3.10199	0.00539818	0.0115296
Ggct	D3ZPV8	-0.0506017	0.432388	0.190893	0.116125	1.64386	0.115094	0.119397	-0.663962	0.019088	-0.322437	0.164225	-1.96338	0.0629806	0.20734	-1.07332	-0.390267	-0.731792	0.164225	-4.45602	0.00021839	0.000642713
Ggcx	O88496	0.874713	1.03884	0.956775	0.0394602	24.2466	7.73026e-17	2.09567e-16	-0.1932	0.0389064	-0.0771466	0.0558051	-1.38243	0.181367	0.401495	-0.167101	0.0650055	-0.0510476	0.0558051	-0.914747	0.370709	0.460527
Ggt5	Q9QWE9	0.502862	0.726916	0.614889	0.0538692	11.4145	1.82139e-10	2.77281e-10	-0.227192	0.0896684	-0.0687619	0.0761826	-0.902594	0.376979	0.606324	-0.42782	-0.110959	-0.26939	0.0761826	-3.53611	0.00195815	0.00462836
Ghitm	Q5XIA8	-3.98829	-0.398565	-2.19343	0.863075	-2.54141	0.0189951	0.0202459	-2.38624	2.6904	0.152078	1.22057	0.124595	0.902029	0.960806	-0.549159	4.52748	1.98916	1.22057	1.62969	0.118075	0.1761
Gjb1	P08033	0.750665	0.9394	0.845033	0.0453775	18.6223	1.55523e-14	3.22776e-14	0.0339294	0.300841	0.167385	0.0641734	2.60833	0.0164138	0.081747	-0.0434321	0.22348	0.0900238	0.0641734	1.40282	0.175282	0.247661
Gk	Q63060	2.31848	2.4437	2.38109	0.0301066	79.0885	1.75372e-27	2.04621e-26	-0.516549	-0.33946	-0.428004	0.0425772	-10.0524	1.76773e-09	3.09774e-07	-0.618041	-0.440953	-0.529497	0.0425772	-12.4362	3.75889e-11	4.49705e-10
Gkap1	Q5XIG5	-2.92102	-2.58889	-2.75496	0.0798525	-34.5006	5.60179e-20	2.26126e-19	-0.420732	0.0489636	-0.185884	0.112928	-1.64603	0.114642	0.298976	-0.54411	-0.0744147	-0.309262	0.112928	-2.73857	0.0123085	0.0242209
Gla	D3ZJF9	-2.16439	-1.57277	-1.86858	0.142242	-13.1366	1.34833e-11	2.19212e-11	-0.415866	0.420805	0.00246986	0.20116	0.0122781	0.99032	0.99736	0.388084	1.22475	0.806419	0.20116	4.00884	0.000636135	0.00168581
Glb1	D3ZUM4	-2.62874	-2.14082	-2.38478	0.11731	-20.3288	2.70646e-15	6.11685e-15	-0.501672	0.188351	-0.156661	0.165902	-0.944297	0.355757	0.587648	0.360319	1.05034	0.705331	0.165902	4.2515	0.000356093	0.00101016
Gldc	A0A0G2JUZ5	1.10928	1.37974	1.24451	0.0650268	19.1384	9.03126e-15	1.92535e-14	-0.251282	0.131207	-0.0600375	0.0919617	-0.652853	0.520935	0.725705	0.190044	0.572534	0.381289	0.0919617	4.14617	0.000458109	0.00125742
Glg1	Q62638	-2.31221	-1.94024	-2.12623	0.0894331	-23.7745	1.15211e-16	3.03854e-16	-0.183478	0.34257	0.0795461	0.126477	0.628935	0.536174	0.738609	-0.457017	0.0690318	-0.193993	0.126477	-1.53381	0.140005	0.204465
Glo1	Q6P7Q4	2.89646	3.11721	3.00683	0.0530764	56.6511	1.87562e-24	1.28492e-23	-0.389941	-0.0777442	-0.233843	0.0750614	-3.11536	0.00523441	0.0363874	-0.663059	-0.350862	-0.506961	0.0750614	-6.75395	1.10994e-06	5.02748e-06
Glod4	Q5I0D1	0.228433	0.338009	0.283221	0.0263452	10.7504	5.37764e-10	7.93785e-10	-0.101783	0.0531801	-0.0243016	0.0372577	-0.652256	0.521312	0.725705	-0.171083	-0.0161198	-0.0936015	0.0372577	-2.51227	0.0202342	0.0376414
Glrx	Q9ESH6	0.096104	0.34095	0.218527	0.058868	3.71215	0.00129033	0.00143024	0.0192862	0.36555	0.192418	0.083252	2.31127	0.0310595	0.129908	-0.174929	0.171335	-0.00179711	0.083252	-0.0215864	0.982982	0.987467
Glrx3	Q9JLZ1	0.249643	0.416201	0.332922	0.0400454	8.31362	4.42146e-08	5.88222e-08	-0.141978	0.0935703	-0.024204	0.0566328	-0.427384	0.67345	0.825438	0.101394	0.336943	0.219168	0.0566328	3.86999	0.000886146	0.00226125
Glrx5	D4ADD7	-1.7559	-1.35294	-1.55442	0.0968827	-16.0443	2.91813e-13	5.42243e-13	-0.45881	0.111057	-0.173876	0.137013	-1.26905	0.218309	0.44718	-0.280092	0.289776	0.00484212	0.137013	0.0353406	0.972142	0.980456
Gls2	P28492	2.75609	2.90457	2.83033	0.0356976	79.2863	1.66438e-27	1.96278e-26	-0.298999	-0.0890246	-0.194012	0.050484	-3.84304	0.000944957	0.0102303	-0.363186	-0.153211	-0.258198	0.050484	-5.11446	4.57646e-05	0.000153885
Gltpd2	A0A8I5Y8A9	-1.76549	-1.35607	-1.56078	0.0984368	-15.8557	3.67382e-13	6.78465e-13	-0.393581	0.185428	-0.104076	0.139211	-0.747618	0.462981	0.685548	-1.23689	-0.657885	-0.947389	0.139211	-6.80543	9.92776e-07	4.51535e-06
Glud1	P10860	4.13804	4.31432	4.22618	0.0423839	99.712	1.36793e-29	2.66337e-28	-0.0178341	0.231469	0.106818	0.0599398	1.78208	0.0892029	0.256352	0.587778	0.837081	0.712429	0.0599398	11.8857	8.68499e-11	9.82118e-10
Glul	P09606	4.39878	4.83356	4.61617	0.104533	44.1597	3.36269e-22	1.73765e-21	-0.240188	0.374682	0.067247	0.147833	0.454886	0.653859	0.814815	-1.56033	-0.945462	-1.2529	0.147833	-8.47511	3.22617e-08	2.02141e-07
Glyat	Q5PQT3	3.61174	3.7729	3.69232	0.0387477	95.2913	3.53807e-29	6.28103e-28	0.0195437	0.247459	0.133502	0.0547976	2.43627	0.0238305	0.107059	0.00272565	0.230641	0.116683	0.0547976	2.12935	0.0452201	0.0765726
Glyatl1	B1H250	2.94908	3.11584	3.03246	0.0400931	75.6355	4.46425e-27	4.849e-26	-0.00122627	0.234603	0.116688	0.0567002	2.05799	0.0522165	0.183816	0.544037	0.779866	0.661951	0.0567002	11.6746	1.20694e-10	1.30239e-09
Glyctk	Q0VGK3	1.18766	1.33147	1.25957	0.0345757	36.4293	1.81978e-20	7.74344e-20	-0.181372	0.0220037	-0.079684	0.0488974	-1.62962	0.118092	0.304641	0.305695	0.509071	0.407383	0.0488974	8.33139	4.27007e-08	2.59664e-07
Glyr1	Q5RKH0	-2.87863	-2.5291	-2.70387	0.0840363	-32.1749	2.36314e-19	8.80711e-19	-0.246144	0.248161	0.00100874	0.118845	0.00848785	0.993308	0.997862	0.0538274	0.548132	0.30098	0.118845	2.53253	0.0193648	0.0361871
Gm2a	A0A8I6A5G9	-0.972316	-0.572206	-0.772261	0.0961982	-8.02781	7.78925e-08	1.02104e-07	-0.147567	0.418274	0.135354	0.136045	0.994921	0.331101	0.564428	0.185891	0.751732	0.468811	0.136045	3.44601	0.00242154	0.00560332
Gm5471	A0A8I6AB39	0.479073	0.675093	0.577083	0.0471287	12.2448	5.01277e-11	7.9008e-11	-0.327768	-0.0505547	-0.189161	0.0666501	-2.83812	0.00984896	0.0565587	0.0623759	0.339589	0.200982	0.0666501	3.01549	0.00658447	0.0137694
Gmfb	Q63228	-1.52422	-1.0735	-1.29886	0.108366	-11.9859	7.44142e-11	1.16398e-10	-0.46748	0.169933	-0.148773	0.153253	-0.970772	0.342711	0.575308	-0.477085	0.160327	-0.158379	0.153253	-1.03345	0.313149	0.402185
Gmppa	Q5XIC1	0.179694	0.302092	0.240893	0.029428	8.18584	5.68771e-08	7.50033e-08	-0.348823	-0.175726	-0.262274	0.0416175	-6.30201	2.99909e-06	0.00010003	-0.718396	-0.5453	-0.631848	0.0416175	-15.1823	8.52176e-13	1.67493e-11
Gmppb	D4A746	0.799373	0.939954	0.869663	0.0337996	25.73	2.30953e-17	6.74278e-17	-0.378383	-0.179572	-0.278978	0.0477999	-5.83636	8.57448e-06	0.000235941	-0.633056	-0.434245	-0.533651	0.0477999	-11.1643	2.72382e-10	2.70905e-09
Gmpr2	Q5FVP6	-3.26674	-0.863798	-2.06527	0.577738	-3.57475	0.00178721	0.00196975	-1.80121	1.59706	-0.102078	0.817044	-0.124935	0.901763	0.960806	-0.946376	2.4519	0.75276	0.817044	0.921321	0.367347	0.456866
Gmps	Q4V7C6	-1.05781	-0.76045	-0.909128	0.0714932	-12.7163	2.48144e-11	3.9814e-11	-0.320191	0.100335	-0.109928	0.101107	-1.08725	0.289248	0.523448	-0.0804684	0.340057	0.129794	0.101107	1.28374	0.213218	0.293347
Gna13	Q6Q7Y5	-1.78478	-1.46812	-1.62645	0.0761359	-21.3624	1.0001e-15	2.38436e-15	-0.107649	0.340185	0.116268	0.107672	1.07983	0.292464	0.52718	-0.0888161	0.359018	0.135101	0.107672	1.25474	0.223358	0.304387
Gnai2	P04897	-0.184391	0.0148618	-0.0847648	0.0479063	-1.76939	0.0913507	0.0950646	-0.0829791	0.198807	0.0579141	0.0677497	0.854824	0.402296	0.628968	-0.36808	-0.0862939	-0.227187	0.0677497	-3.35333	0.00301005	0.00682636
Gnai3	P08753	0.0965432	0.369399	0.232971	0.0656025	3.55125	0.00188933	0.00208022	-0.379302	0.00657448	-0.186364	0.092776	-2.00875	0.0575942	0.195852	-0.335851	0.0500259	-0.142912	0.092776	-1.5404	0.138397	0.202339
Gnas	Q63803	-0.269359	-0.00549327	-0.137426	0.063441	-2.1662	0.0419496	0.0441279	-0.100712	0.27245	0.085869	0.0897191	0.957087	0.349413	0.580881	-0.0471428	0.326019	0.139438	0.0897191	1.55416	0.135087	0.197984
Gnb1	P54311	0.401795	0.546759	0.474277	0.0348537	13.6077	6.93164e-12	1.14728e-11	-0.101486	0.103524	0.00101893	0.0492905	0.0206719	0.983703	0.995603	0.0664292	0.27144	0.168934	0.0492905	3.42732	0.00253035	0.0058265
Gnb2	P54313	-0.355882	-0.0822886	-0.219085	0.0657799	-3.33058	0.00317465	0.00346995	-0.0756019	0.311318	0.117858	0.0930269	1.26692	0.219053	0.44762	-0.0178394	0.369081	0.175621	0.0930269	1.88785	0.072943	0.115464
Gnb4	O35353	2.41685	2.65618	2.53652	0.0575406	44.0822	3.48781e-22	1.79669e-21	-0.224633	0.113823	-0.0554051	0.0813747	-0.680864	0.503397	0.713923	-0.239371	0.099085	-0.0701429	0.0813747	-0.861974	0.398438	0.489268
Gne	O35826	3.22417	3.60946	3.41682	0.0926333	36.8854	1.4067e-20	6.04809e-20	-0.515085	0.0297871	-0.242649	0.131003	-1.85224	0.0781019	0.239011	-1.53852	-0.993649	-1.26608	0.131003	-9.66453	3.50952e-09	2.68873e-08
Gng12	G3V6P8	-0.268554	-0.0367076	-0.152631	0.0557427	-2.73813	0.0123205	0.01323	-0.00789716	0.319984	0.156043	0.0788321	1.97944	0.0610255	0.201829	-0.397895	-0.0700142	-0.233955	0.0788321	-2.96776	0.00734275	0.0151158
Gnl1	Q6MG06	-5.14622	-3.42962	-4.28792	0.412722	-10.3894	9.88406e-10	1.43776e-09	-0.841477	1.58617	0.372347	0.583678	0.637933	0.530413	0.733427	-0.0783159	2.34933	1.13551	0.583678	1.94544	0.0652317	0.104815
Gnmt	P13255	3.73266	4.05015	3.89141	0.0763352	50.9779	1.69374e-23	1.02997e-22	-0.821667	-0.372661	-0.597164	0.107954	-5.53164	1.7279e-05	0.000407537	-0.835702	-0.386696	-0.611199	0.107954	-5.66165	1.27987e-05	4.84646e-05
Gnpat	Q9ES71	-1.37961	-1.14437	-1.26199	0.0565577	-22.3133	4.15814e-16	1.03079e-15	-0.172958	0.159717	-0.00662058	0.0799846	-0.0827732	0.934816	0.973253	0.337548	0.670222	0.503885	0.0799846	6.29978	3.01406e-06	1.27106e-05
Gnpnat1	B1H249	0.530262	0.758667	0.644464	0.0549153	11.7356	1.09695e-10	1.69575e-10	-0.471952	-0.148938	-0.310445	0.077662	-3.99739	0.000653775	0.00763436	-0.981083	-0.658069	-0.819576	0.077662	-10.5531	7.48592e-10	6.64476e-09
Golga2	Q62839	-1.40119	-1.24284	-1.32202	0.038073	-34.7232	4.90504e-20	1.99218e-19	-0.262446	-0.0384993	-0.150473	0.0538434	-2.79464	0.0108594	0.0600632	-0.253785	-0.0298382	-0.141812	0.0538434	-2.63378	0.0155216	0.0297114
Golga3-ps1	A0A0G2K5A4	-3.30301	-2.08996	-2.69649	0.291652	-9.24555	7.51299e-09	1.04323e-08	-1.63523	0.0802799	-0.777475	0.412459	-1.88498	0.0733476	0.227902	-1.01885	0.696659	-0.161096	0.412459	-0.390575	0.700045	0.769234
Golga4	Q5U4E6	-2.90911	-2.36573	-2.63742	0.130646	-20.1876	3.11184e-15	6.99952e-15	-0.64883	0.119634	-0.264598	0.184761	-1.43211	0.16683	0.379913	-0.753112	0.0153517	-0.36888	0.184761	-1.99652	0.0590038	0.0963554
Golga5	Q3ZU82	-1.71271	-1.50361	-1.60816	0.0502724	-31.9889	2.6629e-19	9.90192e-19	-0.233078	0.0626257	-0.0852263	0.0710959	-1.19875	0.243978	0.472501	-0.49508	-0.199376	-0.347228	0.0710959	-4.88394	7.88708e-05	0.000253338
Golgb1	G3V6A8	-5.44359	-3.07756	-4.26058	0.568862	-7.48965	2.33038e-07	2.97906e-07	-1.38386	1.96221	0.289178	0.804492	0.359454	0.722844	0.85981	-1.04445	2.30162	0.628582	0.804492	0.78134	0.443323	0.536996
Golim4	Q5BJK8	-0.919864	-0.706222	-0.813043	0.0513657	-15.8285	3.79821e-13	6.99481e-13	-0.150426	0.151709	0.00064135	0.072642	0.00882891	0.993039	0.997862	-0.109995	0.19214	0.0410728	0.072642	0.565414	0.577784	0.663597
Golm1	A0A8I5ZPY1	-2.02585	-1.65285	-1.83935	0.0896804	-20.5101	2.26538e-15	5.16951e-15	-0.541313	-0.0138097	-0.277561	0.126827	-2.1885	0.0400763	0.153553	-0.680319	-0.152816	-0.416567	0.126827	-3.28453	0.00353522	0.00788736
Gopc	A0A8I5ZTW6	-0.539309	-0.255484	-0.397396	0.0682398	-5.82353	8.82959e-06	1.05635e-05	-0.383275	0.0181146	-0.18258	0.0965057	-1.89191	0.072374	0.225665	-0.556677	-0.155288	-0.355983	0.0965057	-3.68872	0.00136416	0.00332432
Gorasp1	O35254	-6.42648	-1.73382	-4.08015	1.12825	-3.61635	0.00161962	0.00178803	-1.77666	4.85976	1.54155	1.59559	0.966132	0.344974	0.576966	-3.20703	3.42939	0.111185	1.59559	0.0696825	0.945106	0.959931
Gorasp2	Q9R064	1.31366	1.48283	1.39825	0.0406726	34.3781	6.02854e-20	2.42759e-19	-0.209697	0.0295409	-0.0900779	0.0575197	-1.56603	0.132286	0.327783	-0.26534	-0.0261027	-0.145722	0.0575197	-2.53342	0.0193277	0.0361382
Gosr1	Q62931	-3.82526	-1.68691	-2.75608	0.514122	-5.36076	2.57014e-05	3.01693e-05	-1.61134	1.41275	-0.0992959	0.727078	-0.136569	0.892673	0.956704	-0.691591	2.33249	0.82045	0.727078	1.12842	0.271869	0.358511
Gosr2	O35165	-0.209957	-0.0173629	-0.11366	0.0463053	-2.45458	0.0229132	0.0243043	-0.352969	-0.0805996	-0.216784	0.0654856	-3.31041	0.0033279	0.0258764	-0.125881	0.146489	0.0103041	0.0654856	0.157349	0.876473	0.908385
Got1	P13221	3.71529	3.97725	3.84627	0.0629816	61.0697	3.90953e-25	2.96765e-24	-0.532463	-0.162003	-0.347233	0.0890694	-3.89846	0.000827972	0.00905286	-0.904602	-0.534142	-0.719372	0.0890694	-8.07653	7.06713e-08	4.07254e-07
Got2	P00507	4.15429	4.28366	4.21898	0.0311039	135.641	2.15652e-32	1.06281e-30	-0.16542	0.0175341	-0.0739431	0.0439876	-1.681	0.107578	0.287776	0.813344	0.996298	0.904821	0.0439876	20.5699	2.13688e-15	9.79995e-14
Gpam	P97564	-0.00566453	0.291802	0.143069	0.0715197	2.00041	0.0585524	0.0613194	0.213008	0.633689	0.423349	0.101144	4.1856	0.000416884	0.00539824	0.78389	1.20457	0.994231	0.101144	9.82984	2.6144e-09	2.07948e-08
Gpd1	O35077	4.53881	4.71354	4.62617	0.0420112	110.118	1.70774e-30	4.51116e-29	-0.24154	0.00557135	-0.117984	0.0594128	-1.98584	0.0602608	0.200991	0.102894	0.350005	0.226449	0.0594128	3.81146	0.0010188	0.00255823
Gpd1l	D3ZAP9	-0.209593	0.0334368	-0.0880782	0.0584315	-1.50737	0.146612	0.151617	-0.0721273	0.271569	0.0997209	0.0826347	1.20677	0.24094	0.471039	-0.683568	-0.339871	-0.511719	0.0826347	-6.19255	3.83024e-06	1.58291e-05
Gpd2	P35571	-0.777118	-0.458856	-0.617987	0.0765194	-8.07621	7.07166e-08	9.29563e-08	-0.518609	-0.0685189	-0.293564	0.108215	-2.71279	0.0130347	0.0684271	1.13893	1.58902	1.36398	0.108215	12.6043	2.92693e-11	3.64707e-10
Gphn	Q03555	0.399573	0.490063	0.444818	0.0217564	20.4454	2.41342e-15	5.48083e-15	-0.158131	-0.0301594	-0.0941452	0.0307681	-3.05983	0.00594803	0.0395975	-0.275887	-0.147915	-0.211901	0.0307681	-6.88704	8.32463e-07	3.86609e-06
Gpi	Q6P6V0	2.14421	2.31476	2.22948	0.0410046	54.3716	4.41858e-24	2.90063e-23	-0.122958	0.118233	-0.00236242	0.0579892	-0.0407389	0.967889	0.988367	-0.544655	-0.303465	-0.42406	0.0579892	-7.31275	3.36945e-07	1.71432e-06
Gpm6a	Q812E9	-1.71608	-1.29345	-1.50477	0.101611	-14.8091	1.37701e-12	2.42243e-12	-0.4868	0.110879	-0.187961	0.1437	-1.30801	0.205007	0.428796	-0.479978	0.117701	-0.181138	0.1437	-1.26053	0.221303	0.30196
Gprin3	D3ZF21	-4.26601	-2.41361	-3.33981	0.445373	-7.49891	2.2861e-07	2.92358e-07	-0.820017	1.79968	0.489833	0.629852	0.777695	0.445422	0.669852	-2.06553	0.55417	-0.755679	0.629852	-1.19977	0.243589	0.326699
Gps1	P97834	0.17932	0.381644	0.280482	0.0486446	5.76594	1.00728e-05	1.20116e-05	-0.276587	0.00954217	-0.133523	0.0687939	-1.94091	0.0658111	0.213676	-0.286382	-0.000252278	-0.143317	0.0687939	-2.08328	0.0496327	0.0827294
Gpt	P25409	2.74152	2.97231	2.85692	0.0554894	51.4858	1.37756e-23	8.53414e-23	-0.430897	-0.104506	-0.267702	0.0784739	-3.41135	0.00262712	0.0216328	-0.183012	0.143379	-0.0198161	0.0784739	-0.252518	0.803096	0.852959
Gpt2	A0A8I6ARL0	0.862882	1.25455	1.05872	0.0941683	11.2428	2.39886e-10	3.61857e-10	-0.643435	-0.0895344	-0.366485	0.133174	-2.75192	0.0119475	0.0641473	-0.873617	-0.319715	-0.596666	0.133174	-4.48035	0.000206065	0.000608067
Gpx1	P04041	3.54153	3.81217	3.67685	0.0650711	56.5051	1.97938e-24	1.34761e-23	0.551265	0.934016	0.74264	0.0920245	8.07003	7.15932e-08	5.0298e-06	0.166267	0.549018	0.357643	0.0920245	3.88639	0.000852157	0.00218975
Gpx4	P36970	0.522828	0.665126	0.593977	0.0342127	17.3613	6.22205e-14	1.21713e-13	-0.0225887	0.178652	0.0780315	0.0483841	1.61275	0.121726	0.310638	0.337919	0.539159	0.438539	0.0483841	9.0637	1.05251e-08	7.21038e-08
Grb14	O88900	-0.588817	-0.261958	-0.425387	0.0785864	-5.41299	2.27575e-05	2.6828e-05	-0.580842	-0.118594	-0.349718	0.111138	-3.1467	0.00486891	0.034799	-0.577156	-0.114908	-0.346032	0.111138	-3.11353	0.00525649	0.0112781
Grb2	P62994	-0.622286	-0.420135	-0.521211	0.048603	-10.7238	5.62094e-10	8.28587e-10	-0.227076	0.0588081	-0.0841341	0.068735	-1.22404	0.234494	0.464898	-0.406223	-0.120338	-0.263281	0.068735	-3.83037	0.000973911	0.00245672
Grhpr	A0A8J8XIM5	2.49549	2.66645	2.58097	0.0411055	62.7889	2.18903e-25	1.71691e-24	-0.314066	-0.0722822	-0.193174	0.058132	-3.32303	0.00323121	0.0254035	-0.344692	-0.102908	-0.2238	0.058132	-3.84986	0.000929715	0.00235423
Grpel1	P97576	2.47579	2.60557	2.54068	0.0312013	81.4286	9.52485e-28	1.20966e-26	-0.0957712	0.0877561	-0.00400757	0.0441253	-0.0908223	0.928494	0.969911	0.98827	1.1718	1.08003	0.0441253	24.4765	6.38178e-17	4.78923e-15
Gsdmd	A0A096MJ11	1.44684	1.70929	1.57806	0.0631008	25.0086	4.12119e-17	1.16309e-16	-0.403538	-0.0323763	-0.217957	0.089238	-2.44242	0.0235184	0.106527	-0.48158	-0.110419	-0.295999	0.089238	-3.31696	0.00327735	0.00737181
Gsn	Q68FP1	0.205972	0.44637	0.326171	0.0577988	5.64321	1.33539e-05	1.5867e-05	-0.291931	0.0480435	-0.121944	0.0817399	-1.49185	0.150608	0.357519	-0.467005	-0.12703	-0.297018	0.0817399	-3.63369	0.0015544	0.00374372
Gspt1	Q6AYD5	-0.0851069	0.171397	0.0431451	0.0616711	0.6996	0.491854	0.500803	-0.361085	0.00166672	-0.179709	0.0872161	-2.0605	0.0519541	0.183479	-0.219886	0.142865	-0.0385104	0.0872161	-0.441551	0.663327	0.739968
Gspt2	A0A096MJE3	0.969156	1.17126	1.07021	0.0485912	22.0247	5.40736e-16	1.31967e-15	-0.208718	0.0770977	-0.06581	0.0687184	-0.957677	0.349122	0.580757	-0.169478	0.116337	-0.0265703	0.0687184	-0.386656	0.702901	0.771346
Gsr	P70619	0.888351	1.02526	0.956807	0.0329174	29.0669	1.90768e-18	6.34995e-18	0.00439832	0.19802	0.101209	0.0465523	2.1741	0.0412776	0.156485	0.214603	0.408224	0.311413	0.0465523	6.68954	1.27682e-06	5.73612e-06
Gss	P46413	2.89354	3.01682	2.95518	0.0296405	99.7006	1.37121e-29	2.66337e-28	-0.0207907	0.153556	0.0663826	0.041918	1.58363	0.128223	0.321573	-0.0947657	0.0795809	-0.00759242	0.041918	-0.181125	0.858006	0.893452
Gsta1	P00502	4.91428	5.27126	5.09277	0.085829	59.3363	7.13346e-25	5.18826e-24	-0.223815	0.281034	0.0286099	0.12138	0.235704	0.815946	0.917036	-0.73133	-0.226481	-0.478906	0.12138	-3.94549	0.000740052	0.00193327
Gsta2	P04903	2.28293	2.69572	2.48933	0.0992474	25.082	3.88253e-17	1.10139e-16	-0.0261675	0.557609	0.265721	0.140357	1.89318	0.072197	0.225539	-0.469066	0.114711	-0.177178	0.140357	-1.26234	0.220667	0.301217
Gsta3	P04904	4.69631	4.85855	4.77743	0.0390067	122.477	1.83534e-31	6.80933e-30	0.370336	0.599775	0.485055	0.0551638	8.79299	1.75208e-08	1.70158e-06	-0.121294	0.108145	-0.00657427	0.0551638	-0.119177	0.906268	0.930751
Gsta4	P14942	3.17656	3.40215	3.28935	0.0542391	60.6454	4.52239e-25	3.38615e-24	-0.0539226	0.265114	0.105596	0.0767056	1.37663	0.183127	0.403352	-0.135114	0.183922	0.0244037	0.0767056	0.318148	0.753515	0.813357
Gsta5	P46418	-6.95995	-5.69981	-6.32988	0.302974	-20.8925	1.56381e-15	3.64669e-15	3.92703	5.70913	4.81808	0.428469	11.2449	2.39091e-10	7.89479e-08	3.50043	5.28253	4.39148	0.428469	10.2492	1.25678e-09	1.06466e-08
Gsta6	Q6AXY0	0.367216	0.589075	0.478146	0.0533413	8.96389	1.2687e-08	1.73569e-08	-0.0405889	0.273167	0.116289	0.075436	1.54156	0.138116	0.335968	-0.233394	0.0803614	-0.0765164	0.075436	-1.01432	0.321974	0.41112
Gstk1	P24473	3.38632	3.53877	3.46254	0.0366533	94.4674	4.24417e-29	7.29909e-28	-0.0190937	0.196502	0.0887044	0.0518356	1.71126	0.101765	0.276339	0.780343	0.995939	0.888141	0.0518356	17.1338	8.06572e-14	2.09709e-12
Gstm1	P04905	5.7658	6.11311	5.93946	0.0835029	71.1288	1.61415e-26	1.57225e-25	-0.387701	0.103465	-0.142118	0.118091	-1.20346	0.242189	0.471804	-0.662805	-0.171638	-0.417221	0.118091	-3.53305	0.00197234	0.00465855
Gstm2	P08010	4.80177	5.0096	4.90569	0.0499705	98.1716	1.89568e-29	3.57687e-28	-0.174905	0.119023	-0.0279409	0.070669	-0.395377	0.696552	0.840923	-0.516858	-0.22293	-0.369894	0.070669	-5.23418	3.45506e-05	0.000119088
Gstm4	Q5BK56	-2.75477	-2.30026	-2.52751	0.109278	-23.1291	2.01215e-16	5.1465e-16	-0.325909	0.31687	-0.00451935	0.154543	-0.0292434	0.976947	0.992515	-0.630276	0.0125032	-0.308886	0.154543	-1.99871	0.0587497	0.0959878
Gstm5	Q9Z1B2	-0.962959	-0.649251	-0.806105	0.0754246	-10.6876	5.97226e-10	8.78023e-10	-0.51586	-0.0722096	-0.294035	0.106666	-2.75658	0.011824	0.0636979	0.350134	0.793784	0.571959	0.106666	5.36213	2.56197e-05	9.11597e-05
Gstm7	P08009	5.21973	5.3413	5.28052	0.0292282	180.665	5.26999e-35	8.28643e-33	-0.115006	0.0569158	-0.029045	0.041335	-0.702673	0.489976	0.704662	-0.440619	-0.268698	-0.354659	0.041335	-8.58011	2.63316e-08	1.67173e-07
Gsto1	Q9Z339	3.55557	3.70087	3.62822	0.0349345	103.858	5.82463e-30	1.26644e-28	0.0319636	0.23745	0.134707	0.0494048	2.72659	0.0126411	0.0664663	-0.0505625	0.154923	0.0521804	0.0494048	1.05618	0.302885	0.391746
Gsto2	Q6AXV9	1.63474	1.85814	1.74644	0.0537127	32.5144	1.90356e-19	7.1917e-19	-0.0263661	0.289574	0.131604	0.0759612	1.73251	0.0978452	0.268723	-0.210599	0.105341	-0.0526289	0.0759612	-0.692839	0.496002	0.58829
Gstp1	P04906	1.49647	1.66917	1.58282	0.0415214	38.1206	7.1126e-21	3.17376e-20	0.102184	0.346414	0.224299	0.0587201	3.8198	0.00099876	0.0105225	-0.277234	-0.0330038	-0.155119	0.0587201	-2.64167	0.0152545	0.0292784
Gstt1	Q01579	0.263682	0.442259	0.35297	0.0429352	8.221	5.30577e-08	7.02473e-08	0.204603	0.457149	0.330876	0.0607195	5.44925	2.09175e-05	0.000451435	0.0217684	0.274315	0.148042	0.0607195	2.43812	0.0237361	0.043446
Gstt2	P30713	3.64876	3.79995	3.72436	0.0363517	102.453	7.74794e-30	1.63998e-28	0.00269997	0.216522	0.109611	0.0514091	2.13213	0.0449656	0.167392	-0.597145	-0.383323	-0.490234	0.0514091	-9.53596	4.42279e-09	3.28181e-08
Gstt3	A0A8I5ZLR0	1.93466	2.35703	2.14585	0.101552	21.1306	1.24545e-15	2.93329e-15	1.19226	1.78959	1.49093	0.143616	10.3814	1.00194e-09	2.06775e-07	1.26405	1.86138	1.56272	0.143616	10.8813	4.32827e-10	4.09511e-09
Gstz1	P57113	4.43732	4.59191	4.51462	0.0371687	121.463	2.185e-31	7.6754e-30	-0.199912	0.0187153	-0.0905986	0.0525645	-1.72357	0.099479	0.272146	0.277346	0.495974	0.38666	0.0525645	7.35591	3.07835e-07	1.58329e-06
Guk1	A0A8I6A2B3	-0.80822	-0.590469	-0.699344	0.0523537	-13.3581	9.83885e-12	1.6139e-11	-0.132265	0.175682	0.0217084	0.0740393	0.293201	0.772246	0.892218	-0.163849	0.144097	-0.00987617	0.0740393	-0.133391	0.895154	0.92311
Gulo	P10867	4.01444	4.25599	4.13522	0.0580774	71.2018	1.5799e-26	1.54344e-25	-0.467191	-0.125578	-0.296384	0.0821339	-3.60855	0.00164981	0.0154325	-0.558705	-0.217092	-0.387898	0.0821339	-4.72276	0.000115634	0.000359531
Gusb	P06760	1.50763	1.99461	1.75112	0.117085	14.956	1.13862e-12	2.01702e-12	-0.271377	0.41732	0.0729715	0.165583	0.440694	0.663938	0.819866	-0.30269	0.386007	0.0416588	0.165583	0.251589	0.803804	0.853428
Gypc	Q6XFR6	-0.611223	-0.317395	-0.464309	0.0706447	-6.57245	1.64933e-06	2.02607e-06	-0.24477	0.170765	-0.0370026	0.0999067	-0.370371	0.714815	0.853642	-0.0188255	0.396709	0.188942	0.0999067	1.89118	0.0724754	0.114889
Gys1	A2RRU1	-2.07735	-1.58269	-1.83002	0.118931	-15.3872	6.57465e-13	1.18956e-12	-0.47848	0.221078	-0.128701	0.168194	-0.765192	0.452672	0.675435	-0.172447	0.52711	0.177332	0.168194	1.05433	0.303713	0.392662
Gys2	P17625	0.242888	0.448467	0.345678	0.0494272	6.99367	6.62204e-07	8.25132e-07	-0.330925	-0.0401918	-0.185558	0.0699007	-2.6546	0.014826	0.0756653	-0.217271	0.0734616	-0.0719048	0.0699007	-1.02867	0.315337	0.404524
Gzma	G3V7E3	-1.58298	-1.11563	-1.34931	0.112364	-12.0084	7.18838e-11	1.126e-10	-0.580971	0.0799555	-0.250508	0.158906	-1.57645	0.129868	0.32364	-0.838378	-0.177452	-0.507915	0.158906	-3.19632	0.00434039	0.00947882
H1-0	P43278	0.315337	0.580136	0.447737	0.0636654	7.03266	6.09287e-07	7.61781e-07	0.07628	0.450762	0.263521	0.0900365	2.92683	0.00805923	0.0491022	-0.49151	-0.117028	-0.304269	0.0900365	-3.3794	0.00283168	0.00647074
H1-4	P15865	2.87817	3.38598	3.13207	0.122094	25.6531	2.45483e-17	7.14803e-17	0.0342334	0.752393	0.393313	0.172666	2.27788	0.0333075	0.137199	-0.249942	0.468218	0.109138	0.172666	0.632074	0.53416	0.625618
H1-5	D3ZBN0	0.732861	1.27614	1.0045	0.130621	7.69022	1.54196e-07	1.98655e-07	-0.37658	0.391735	0.00757716	0.184725	0.0410185	0.967669	0.988367	-0.648225	0.120089	-0.264068	0.184725	-1.42952	0.167565	0.238388
H1-6	P06349	3.44249	3.98182	3.71216	0.129672	28.6273	2.60747e-18	8.52461e-18	-0.256273	0.506463	0.125095	0.183384	0.682148	0.502601	0.713923	-1.09022	-0.327487	-0.708855	0.183384	-3.86541	0.00089587	0.00228077
H2ac18	P0CC09	-0.573736	0.137367	-0.218185	0.17097	-1.27616	0.215834	0.221675	-0.500077	0.505575	0.00274893	0.241788	0.0113692	0.991036	0.99736	-0.817145	0.188507	-0.314319	0.241788	-1.29998	0.207697	0.286952
H2aj	A9UMV8	5.68979	5.80443	5.74711	0.0275613	208.521	2.59844e-36	8.58004e-34	-0.0332365	0.12888	0.0478218	0.0389776	1.22691	0.233436	0.464061	-0.265781	-0.103664	-0.184723	0.0389776	-4.7392	0.0001112	0.000347709
H2ax	D3ZXP3	-3.36375	-2.81721	-3.09048	0.131403	-23.5191	1.43419e-16	3.7201e-16	-0.261101	0.511817	0.125358	0.185832	0.674575	0.507305	0.715859	-0.763295	0.009623	-0.376836	0.185832	-2.02783	0.0554541	0.091054
H2az1	P0C0S7	1.60267	1.85594	1.72931	0.0608934	28.3989	3.07266e-18	1.00157e-17	-0.283646	0.0745318	-0.104557	0.0861163	-1.21414	0.238174	0.469242	-0.0702768	0.287901	0.108812	0.0861163	1.26355	0.220241	0.300759
H2bc1	Q00729	-1.34799	-0.595371	-0.97168	0.180952	-5.36983	2.51636e-05	2.95589e-05	0.018486	1.08285	0.550668	0.255904	2.15185	0.0431969	0.162827	-0.458478	0.605886	0.0737037	0.255904	0.288013	0.77616	0.832375
H3-3b	P84245	-2.9606	-1.85662	-2.40861	0.265429	-9.07443	1.03167e-08	1.42e-08	-0.653718	0.907544	0.126913	0.375373	0.338099	0.738645	0.869521	-1.23637	0.324896	-0.455734	0.375373	-1.21408	0.238193	0.320372
H4c16	P62804	5.27234	5.59804	5.43519	0.0783086	69.4073	2.69451e-26	2.50627e-25	-0.013806	0.446808	0.216501	0.110745	1.95495	0.0640298	0.209553	-0.368418	0.0921963	-0.138111	0.110745	-1.24711	0.226089	0.306968
H6pd	A0A8I6ANS1	2.29917	2.46094	2.38005	0.0388943	61.1928	3.74857e-25	2.85202e-24	-0.334246	-0.105468	-0.219857	0.0550049	-3.99705	0.000654307	0.00763436	-0.711001	-0.482223	-0.596612	0.0550049	-10.8465	4.58403e-10	4.27967e-09
Haao	P46953	5.25655	5.4012	5.32888	0.0347793	153.22	1.67284e-33	1.41634e-31	-0.0749203	0.129653	0.0273663	0.0491853	0.556391	0.583825	0.770191	-0.507395	-0.302821	-0.405108	0.0491853	-8.23636	5.14739e-08	3.05147e-07
Hacd3	D4ABI7	1.28245	1.48011	1.38128	0.0475243	29.0646	1.91068e-18	6.35354e-18	-0.142285	0.137255	-0.00251501	0.0672095	-0.0374205	0.970503	0.98938	-0.177499	0.102041	-0.0377293	0.0672095	-0.561368	0.580488	0.665669
Hacl1	Q8CHM7	3.3628	3.67952	3.52116	0.0761494	46.2401	1.29104e-22	7.03674e-22	-0.446356	0.00155804	-0.222399	0.107692	-2.06515	0.0514732	0.182561	0.275738	0.723651	0.499695	0.107692	4.64005	0.000140791	0.000431655
Hadh	Q9WVK7	3.94654	4.10695	4.02674	0.0385675	104.408	5.2141e-30	1.1478e-28	-0.155095	0.0717599	-0.0416677	0.0545427	-0.763948	0.453397	0.676205	0.799796	1.02665	0.913223	0.0545427	16.7433	1.26819e-13	3.14855e-12
Hadha	Q64428	3.21563	3.42719	3.32141	0.0508668	65.2963	9.65785e-26	8.11456e-25	0.0940549	0.393255	0.243655	0.0719365	3.38708	0.00278109	0.0224527	1.97947	2.27867	2.12907	0.0719365	29.5965	1.31696e-18	2.1743e-16
Hadhb	Q60587	4.34366	4.57322	4.45844	0.0551941	80.7776	1.12679e-27	1.40402e-26	0.0385561	0.36321	0.200883	0.0780562	2.57357	0.0177104	0.0870236	2.00985	2.33451	2.17218	0.0780562	27.8284	4.65587e-18	5.4906e-16
Hagh	O35952	3.21694	3.33633	3.27664	0.0287063	114.144	8.04382e-31	2.30963e-29	-0.0178126	0.151039	0.0666131	0.0405968	1.64084	0.115723	0.300644	0.277936	0.446788	0.362362	0.0405968	8.92588	1.36272e-08	9.10867e-08
Hal	P21213	3.14528	3.38372	3.2645	0.0573265	56.9458	1.68313e-24	1.16758e-23	-0.306846	0.0303506	-0.138248	0.0810719	-1.70525	0.102898	0.278729	-1.22772	-0.890521	-1.05912	0.0810719	-13.064	1.49667e-11	2.06778e-10
Hao1	B0BNF9	3.66651	3.86994	3.76822	0.0489092	77.0453	3.03311e-27	3.42991e-26	-0.617042	-0.329356	-0.473199	0.069168	-6.8413	9.18731e-07	4.07848e-05	-0.510745	-0.22306	-0.366902	0.069168	-5.30451	2.93081e-05	0.000102625
Hao2	Q07523	4.10508	4.62148	4.36328	0.124158	35.143	3.82648e-20	1.57348e-19	-1.66994	-0.939641	-1.30479	0.175586	-7.43108	2.6317e-07	1.37934e-05	-3.14366	-2.41336	-2.77851	0.175586	-15.8242	3.81823e-13	8.08193e-12
Hars1	A0A8J8YFS5	-0.457326	-0.149091	-0.303209	0.0741089	-4.09139	0.000522221	0.000586722	-0.298966	0.136945	-0.0810105	0.104806	-0.772958	0.448161	0.672343	-0.346886	0.0890255	-0.12893	0.104806	-1.23018	0.232233	0.31389
Hax1	Q7TSE9	-2.0365	-1.66037	-1.84843	0.0904323	-20.4399	2.42638e-15	5.50645e-15	-0.323614	0.208312	-0.0576507	0.127891	-0.450781	0.656767	0.817123	1.05082	1.58274	1.31678	0.127891	10.2962	1.15935e-09	9.86641e-09
Hba1	P01946	5.72385	6.11826	5.92105	0.0948272	62.4405	2.4589e-25	1.91492e-24	-0.440624	0.117152	-0.161736	0.134106	-1.20603	0.241218	0.471302	-0.56949	-0.0117133	-0.290602	0.134106	-2.16696	0.0418848	0.0717715
Hbb	P02091	7.34512	7.75849	7.5518	0.0993865	75.9842	4.05453e-27	4.4185e-26	-0.495542	0.089053	-0.203244	0.140554	-1.44603	0.16293	0.37663	-0.66542	-0.0808249	-0.373122	0.140554	-2.65466	0.014824	0.0285749
Hbe1	O88752	-0.0840931	0.432749	0.174328	0.124264	1.40288	0.175264	0.180737	-0.61337	0.117555	-0.247907	0.175736	-1.41068	0.172981	0.388824	-0.793236	-0.0623114	-0.427774	0.175736	-2.43419	0.0239367	0.0437647
Hbe1l-ps1	A0A8I5ZV52	2.53209	2.94627	2.73918	0.0995817	27.5069	5.90592e-18	1.84149e-17	-0.512924	0.0728189	-0.220053	0.14083	-1.56254	0.133105	0.328485	-0.834486	-0.248743	-0.541614	0.14083	-3.84588	0.000938575	0.00237357
Hbs1l	Q6AXM7	-3.1816	-1.41845	-2.30003	0.423913	-5.4257	2.20942e-05	2.60554e-05	-0.582537	1.91094	0.6642	0.599504	1.10792	0.280427	0.513856	-0.35704	2.13643	0.889696	0.599504	1.48405	0.15265	0.220398
Hccs	D3ZL85	-0.2947	-0.141518	-0.218109	0.0368295	-5.92212	7.05284e-06	8.47162e-06	-0.076365	0.140268	0.0319514	0.0520848	0.613448	0.546168	0.745842	0.866108	1.08274	0.974424	0.0520848	18.7084	1.41909e-14	5.09331e-13
Hcfc1	D3ZN95	-6.20612	-4.11712	-5.16162	0.502257	-10.2768	1.19845e-09	1.73641e-09	0.61224	3.56654	2.08939	0.710299	2.94156	0.00779388	0.0481936	0.177555	3.13185	1.6547	0.710299	2.32959	0.029887	0.0532292
Hck	P50545	-1.01484	-0.645282	-0.83006	0.088852	-9.34205	6.29279e-09	8.76743e-09	-0.0302254	0.492405	0.23109	0.125656	1.83907	0.0800882	0.242452	0.135031	0.657662	0.396347	0.125656	3.15423	0.00478494	0.0103674
Hcls1	F7F5Q9	-0.450256	-0.184045	-0.31715	0.064005	-4.95509	6.66478e-05	7.7245e-05	-0.293397	0.083083	-0.105157	0.0905167	-1.16174	0.258376	0.488915	-0.594769	-0.218289	-0.406529	0.0905167	-4.4912	0.000200793	0.000594474
Hdac6	D3ZVD8	-1.96198	-1.67281	-1.8174	0.0695232	-26.1408	1.67195e-17	4.96473e-17	-0.0610892	0.347849	0.14338	0.0983207	1.45829	0.159556	0.371928	0.0167984	0.425737	0.221267	0.0983207	2.25047	0.0352629	0.0616727
Hdgf	Q8VHK7	-0.772376	-0.630877	-0.701626	0.0340205	-20.6236	2.02804e-15	4.65363e-15	0.0331572	0.233267	0.133212	0.0481123	2.76878	0.0115063	0.0623874	0.115724	0.315834	0.215779	0.0481123	4.4849	0.000203839	0.000602036
Hdgfl2	Q925G1	-0.538415	-0.322626	-0.430521	0.0518821	-8.29805	4.55874e-08	6.06241e-08	-0.15147	0.153703	0.00111668	0.0733724	0.0152193	0.988001	0.996983	-0.286228	0.0189447	-0.133642	0.0733724	-1.82141	0.0828215	0.129059
Hdhd2	Q6AYR6	-0.964585	-0.498025	-0.731305	0.112175	-6.51934	1.8535e-06	2.27012e-06	-0.335199	0.324617	-0.00529086	0.158639	-0.0333516	0.973709	0.990259	0.317849	0.977665	0.647757	0.158639	4.08322	0.000532533	0.00143428
Hdhd3	B2RYT7	1.37189	1.54633	1.45911	0.0419397	34.7906	4.71219e-20	1.917e-19	-0.177157	0.0695342	-0.0538113	0.0593117	-0.907263	0.374562	0.605823	0.248527	0.495218	0.371873	0.0593117	6.2698	3.22245e-06	1.35232e-05
Hdhd5	A0A8I6A520	-1.35391	-1.0081	-1.18101	0.0831436	-14.2044	3.06271e-12	5.2264e-12	-0.490318	-0.00126441	-0.245791	0.117583	-2.09037	0.0489297	0.176523	-0.559984	-0.0709306	-0.315457	0.117583	-2.68285	0.0139289	0.0270231
Hdlbp	Q9Z1A6	3.92629	4.00629	3.96629	0.0192331	206.222	3.27923e-36	9.84366e-34	-0.229784	-0.116654	-0.173219	0.0271997	-6.36842	2.58736e-06	8.89943e-05	-0.51312	-0.39999	-0.456555	0.0271997	-16.7853	1.20743e-13	3.02041e-12
Hebp1	B4F7C7	2.25362	2.40521	2.32942	0.0364448	63.9163	1.50923e-25	1.22444e-24	0.0514787	0.265848	0.158663	0.0515407	3.07841	0.00569932	0.0386431	0.540089	0.754459	0.647274	0.0515407	12.5585	3.13266e-11	3.86366e-10
Hectd1	D3ZLS5	-1.68641	-1.00989	-1.34815	0.162656	-8.28833	4.64661e-08	6.17677e-08	-0.483152	0.473597	-0.00477715	0.23003	-0.0207675	0.983627	0.995603	-0.55318	0.403569	-0.0748052	0.23003	-0.325197	0.74825	0.810072
Helz2	D4ADC2	-2.06031	-1.44391	-1.75211	0.148201	-11.8225	9.57963e-11	1.48646e-10	-0.802575	0.0691477	-0.366714	0.209588	-1.74969	0.0947721	0.265637	-0.644961	0.226762	-0.209099	0.209588	-0.99767	0.329797	0.419488
Herc4	Q5PQN1	-1.24917	-1.01571	-1.13244	0.0561305	-20.1751	3.15043e-15	7.0815e-15	-0.278688	0.051474	-0.113607	0.0793805	-1.43117	0.167096	0.380257	-0.412761	-0.0825992	-0.24768	0.0793805	-3.12016	0.00517671	0.0111576
Hexa	Q641X3	-1.41411	-1.09311	-1.25361	0.0771775	-16.2432	2.29498e-13	4.31304e-13	-0.391039	0.062922	-0.164059	0.109146	-1.50312	0.147699	0.352641	0.40556	0.859521	0.632541	0.109146	5.79539	9.4162e-06	3.63228e-05
Hgd	G3V6C2	3.77986	3.95629	3.86808	0.0424189	91.1876	8.89833e-29	1.41261e-27	-0.176605	0.0729042	-0.0518505	0.0599894	-0.864329	0.397173	0.624838	-0.980486	-0.730976	-0.855731	0.0599894	-14.2647	2.8246e-12	4.78298e-11
Hgs	Q9JJ50	-2.20953	-1.7935	-2.00151	0.100025	-20.0101	3.71303e-15	8.27847e-15	-0.155051	0.4333	0.139124	0.141457	0.98351	0.336553	0.571236	-0.423112	0.165238	-0.128937	0.141457	-0.911494	0.37238	0.462429
Hibadh	P29266	2.96599	3.16147	3.06373	0.0469985	65.1877	9.99959e-26	8.35915e-25	-0.0838526	0.192595	0.054371	0.066466	0.818027	0.422527	0.649869	-0.125465	0.150982	0.0127581	0.066466	0.191949	0.849626	0.886683
Hibch	Q5XIE6	0.85859	1.02041	0.939498	0.0389055	24.1482	8.3956e-17	2.25568e-16	0.0083309	0.237174	0.122753	0.0550207	2.23103	0.0367128	0.146507	1.48936	1.7182	1.60378	0.0550207	29.1487	1.80077e-18	2.28697e-16
Higd2a	B2GV65	-2.8499	-2.43909	-2.64449	0.0987696	-26.7744	1.02546e-17	3.11218e-17	-0.255272	0.325695	0.0352115	0.139681	0.252084	0.803427	0.908221	0.553961	1.13493	0.844444	0.139681	6.0455	5.33249e-06	2.14265e-05
Hikeshi	Q5M808	-2.45414	-2.07974	-2.26694	0.0900179	-25.1832	3.57705e-17	1.02352e-16	-0.197505	0.331983	0.0672389	0.127304	0.528174	0.602916	0.781023	-0.168494	0.360994	0.09625	0.127304	0.756061	0.458011	0.551148
Hint1	P62959	2.2897	2.4428	2.36625	0.036812	64.2792	1.34081e-25	1.09588e-24	-0.239126	-0.0225961	-0.130861	0.0520601	-2.51365	0.0201738	0.0955721	-0.0859852	0.130545	0.0222797	0.0520601	0.427962	0.673036	0.748249
Hint2	D4AB01	2.07106	2.24066	2.15586	0.0407757	52.8712	7.91979e-24	5.05825e-23	-0.0406205	0.199224	0.0793015	0.0576655	1.3752	0.183565	0.403618	1.08229	1.32213	1.20221	0.0576655	20.848	1.63228e-15	8.091e-14
Hint3	Q8K3P7	-0.113724	0.170757	0.0285162	0.0683975	0.416919	0.680969	0.687212	-0.118194	0.284122	0.0829639	0.0967286	0.857697	0.400743	0.628418	-0.186958	0.215358	0.0141999	0.0967286	0.146801	0.884689	0.914031
Hip1r	F1LML7	-4.56219	-1.99019	-3.27619	0.618384	-5.29799	2.97579e-05	3.48689e-05	-2.99951	0.63785	-1.18083	0.874527	-1.35025	0.19131	0.411	-1.60284	2.03451	0.215835	0.874527	0.246802	0.807458	0.856791
Hm13	A0A8I6A6G8	0.310047	0.68581	0.497928	0.0903446	5.51143	1.81069e-05	2.14144e-05	-0.220923	0.310488	0.0447826	0.127767	0.350504	0.729452	0.86482	-0.286749	0.244662	-0.0210436	0.127767	-0.164703	0.870753	0.903591
Hmgb1	P63159	2.66849	2.83677	2.75263	0.0404602	68.0331	4.09354e-26	3.66311e-25	-0.209793	0.0281955	-0.0907988	0.0572194	-1.58685	0.12749	0.320374	-0.313731	-0.075743	-0.194737	0.0572194	-3.40334	0.00267696	0.00613111
Hmgb2	P52925	0.134846	0.381926	0.258386	0.0594051	4.34956	0.000281659	0.000320041	-0.235394	0.114029	-0.0606824	0.0840115	-0.72231	0.478071	0.695414	-0.499406	-0.149983	-0.324695	0.0840115	-3.86489	0.000896998	0.00228188
Hmgcl	P97519	2.38083	2.57067	2.47575	0.0456444	54.2399	4.64773e-24	3.03297e-23	0.0260763	0.294558	0.160317	0.064551	2.48358	0.0215278	0.0999786	1.49263	1.76111	1.62687	0.064551	25.2029	3.52059e-17	2.76786e-15
Hmgcll1	D4A5C3	-3.6103	-1.82721	-2.71876	0.428707	-6.34175	2.74524e-06	3.34124e-06	-0.992193	1.52948	0.268643	0.606284	0.443098	0.662226	0.818429	1.56673	4.0884	2.82756	0.606284	4.66376	0.000133062	0.000409861
Hmgcr	P51639	-3.83314	-2.74031	-3.28673	0.262746	-12.5091	3.37126e-11	5.36477e-11	0.713861	2.25934	1.4866	0.37158	4.00077	0.000648528	0.00762078	0.873843	2.41933	1.64659	0.37158	4.43131	0.000231669	0.000678768
Hmgcs1	P17425	0.993319	1.35942	1.17637	0.0880208	13.3647	9.74765e-12	1.59974e-11	0.440494	0.958235	0.699365	0.12448	5.61828	1.41437e-05	0.000341484	0.152757	0.670498	0.411628	0.12448	3.30677	0.00335634	0.00752386
Hmgcs2	P22791	6.28614	6.46816	6.37715	0.0437624	145.722	4.79309e-33	3.10329e-31	-0.281774	-0.0243624	-0.153068	0.0618893	-2.47326	0.0220116	0.10137	0.711662	0.969074	0.840368	0.0618893	13.5786	7.2187e-12	1.09844e-10
Hmgn2	P18437	-0.795976	-0.462541	-0.629259	0.0801676	-7.84929	1.1156e-07	1.44918e-07	-0.379415	0.0921343	-0.14364	0.113374	-1.26696	0.219042	0.44762	-0.329234	0.142315	-0.0934592	0.113374	-0.824343	0.41901	0.511454
Hmgn5	B4F777	-0.637728	-0.361827	-0.499777	0.0663347	-7.53417	2.12524e-07	2.72209e-07	-0.130233	0.25995	0.0648589	0.0938115	0.691375	0.496903	0.710447	-0.544786	-0.154603	-0.349694	0.0938115	-3.72763	0.00124371	0.00305605
Hmox2	P23711	1.23326	1.39875	1.31601	0.0397898	33.074	1.33908e-19	5.18354e-19	-0.287415	-0.0533703	-0.170393	0.0562712	-3.02806	0.00639761	0.0414214	-0.545236	-0.311191	-0.428214	0.0562712	-7.60981	1.81841e-07	9.70016e-07
Hnrnpa0	F1M3H8	-2.7424	-2.24917	-2.49579	0.118588	-21.0459	1.35013e-15	3.17079e-15	-0.675674	0.0218637	-0.326905	0.167708	-1.94925	0.0647481	0.211054	-0.408228	0.289309	-0.0594597	0.167708	-0.354543	0.726468	0.790963
Hnrnpa1	P04256	0.740503	0.904027	0.822265	0.0393159	20.9143	1.53138e-15	3.57865e-15	-0.111816	0.119441	0.00381259	0.055601	0.0685704	0.94598	0.978837	0.113663	0.344921	0.229292	0.055601	4.12388	0.00048319	0.00132077
Hnrnpa2b1	A7VJC2	2.82686	2.95925	2.89305	0.0318297	90.8917	9.52537e-29	1.48362e-27	-0.150946	0.0362774	-0.0573343	0.045014	-1.2737	0.216688	0.444411	-0.197915	-0.0106919	-0.104304	0.045014	-2.31714	0.0306796	0.0544938
Hnrnpa3	Q6URK4	2.07161	2.21531	2.14346	0.0345483	62.0424	2.81044e-25	2.16318e-24	-0.0991912	0.104023	0.00241595	0.0488587	0.0494478	0.96103	0.986116	-0.184971	0.0182435	-0.0833637	0.0488587	-1.70622	0.102714	0.15608
Hnrnpab	Q9QX81	1.42123	1.67436	1.5478	0.0608606	25.4318	2.9286e-17	8.46781e-17	-0.143061	0.214923	0.0359308	0.0860699	0.41746	0.680579	0.828334	-0.218412	0.139572	-0.0394202	0.0860699	-0.458002	0.651655	0.729453
Hnrnpc	G3V9R8	0.156083	0.284383	0.220233	0.030847	7.13953	4.8542e-07	6.09915e-07	-0.182257	-0.00081331	-0.091535	0.0436243	-2.09826	0.0481575	0.175708	-0.0776616	0.103782	0.01306	0.0436243	0.299375	0.767596	0.824529
Hnrnpd	Q9JJ54	0.848314	1.02674	0.937526	0.0428982	21.8547	6.3218e-16	1.5349e-15	-0.0813655	0.170963	0.0447989	0.0606672	0.738437	0.468422	0.688353	-0.336695	-0.0843667	-0.210531	0.0606672	-3.47026	0.00228716	0.00531711
Hnrnpdl	Q3SWU3	1.04616	1.33595	1.19106	0.0696732	17.0949	8.43394e-14	1.63624e-13	-0.130434	0.279387	0.0744766	0.0985328	0.755855	0.458131	0.681112	-0.301844	0.107976	-0.0969339	0.0985328	-0.983773	0.336426	0.426114
Hnrnpf	Q794E4	1.71089	1.94392	1.82741	0.0560261	32.6171	1.78386e-19	6.77826e-19	-0.328914	0.000633359	-0.16414	0.0792328	-2.07162	0.0508092	0.181179	-0.20038	0.129167	-0.0356064	0.0792328	-0.449389	0.657755	0.734745
Hnrnph1	Q8VHV7	-0.723729	-0.32863	-0.526179	0.0949933	-5.53912	1.69823e-05	2.01059e-05	0.0127715	0.571526	0.292149	0.134341	2.17468	0.041228	0.156477	-0.193054	0.365701	0.0863235	0.134341	0.642571	0.527457	0.618708
Hnrnph2	Q6AY09	2.017	2.15387	2.08543	0.0329059	63.3758	1.80229e-25	1.44096e-24	-0.120723	0.0728308	-0.0239459	0.0465359	-0.514567	0.612229	0.786301	-0.29685	-0.103297	-0.200074	0.0465359	-4.29934	0.000317596	0.000907968
Hnrnph3	D4ABK7	0.182994	0.433491	0.308243	0.0602267	5.11804	4.53807e-05	5.28561e-05	-0.220735	0.13352	-0.0436074	0.0851733	-0.511984	0.614005	0.787357	-0.357923	-0.003668	-0.180796	0.0851733	-2.12268	0.0458366	0.0774182
Hnrnpk	P61980	2.8808	2.97135	2.92607	0.021771	134.402	2.61428e-32	1.25107e-30	-0.0154086	0.112649	0.0486203	0.0307888	1.57915	0.129246	0.323067	-0.0274008	0.100657	0.036628	0.0307888	1.18965	0.24746	0.330814
Hnrnpl	F1LQ48	1.68431	1.83075	1.75753	0.0352103	49.9152	2.62704e-23	1.56016e-22	-0.147292	0.0598162	-0.0437379	0.0497949	-0.878361	0.389687	0.619215	-0.236173	-0.0290643	-0.132618	0.0497949	-2.66329	0.0145443	0.0280685
Hnrnpll	D4A3E1	-0.721192	-0.295328	-0.50826	0.10239	-4.96395	6.52659e-05	7.567e-05	-0.293625	0.308637	0.00750576	0.144802	0.0518348	0.95915	0.985105	-0.378542	0.22372	-0.0774107	0.144802	-0.534599	0.598542	0.681983
Hnrnpm	Q62826	1.41662	1.56154	1.48908	0.0348432	42.7366	6.64209e-22	3.34842e-21	-0.147432	0.0575167	-0.0449577	0.0492757	-0.912371	0.371929	0.60379	-0.163971	0.040978	-0.0614964	0.0492757	-1.24801	0.225765	0.306781
Hnrnpr-ps2	A0A8I5ZQ92	-0.179903	0.0329795	-0.0734616	0.0511831	-1.43527	0.165938	0.171441	-0.231113	0.0699484	-0.080582	0.0723839	-1.11326	0.278178	0.511154	-0.353408	-0.0523467	-0.202877	0.0723839	-2.8028	0.0106626	0.0212737
Hnrnpu	Q6IMY8	3.49394	3.6014	3.54767	0.0258352	137.319	1.66627e-32	8.5969e-31	-0.10355	0.0484139	-0.0275678	0.0365365	-0.754529	0.45891	0.681963	-0.145465	0.00649878	-0.069483	0.0365365	-1.90174	0.0710125	0.112895
Hnrnpul1	D4A962	-1.02248	-0.830888	-0.926686	0.0460653	-20.1168	3.33844e-15	7.48882e-15	-0.144019	0.126938	-0.0085405	0.0651462	-0.131097	0.896946	0.960038	-0.104003	0.166955	0.0314756	0.0651462	0.483154	0.633986	0.71521
Hnrnpul2	D4ABT8	-0.47412	-0.354971	-0.414546	0.028647	-14.4708	2.1463e-12	3.71051e-12	-0.0511992	0.117304	0.0330522	0.040513	0.815842	0.423748	0.650798	-0.0894825	0.0790203	-0.00523111	0.040513	-0.129122	0.89849	0.924764
Hoga1	A0A8I6AHX1	3.00354	3.12214	3.06284	0.0285154	107.41	2.87791e-30	6.9874e-29	0.0902646	0.257993	0.174129	0.0403268	4.31794	0.000303777	0.00417946	0.4844	0.652128	0.568264	0.0403268	14.0915	3.56708e-12	5.90369e-11
Hook3	A0A8I5ZWS4	-1.94463	-1.61735	-1.78099	0.0786895	-22.6331	3.11939e-16	7.83882e-16	-0.243252	0.219603	-0.0118242	0.111284	-0.106253	0.91639	0.965487	-0.321882	0.140973	-0.0904546	0.111284	-0.812828	0.425437	0.518182
Hp	P06866	2.05105	2.38034	2.2157	0.0791698	27.9866	4.14565e-18	1.32509e-17	-0.848489	-0.382809	-0.615649	0.111963	-5.49868	1.865e-05	0.000418926	-1.35991	-0.894233	-1.12707	0.111963	-10.0665	1.72497e-09	1.39754e-08
Hp1bp3	Q6P747	-0.764209	-0.482347	-0.623278	0.067768	-9.19723	8.21375e-09	1.13814e-08	-0.0669044	0.331709	0.132402	0.0958384	1.38152	0.181643	0.401731	-0.486643	-0.088029	-0.287336	0.0958384	-2.99813	0.00685106	0.0142457
Hpca	P84076	-3.82778	-1.69457	-2.76118	0.512888	-5.38359	2.43698e-05	2.86468e-05	-0.391003	2.62582	1.11741	0.725333	1.54055	0.138361	0.336009	-1.60428	1.41255	-0.0958664	0.725333	-0.132169	0.896109	0.923806
Hpcal1	P62749	-7.00012	-4.67676	-5.83844	0.558603	-10.4519	8.88613e-10	1.29603e-09	-0.206485	3.07924	1.43638	0.789983	1.81823	0.0833223	0.248663	-1.97535	1.31037	-0.332493	0.789983	-0.420886	0.678114	0.751892
Hpd	P32755	4.22159	4.47974	4.35066	0.0620665	70.0968	2.19128e-26	2.06143e-25	0.00771158	0.372789	0.19025	0.0877752	2.16747	0.041841	0.158258	-0.506603	-0.141526	-0.324064	0.0877752	-3.69198	0.00135365	0.00330114
Hpn	Q05511	-1.67453	0.264663	-0.704931	0.466238	-1.51196	0.145449	0.150461	-2.14282	0.599612	-0.771601	0.65936	-1.17023	0.255019	0.483994	-2.03658	0.705845	-0.665368	0.65936	-1.00911	0.324407	0.413588
Hprt1	P27605	1.60537	1.70958	1.65747	0.0250542	66.1554	7.34869e-26	6.25396e-25	-0.042938	0.104432	0.0307469	0.035432	0.867772	0.395328	0.623412	0.0281581	0.175528	0.101843	0.035432	2.87432	0.0090769	0.0183539
Hpx	P20059	4.22038	4.50224	4.36131	0.0677668	64.3576	1.30709e-25	1.07364e-24	-0.580148	-0.181541	-0.380844	0.0958368	-3.97389	0.000691535	0.00786137	-1.07798	-0.679371	-0.878674	0.0958368	-9.16845	8.66308e-09	6.00956e-08
HRAS	P01112	-0.654742	-0.426084	-0.540413	0.054976	-9.82998	2.61377e-09	3.71212e-09	-0.256848	0.0665229	-0.0951624	0.0777478	-1.22399	0.234512	0.464898	-0.500147	-0.176776	-0.338462	0.0777478	-4.35333	0.000279134	0.000807092
Hrg	Q99PS8	0.108998	0.409706	0.259352	0.0722989	3.58721	0.00173529	0.00191317	-0.320028	0.105237	-0.107395	0.102246	-1.05036	0.305491	0.539891	-0.840669	-0.415404	-0.628037	0.102246	-6.1424	4.28654e-06	1.7561e-05
Hs1bp3	D4A6D9	-2.92003	-2.43078	-2.6754	0.117632	-22.7439	2.82622e-16	7.12925e-16	-0.396176	0.295737	-0.0502197	0.166356	-0.30188	0.765713	0.888399	-0.646942	0.0449715	-0.300985	0.166356	-1.80928	0.0847463	0.131438
Hsbp1	Q8K3X8	-2.56537	-2.21138	-2.38838	0.0851113	-28.0618	3.92405e-18	1.25798e-17	-0.391878	0.10875	-0.141564	0.120365	-1.17612	0.252709	0.482338	-0.375356	0.125272	-0.125042	0.120365	-1.03885	0.310687	0.399334
Hsd11b1	P16232	3.55351	3.84144	3.69747	0.0692277	53.4103	6.40974e-24	4.15815e-23	-0.296652	0.110547	-0.0930526	0.0979027	-0.95046	0.35269	0.584924	-0.583082	-0.175882	-0.379482	0.0979027	-3.87611	0.000873303	0.00223365
Hsd17b10	O70351	3.97383	4.14793	4.06088	0.0418593	97.0126	2.43139e-29	4.51036e-28	-0.0581474	0.18807	0.0649616	0.059198	1.09736	0.284908	0.518328	0.644141	0.890359	0.76725	0.059198	12.9607	1.73709e-11	2.32221e-10
Hsd17b11	Q6AYS8	1.56585	1.74194	1.6539	0.0423371	39.0649	4.28372e-21	1.9723e-20	0.0627656	0.311794	0.18728	0.0598737	3.12791	0.0050849	0.0358086	0.303775	0.552803	0.428289	0.0598737	7.15321	4.71553e-07	2.32398e-06
Hsd17b12	Q6P7R8	-0.255449	-0.00755731	-0.131503	0.0596005	-2.20641	0.0386267	0.0406714	-0.210712	0.13986	-0.035426	0.0842879	-0.420297	0.678538	0.82768	0.022354	0.372926	0.19764	0.0842879	2.34482	0.0289425	0.0517144
Hsd17b13	Q5M875	1.55714	1.85805	1.70759	0.0723461	23.6031	1.33414e-16	3.48522e-16	0.166772	0.592315	0.379544	0.102313	3.70964	0.00129804	0.0131074	0.212292	0.637834	0.425063	0.102313	4.15454	0.000449029	0.00123764
Hsd17b2	Q62730	2.14754	3.36688	2.75721	0.293165	9.40499	5.60941e-09	7.83514e-09	-1.13947	0.584934	-0.27727	0.414598	-0.668767	0.510929	0.719299	-2.9463	-1.22189	-2.08409	0.414598	-5.02678	5.6266e-05	0.000186163
Hsd17b4	P97852	3.24043	3.43461	3.33752	0.0466878	71.4859	1.45362e-26	1.42853e-25	-0.110264	0.164356	0.0270458	0.0660266	0.40962	0.686233	0.83368	0.505719	0.780339	0.643029	0.0660266	9.73894	3.07264e-09	2.39289e-08
Hsd17b6	O54753	3.61464	4.03411	3.82437	0.100854	37.9199	7.93426e-21	3.5261e-20	-0.335742	0.257484	-0.039129	0.142629	-0.274341	0.786503	0.899326	-0.656523	-0.0632963	-0.35991	0.142629	-2.5234	0.0197524	0.0367865
Hsd17b7	Q62904	-0.707231	-0.39359	-0.55041	0.0754085	-7.29904	3.46767e-07	4.39717e-07	0.627861	1.07142	0.849639	0.106644	7.96708	8.79756e-08	5.92848e-06	-0.127551	0.316005	0.0942268	0.106644	0.883566	0.386934	0.478344
Hsd17b8	Q6MGB5	-0.311815	-0.124757	-0.218286	0.0449742	-4.85358	8.47553e-05	9.79223e-05	0.0907802	0.35532	0.22305	0.0636031	3.5069	0.0020979	0.0185718	0.758321	1.02286	0.890591	0.0636031	14.0023	4.02596e-12	6.54862e-11
Hsd3b	P22072	2.48353	2.90766	2.6956	0.101975	26.4339	1.33171e-17	4.00119e-17	-0.356948	0.242872	-0.0570382	0.144214	-0.39551	0.696456	0.840923	-0.96348	-0.36366	-0.66357	0.144214	-4.60128	0.000154418	0.000469943
Hsd3b1	P22071	3.85149	4.17304	4.01227	0.0773102	51.8983	1.16648e-23	7.30874e-23	-0.320968	0.133773	-0.0935975	0.109333	-0.856076	0.401618	0.628899	-0.479069	-0.0243271	-0.251698	0.109333	-2.30212	0.0316615	0.055967
Hsd3b5	P27364	4.76176	4.96435	4.86306	0.0487081	99.8409	1.3314e-29	2.61684e-28	-0.216346	0.0701562	-0.0730952	0.0688836	-1.06114	0.300678	0.536477	-0.356364	-0.0698612	-0.213113	0.0688836	-3.09381	0.00550094	0.0116736
Hsd3b7	O35048	-2.48077	-2.08789	-2.28433	0.0944597	-24.1831	8.15323e-17	2.20311e-16	-0.319467	0.236148	-0.0416599	0.133586	-0.311858	0.758224	0.882229	-0.646625	-0.0910098	-0.368817	0.133586	-2.7609	0.0117107	0.0231134
Hsdl2	Q4V8F9	-0.080854	0.161538	0.0403419	0.0582781	0.692231	0.496376	0.50525	0.391259	0.734052	0.562655	0.0824176	6.82688	9.47788e-07	4.07848e-05	2.54922	2.89201	2.72062	0.0824176	33.0101	1.3935e-19	3.53948e-17
Hsp90aa1	P82995	2.75333	2.85532	2.80432	0.0245219	114.36	7.73077e-31	2.2792e-29	-0.132307	0.0119315	-0.0601879	0.0346792	-1.73556	0.0972938	0.26824	-0.152331	-0.00809191	-0.0802113	0.0346792	-2.31295	0.0309505	0.0548864
Hsp90ab1	P34058	4.73443	4.84528	4.78985	0.0266504	179.729	5.87705e-35	8.82091e-33	-0.184495	-0.0277362	-0.106116	0.0376894	-2.81553	0.0103622	0.0581905	-0.16014	-0.00338129	-0.0817607	0.0376894	-2.16933	0.0416822	0.0715357
Hsp90b1	Q66HD0	3.81914	3.98717	3.90316	0.0403987	96.616	2.64931e-29	4.88716e-28	-0.212333	0.0252935	-0.0935197	0.0571323	-1.6369	0.116552	0.30232	-0.701706	-0.46408	-0.582893	0.0571323	-10.2025	1.36224e-09	1.14456e-08
Hspa13	O35162	-0.897818	-0.626746	-0.762282	0.0651736	-11.6962	1.16676e-10	1.79862e-10	-0.609196	-0.225842	-0.417519	0.0921694	-4.52991	0.000183073	0.00281166	-0.512079	-0.128725	-0.320402	0.0921694	-3.47623	0.00225524	0.00525164
Hspa1a	P0DMW0	1.42382	1.63368	1.52875	0.0504556	30.2989	8.13493e-19	2.87597e-18	-0.37334	-0.0765585	-0.224949	0.071355	-3.15254	0.00480367	0.0344072	-0.319987	-0.0232049	-0.171596	0.071355	-2.40482	0.0254857	0.0461117
Hspa2	P14659	3.80166	3.98039	3.89102	0.0429722	90.5475	1.03134e-28	1.59882e-27	-0.295299	-0.0425353	-0.168917	0.0607718	-2.77953	0.011233	0.0614093	-0.403177	-0.150413	-0.276795	0.0607718	-4.55465	0.000172579	0.000519941
Hspa4	O88600	0.950324	1.00585	0.978087	0.0133499	73.2654	8.69067e-27	9.02409e-26	-0.15034	-0.0718153	-0.111078	0.0188796	-5.88347	7.7012e-06	0.000215503	0.0179283	0.0964529	0.0571906	0.0188796	3.02922	0.00638058	0.01336
Hspa5	P06761	4.8431	5.0565	4.9498	0.0513088	96.4707	2.73417e-29	5.01569e-28	-0.259926	0.0418743	-0.109026	0.0725616	-1.50253	0.14785	0.352747	-0.513285	-0.211485	-0.362385	0.0725616	-4.99417	6.07683e-05	0.000200256
Hspa8	P63018	3.43492	3.59422	3.51457	0.0383006	91.7629	7.79985e-29	1.2625e-27	-0.202836	0.0224497	-0.090193	0.0541652	-1.66515	0.110733	0.293217	-0.204921	0.0203647	-0.092278	0.0541652	-1.70364	0.103203	0.15651
Hspa9	P48721	3.64248	3.76898	3.70573	0.0304162	121.834	2.04955e-31	7.3227e-30	-0.0145821	0.164327	0.0748725	0.043015	1.74061	0.0963858	0.26745	1.10416	1.28307	1.19362	0.043015	27.7488	4.93694e-18	5.62131e-16
Hspb1	P42930	-1.10434	-0.687174	-0.895756	0.100298	-8.93092	1.34983e-08	1.84256e-08	-0.0211558	0.568802	0.273823	0.141843	1.93046	0.0671641	0.216475	0.627711	1.21767	0.92269	0.141843	6.505	1.91294e-06	8.27853e-06
Hspd1	P63039	4.14348	4.33857	4.24102	0.0469035	90.4201	1.0622e-28	1.62379e-27	0.0127001	0.288588	0.150644	0.0663316	2.27108	0.033783	0.137718	0.891982	1.16787	1.02993	0.0663316	15.5269	5.51843e-13	1.13796e-11
Hspe1	P26772	4.0524	4.36738	4.20989	0.0757303	55.5906	2.78225e-24	1.85596e-23	-0.116159	0.329289	0.106565	0.107099	0.995017	0.331056	0.564428	0.803643	1.24909	1.02637	0.107099	9.58337	4.06024e-09	3.05042e-08
Hspg2	A0A8I6ASH2	-0.057107	0.145943	0.0444182	0.0488193	0.90985	0.373227	0.381546	-0.0359507	0.251206	0.107628	0.0690409	1.5589	0.133965	0.329621	-0.150762	0.136395	-0.00718324	0.0690409	-0.104043	0.918122	0.940043
Hsph1	Q66HA8	0.669875	0.804725	0.7373	0.0324217	22.7409	2.83374e-16	7.14276e-16	-0.14669	0.0440155	-0.0513373	0.0458512	-1.11965	0.275506	0.507657	-0.238334	-0.0476281	-0.142981	0.0458512	-3.11837	0.00519819	0.0111886
Htatip2	B0BNF8	-1.43979	-1.17269	-1.30624	0.0642204	-20.34	2.67683e-15	6.0582e-15	-0.0292975	0.348449	0.159576	0.0908214	1.75703	0.0934846	0.264483	0.68439	1.06214	0.873264	0.0908214	9.61518	3.83444e-09	2.91065e-08
Htra2	B0BNB9	-2.2426	-1.79291	-2.01776	0.108118	-18.6625	1.49002e-14	3.09632e-14	-0.197186	0.438768	0.120791	0.152902	0.789989	0.438364	0.663349	0.233529	0.869484	0.551507	0.152902	3.60693	0.00165616	0.00396566
Hyi	F1LZJ4	1.91783	2.11914	2.01848	0.0483996	41.7045	1.10347e-21	5.46278e-21	-0.0730293	0.211659	0.0693148	0.0684473	1.01267	0.322743	0.55679	0.00657221	0.29126	0.148916	0.0684473	2.17563	0.0411478	0.070692
Hykk	D3ZUX1	0.781993	1.43285	1.10742	0.156485	7.07685	5.54537e-07	6.94644e-07	-0.600288	0.320164	-0.140062	0.221304	-0.632894	0.533635	0.735418	-1.25847	-0.338019	-0.798245	0.221304	-3.60701	0.00165583	0.00396566
Hyou1	Q63617	1.66519	1.79618	1.73068	0.0314955	54.9502	3.54313e-24	2.34457e-23	-0.271636	-0.0863787	-0.179008	0.0445414	-4.0189	0.000621022	0.00734988	-0.706439	-0.521181	-0.61381	0.0445414	-13.7807	5.45415e-12	8.61703e-11
Hypk	A0A8I6A9K9	-1.4868	-1.283	-1.3849	0.0489983	-28.2643	3.38678e-18	1.09962e-17	-0.134811	0.153399	0.00929439	0.0692941	0.13413	0.894577	0.958123	-0.000504363	0.287706	0.143601	0.0692941	2.07234	0.0507363	0.0844412
Iah1	Q711G3	2.14939	2.35639	2.25289	0.0497687	45.2672	2.00928e-22	1.07183e-21	-0.270332	0.0224093	-0.123961	0.0703836	-1.76123	0.0927554	0.2629	-0.284204	0.00853738	-0.137833	0.0703836	-1.95832	0.0636092	0.102557
Iars1	F1LS86	0.693776	0.810829	0.752302	0.0281431	26.7313	1.0597e-17	3.20727e-17	-0.0594924	0.106046	0.0232769	0.0398003	0.584843	0.564885	0.757308	0.219	0.384538	0.301769	0.0398003	7.58207	1.92528e-07	1.02207e-06
Iars2	A0A0G2K261	0.0933845	0.202032	0.147708	0.0261221	5.65453	1.301e-05	1.54696e-05	-0.0462376	0.107414	0.0305881	0.0369423	0.827996	0.416984	0.644004	0.656928	0.81058	0.733754	0.0369423	19.8622	4.30687e-15	1.69301e-13
Iba57	D4ADG2	-0.751646	-0.521978	-0.636812	0.055219	-11.5325	1.50994e-10	2.31038e-10	-0.240365	0.0844357	-0.0779645	0.0780915	-0.998374	0.329464	0.562217	0.432434	0.757234	0.594834	0.0780915	7.61714	1.79124e-07	9.58619e-07
Icam1	Q00238	-1.14523	-0.838432	-0.991829	0.0737625	-13.4463	8.68853e-12	1.43019e-11	-0.322692	0.111181	-0.105756	0.104316	-1.0138	0.322217	0.556292	-0.432492	0.0013814	-0.215555	0.104316	-2.06637	0.0513469	0.0853714
Ide	P35559	0.466912	0.61969	0.543301	0.0367323	14.7908	1.41014e-12	2.47542e-12	-0.162301	0.0537593	-0.0542711	0.0519473	-1.04473	0.308024	0.54303	-0.0704568	0.145604	0.0375736	0.0519473	0.723302	0.477474	0.570619
Idh1	P41562	4.42445	4.53931	4.48188	0.0276142	162.303	4.99582e-34	5.15507e-32	0.0312725	0.1937	0.112486	0.0390524	2.8804	0.00895315	0.0525103	-0.0822599	0.0801679	-0.00104597	0.0390524	-0.0267838	0.978885	0.98515
Idh2	P56574	3.6172	3.75469	3.68595	0.0330571	111.502	1.3141e-30	3.61596e-29	-0.0654687	0.128974	0.0317527	0.0467498	0.679206	0.504425	0.713936	0.895004	1.08945	0.992225	0.0467498	21.2242	1.13962e-15	5.97304e-14
Idh3a	Q99NA5	2.41834	2.57941	2.49887	0.038726	64.527	1.23721e-25	1.02388e-24	-0.0582252	0.169562	0.0556686	0.0547668	1.01647	0.320976	0.555315	0.605985	0.833773	0.719879	0.0547668	13.1444	1.33336e-11	1.86557e-10
Idh3B	Q68FX0	-0.0728453	0.058542	-0.00715167	0.0315893	-0.226395	0.823083	0.827091	-0.0221774	0.163632	0.0707274	0.0446741	1.58319	0.128324	0.321573	0.501211	0.68702	0.594116	0.0446741	13.2989	1.0699e-11	1.54271e-10
Idh3g	P41565	-0.451847	-0.245804	-0.348825	0.0495389	-7.04145	5.97967e-07	7.47912e-07	-0.0553953	0.235994	0.0902994	0.0700586	1.28891	0.211447	0.437062	0.567824	0.859213	0.713518	0.0700586	10.1846	1.40508e-09	1.16866e-08
Idi1	O35760	-0.354964	-0.0268835	-0.190924	0.0788802	-2.42043	0.0246512	0.0261143	0.705103	1.16908	0.937091	0.111553	8.40037	3.73118e-08	3.15907e-06	0.13657	0.600546	0.368558	0.111553	3.30387	0.00337916	0.00756474
Idnk	Q32PY9	-3.80052	-3.38437	-3.59244	0.100054	-35.9049	2.45618e-20	1.03316e-19	-0.480824	0.1077	-0.186562	0.141498	-1.31848	0.201544	0.425895	-0.249273	0.339251	0.0449892	0.141498	0.317948	0.753664	0.813357
Ido2	F1LV46	-0.167993	0.211217	0.0216119	0.0911733	0.237042	0.814921	0.819388	-0.700063	-0.163778	-0.431921	0.128939	-3.34982	0.00303492	0.0242647	-1.57494	-1.03865	-1.3068	0.128939	-10.135	1.53108e-09	1.25762e-08
Ier3ip1	P85007	-2.35483	-1.89363	-2.12423	0.110888	-19.1565	8.8626e-15	1.89291e-14	-0.568226	0.0840212	-0.242102	0.156819	-1.54383	0.137566	0.334987	-0.526926	0.125321	-0.200802	0.156819	-1.28047	0.214343	0.294165
Ifgga2l1	F7F0H6	-0.131273	0.126765	-0.0022537	0.0620399	-0.0363267	0.971365	0.972248	-0.57516	-0.210239	-0.3927	0.0877376	-4.47584	0.000208296	0.00311797	-1.0771	-0.712182	-0.894642	0.0877376	-10.1968	1.37577e-09	1.1522e-08
Ifi35	Q5M849	-1.17997	-0.900425	-1.0402	0.0672121	-15.4764	5.87858e-13	1.06537e-12	-0.289363	0.105981	-0.0916908	0.0950523	-0.964636	0.345705	0.577494	-0.559805	-0.164461	-0.362133	0.0950523	-3.80983	0.00102276	0.00256427
Ifih1	G3V6W5	-3.81869	-2.1762	-2.99744	0.394902	-7.59033	1.89278e-07	2.43189e-07	-1.16333	1.1595	-0.00191458	0.558476	-0.00342823	0.997297	0.999423	-2.17888	0.143946	-1.01747	0.558476	-1.82187	0.0827506	0.129059
Ifit2	Q4V8H9	-2.37635	-2.03087	-2.20361	0.0830631	-26.5294	1.23722e-17	3.72067e-17	-0.341627	0.146953	-0.0973366	0.117469	-0.828616	0.416641	0.643972	-0.283434	0.205146	-0.039144	0.117469	-0.333228	0.742266	0.804649
Ifitm2	Q9R175	-4.7062	-2.50203	-3.60412	0.529946	-6.80091	1.00254e-06	1.24031e-06	-1.47755	1.63961	0.0810318	0.749457	0.108121	0.914926	0.965203	-2.30065	0.816511	-0.74207	0.749457	-0.990144	0.333376	0.423388
Igbp1	O08836	-2.76988	-2.38047	-2.57518	0.0936246	-27.5053	5.91255e-18	1.84181e-17	-0.346245	0.204458	-0.0708936	0.132405	-0.535429	0.597978	0.778432	-0.440351	0.110353	-0.164999	0.132405	-1.24617	0.226426	0.307173
Igf2r	G3V824	-1.18293	-0.928916	-1.05592	0.0610729	-17.2896	6.75039e-14	1.31736e-13	-0.11492	0.244313	0.0646963	0.0863702	0.749058	0.462131	0.685207	0.0231613	0.382395	0.202778	0.0863702	2.34778	0.0287627	0.0514488
Igfals	P35859	-0.730333	-0.388069	-0.559201	0.0822904	-6.79546	1.01444e-06	1.25457e-06	-0.361151	0.122884	-0.119134	0.116376	-1.0237	0.317628	0.552137	-0.925038	-0.441003	-0.68302	0.116376	-5.86907	7.95798e-06	3.11711e-05
Igh-1a	P20761	-1.42115	-0.931273	-1.17621	0.117781	-9.98643	1.98403e-09	2.83237e-09	-0.200914	0.491878	0.145482	0.166568	0.87341	0.392318	0.620716	-0.15052	0.542272	0.195876	0.166568	1.17596	0.252772	0.33669
Igtp	A0A8I5ZSB0	0.148049	0.331218	0.239633	0.0440391	5.44137	2.13038e-05	2.51503e-05	-0.21773	0.0413099	-0.08821	0.0622808	-1.41633	0.171342	0.387515	-0.554534	-0.295495	-0.425014	0.0622808	-6.82417	9.53357e-07	4.35406e-06
Ilf3	Q9JIL3	-0.395682	-0.194002	-0.294842	0.0484897	-6.08051	4.9274e-06	5.94022e-06	-0.138006	0.147212	0.004603	0.0685749	0.0671238	0.947118	0.978837	-0.113576	0.171643	0.0290333	0.0685749	0.423381	0.676322	0.750661
Ilk	Q99J82	0.503569	0.620136	0.561852	0.0280261	20.0475	3.57703e-15	8.00228e-15	-0.0957022	0.069148	-0.0132771	0.0396348	-0.334986	0.740959	0.871288	-0.271215	-0.106365	-0.18879	0.0396348	-4.76324	0.000105025	0.000329893
Ilvbl	D4ACG2	-0.966054	-0.815356	-0.890705	0.0362322	-24.5832	5.84169e-17	1.61281e-16	-0.0702661	0.142853	0.0362934	0.0512401	0.708301	0.486547	0.701256	0.25244	0.465559	0.358999	0.0512401	7.00622	6.44666e-07	3.08953e-06
Immt	Q3KR86	2.27533	2.36561	2.32047	0.0217043	106.913	3.1719e-30	7.58957e-29	0.0420894	0.169755	0.105922	0.0306945	3.45085	0.00239411	0.0203746	1.2489	1.37656	1.31273	0.0306945	42.7676	6.54261e-22	1.08018e-18
Impa1	P97697	-1.29057	-1.02248	-1.15653	0.0644574	-17.9425	3.24897e-14	6.53355e-14	-0.181535	0.197605	0.00803517	0.0911565	0.0881469	0.930595	0.970982	-0.383633	-0.00449253	-0.194063	0.0911565	-2.1289	0.045262	0.0766044
Impact	Q5GFD9	-4.96456	-2.37167	-3.66812	0.623407	-5.88398	7.69216e-06	9.21942e-06	-1.2441	2.4228	0.589348	0.881631	0.668475	0.511112	0.719299	-1.99659	1.67031	-0.163141	0.881631	-0.185045	0.85497	0.891414
Impdh2	E9PU28	-0.783695	-0.449039	-0.616367	0.0804613	-7.66041	1.639e-07	2.10911e-07	-0.339678	0.133598	-0.10304	0.113789	-0.905532	0.375456	0.605823	-0.250164	0.223112	-0.0135259	0.113789	-0.118868	0.90651	0.930751
Inf2	E9PT22	-3.80265	-2.43856	-3.1206	0.327966	-9.51501	4.59354e-09	6.44344e-09	-1.374	0.555111	-0.409444	0.463814	-0.882776	0.387351	0.617294	-1.46709	0.462022	-0.502533	0.463814	-1.08348	0.29088	0.37874
Inhca	A0A8I6AEF9	0.212698	0.403817	0.308257	0.0459505	6.70846	1.22528e-06	1.51022e-06	-0.433085	-0.162803	-0.297944	0.0649838	-4.5849	0.000160569	0.00252475	-0.436998	-0.166716	-0.301857	0.0649838	-4.64511	0.000139105	0.000426883
Inmt	D3ZNJ5	1.2224	2.18973	1.70606	0.232575	7.33555	3.21228e-07	4.07959e-07	-0.293057	1.07496	0.390949	0.32891	1.18862	0.247857	0.477155	-2.98523	-1.61722	-2.30123	0.32891	-6.99652	6.58178e-07	3.13156e-06
Inpp1	Q5RJK6	-0.950283	-0.705908	-0.828096	0.0587549	-14.0941	3.55456e-12	6.03764e-12	-0.237058	0.10854	-0.0642591	0.083092	-0.773349	0.447934	0.672309	0.275093	0.620692	0.447892	0.083092	5.39032	2.39907e-05	8.56405e-05
Insig2	Q80UA9	-3.00103	-2.48996	-2.7455	0.122876	-22.3436	4.04593e-16	1.00373e-15	-0.767001	-0.0442389	-0.40562	0.173773	-2.33419	0.0295985	0.1253	-0.762825	-0.040062	-0.401443	0.173773	-2.31016	0.0311325	0.0551499
Ipo4	D4A2D7	-2.38341	-1.95423	-2.16882	0.103188	-21.0182	1.38634e-15	3.2512e-15	-0.458725	0.148229	-0.155248	0.145929	-1.06386	0.299474	0.535678	-0.242206	0.364748	0.0612708	0.145929	0.419866	0.678848	0.752453
Ipo5	D4A781	-0.124826	0.0272164	-0.048805	0.0365555	-1.33509	0.19614	0.201573	-0.214112	0.000909217	-0.106601	0.0516973	-2.06203	0.0517959	0.183116	-0.00205913	0.212962	0.105451	0.0516973	2.03978	0.05415	0.0892677
Ipo7	D4AE96	-4.97268	-3.49056	-4.23162	0.356344	-11.8751	8.82932e-11	1.37716e-10	-0.952629	1.1434	0.0953857	0.503947	0.189277	0.851693	0.935668	-0.356493	1.73954	0.691521	0.503947	1.37221	0.184479	0.259322
Iqgap1	G3V7Q7	-2.33666	-0.791239	-1.56395	0.371564	-4.20909	0.000394103	0.00044505	-1.13332	1.05224	-0.0405424	0.525471	-0.0771544	0.939231	0.975428	-1.94504	0.240514	-0.852263	0.525471	-1.6219	0.119743	0.178024
Iqgap2	A0A8I6AM38	2.28638	2.39735	2.34186	0.0266793	87.7783	1.97678e-28	2.86286e-27	-0.00557135	0.151357	0.072893	0.0377302	1.93195	0.06697	0.216328	-0.442133	-0.285204	-0.363668	0.0377302	-9.63864	3.67623e-09	2.80344e-08
Irgm	Q6AYC2	-2.80512	-2.32995	-2.56753	0.114244	-22.4742	3.59664e-16	8.96987e-16	0.0436714	0.715656	0.379664	0.161565	2.34992	0.0286331	0.123028	-0.69042	-0.0184353	-0.354428	0.161565	-2.19372	0.0396489	0.0685091
Isca2-ps1	A0A8I5ZSL2	0.638223	0.91056	0.774391	0.0654778	11.8268	9.51648e-11	1.47736e-10	-0.442565	-0.0574226	-0.249994	0.0925995	-2.69973	0.0134179	0.0701041	0.402576	0.787719	0.595147	0.0925995	6.42711	2.27181e-06	9.74221e-06
Iscu	B2RZ79	0.253684	0.461676	0.35768	0.0500073	7.15256	4.72211e-07	5.93996e-07	-0.166444	0.127701	-0.0193718	0.070721	-0.273919	0.786823	0.899326	0.0105489	0.304694	0.157621	0.070721	2.22878	0.0368843	0.0642023
Isoc1	Q6I7R3	1.71076	1.87535	1.79306	0.0395723	45.311	1.96927e-22	1.05219e-21	-0.131713	0.101052	-0.0153306	0.0559636	-0.273938	0.786808	0.899326	-0.181044	0.0517213	-0.0646614	0.0559636	-1.15542	0.260896	0.345698
Isoc2	Q5U3Z3	0.661612	1.00911	0.83536	0.0835484	9.99852	1.94247e-09	2.77544e-09	-0.0922516	0.399183	0.153466	0.118155	1.29885	0.208077	0.43212	0.57303	1.06447	0.818748	0.118155	6.92942	7.59953e-07	3.56951e-06
Isy1	Q6AYB3	-6.68304	-4.68253	-5.68279	0.48098	-11.815	9.69217e-11	1.5011e-10	-0.643071	2.18607	0.7715	0.680209	1.13421	0.269488	0.502958	-2.28598	0.543162	-0.871409	0.680209	-1.28109	0.214129	0.294116
Isyna1	Q6AYK3	-0.468527	-0.125664	-0.297095	0.0824344	-3.60402	0.0016676	0.00183914	-1.13269	-0.647812	-0.890253	0.11658	-7.63642	1.72168e-07	1.03363e-05	-1.28565	-0.800766	-1.04321	0.11658	-8.94843	1.3061e-08	8.80151e-08
Itch	A0A0G2K9T1	-0.441535	0.26981	-0.0858627	0.171028	-0.502039	0.620864	0.628284	-0.814697	0.191296	-0.311701	0.24187	-1.28871	0.211516	0.437062	-0.886901	0.119092	-0.383904	0.24187	-1.58723	0.127404	0.188227
Itga1	P18614	0.247551	0.441539	0.344545	0.0466402	7.38729	2.88309e-07	3.67425e-07	0.0266964	0.301036	0.163866	0.0659593	2.48435	0.0214918	0.0999786	-0.206532	0.067808	-0.0693617	0.0659593	-1.05158	0.304941	0.393942
Itga2b	A0A8I6GGN2	-2.60772	-2.10039	-2.35406	0.121978	-19.2991	7.64572e-15	1.649e-14	-0.719514	-0.00203804	-0.360776	0.172502	-2.09143	0.0488252	0.17639	-0.963974	-0.246498	-0.605236	0.172502	-3.50857	0.00208968	0.00490762
Itga5	A0A8I5YCC9	-2.27714	-1.94328	-2.11021	0.0802708	-26.2887	1.49023e-17	4.44913e-17	0.0459095	0.518065	0.281987	0.11352	2.48403	0.0215068	0.0999786	-0.0179855	0.45417	0.218092	0.11352	1.92118	0.0683876	0.109354
Itgb1	P49134	-1.4903	-1.30504	-1.39767	0.044542	-31.3788	3.9587e-19	1.44833e-18	-0.145074	0.116923	-0.0140756	0.0629919	-0.223451	0.825344	0.921951	-0.134614	0.127383	-0.00361538	0.0629919	-0.0573944	0.954774	0.967371
Itgb2	B2RYB8	-4.41785	-2.88884	-3.65335	0.367619	-9.93787	2.16058e-09	3.08042e-09	-1.04842	1.11393	0.0327559	0.519891	0.0630053	0.950358	0.979945	-1.41764	0.744706	-0.336467	0.519891	-0.647188	0.524522	0.616361
Itgb3	Q8R2H2	0.392241	0.620351	0.506296	0.0548444	9.23149	7.71018e-09	1.06926e-08	-0.249004	0.0735926	-0.0877059	0.0775618	-1.13079	0.270894	0.503939	-0.764715	-0.442118	-0.603416	0.0775618	-7.77982	1.28444e-07	7.08053e-07
Itih1	F7EYX4	-1.22497	-0.960069	-1.09252	0.0636897	-17.1538	7.88292e-14	1.53114e-13	-0.240687	0.133938	-0.0533743	0.0900708	-0.592582	0.559789	0.753535	-0.764008	-0.389383	-0.576695	0.0900708	-6.40268	2.39803e-06	1.02436e-05
Itih2	A0A8I5ZVC4	0.404497	0.643784	0.524141	0.0575318	9.11045	9.64749e-09	1.33177e-08	-0.12443	0.213974	0.0447723	0.0813622	0.550284	0.587931	0.773137	-0.679319	-0.340915	-0.510117	0.0813622	-6.26971	3.22313e-06	1.35232e-05
Itih3	Q63416	1.23397	1.4322	1.33308	0.0476603	27.9705	4.19472e-18	1.33826e-17	-0.212933	0.067406	-0.0727637	0.0674018	-1.07955	0.292585	0.52718	-0.762501	-0.482161	-0.622331	0.0674018	-9.23315	7.68669e-09	5.41182e-08
Itih4	Q5EBC0	0.434678	0.664365	0.549521	0.0552235	9.95085	2.11185e-09	3.01224e-09	-0.115624	0.209202	0.046789	0.0780979	0.599107	0.55551	0.749916	-0.816029	-0.491203	-0.653616	0.0780979	-8.36919	3.96548e-08	2.42482e-07
Itpa	D3ZW55	0.731003	0.866778	0.79889	0.0326443	24.4726	6.40274e-17	1.75305e-16	-0.229446	-0.0374311	-0.133439	0.046166	-2.89041	0.00875274	0.051852	0.197569	0.389584	0.293576	0.046166	6.35914	2.64118e-06	1.12098e-05
Itpr2	P29995	-1.67466	-1.42515	-1.5499	0.0599905	-25.8358	2.12416e-17	6.21805e-17	-0.266297	0.0865692	-0.089864	0.0848394	-1.05922	0.301529	0.537028	-0.378831	-0.0259649	-0.202398	0.0848394	-2.38566	0.0265456	0.047872
Itsn1	Q9WVE9	-0.587829	-0.404741	-0.496285	0.0440196	-11.2742	2.28054e-10	3.44638e-10	-0.211285	0.0476397	-0.0818226	0.062253	-1.31435	0.202903	0.42647	-0.32156	-0.0626354	-0.192098	0.062253	-3.08576	0.00560383	0.0118843
Ivd	P12007	4.204	4.35795	4.28098	0.0370151	115.655	6.10488e-31	1.89915e-29	-0.22445	-0.00672587	-0.115588	0.0523472	-2.2081	0.0384927	0.150059	0.232568	0.450292	0.34143	0.0523472	6.5224	1.84103e-06	7.99879e-06
Iyd	Q5BK17	2.64946	2.79045	2.71995	0.0338976	80.2403	1.29573e-27	1.56747e-26	0.362724	0.56211	0.462417	0.0479384	9.64606	3.62762e-09	5.208e-07	0.0762159	0.275603	0.175909	0.0479384	3.66949	0.00142789	0.00346429
Jagn1	Q4KM64	-1.24224	-0.998254	-1.12025	0.0586615	-19.0968	9.43131e-15	2.00529e-14	-0.258475	0.0865745	-0.0859502	0.08296	-1.03604	0.311965	0.547348	-0.126534	0.218515	0.0459902	0.08296	0.554367	0.585184	0.670231
Jpt2	Q5BK20	-2.25957	1.99515	-0.132211	1.02296	-0.129244	0.898395	0.90085	-2.02204	3.99504	0.986501	1.44668	0.681905	0.502751	0.713923	-6.06812	-0.0510411	-3.05958	1.44668	-2.1149	0.0465651	0.0785282
Jup	Q6P0K8	-1.08184	-0.878085	-0.979962	0.0489886	-20.0039	3.73632e-15	8.32479e-15	-0.158712	0.129441	-0.0146356	0.0692804	-0.211251	0.834728	0.926311	-0.371663	-0.0835096	-0.227586	0.0692804	-3.285	0.00353131	0.00788396
Kank2	D3ZD05	-1.25286	-1.00247	-1.12767	0.0602019	-18.7314	1.38487e-14	2.89237e-14	0.00135022	0.35546	0.178405	0.0851383	2.09547	0.0484288	0.175727	-0.254452	0.0996574	-0.0773974	0.0851383	-0.909078	0.373625	0.4638
Kars1	Q5XIM7	0.624967	0.718772	0.67187	0.0225533	29.7902	1.15185e-18	3.95365e-18	-0.076574	0.0560856	-0.0102442	0.0318953	-0.321184	0.751246	0.876232	0.00644036	0.1391	0.0727702	0.0318953	2.28154	0.0330541	0.0581484
Kctd12	A0A8I5Y7I2	-0.443453	-0.264788	-0.354121	0.0429561	-8.24377	5.07263e-08	6.72954e-08	-0.347826	-0.0951566	-0.221491	0.0607491	-3.646	0.0015097	0.0144894	-0.608421	-0.355751	-0.482086	0.0607491	-7.93569	9.37072e-08	5.32567e-07
Kdelr1	Q569A6	-2.68486	-2.10463	-2.39474	0.139504	-17.1662	7.77176e-14	1.51044e-13	-0.5095	0.311066	-0.0992173	0.197288	-0.502906	0.620264	0.790472	-0.449113	0.371453	-0.0388301	0.197288	-0.196819	0.845861	0.885272
Kdelr2	Q5U305	-3.66473	-2.49601	-3.08037	0.280993	-10.9624	3.78648e-10	5.6345e-10	-1.54481	0.107997	-0.718409	0.397384	-1.80785	0.0849767	0.250752	-1.58934	0.0634731	-0.762933	0.397384	-1.91989	0.0685595	0.109576
Kdsr	A0A8I6AMK1	-6.36618	-4.49415	-5.43016	0.450091	-12.0646	6.59487e-11	1.03401e-10	-1.91544	0.732007	-0.591719	0.636525	-0.929608	0.363138	0.594782	-1.84565	0.8018	-0.521926	0.636525	-0.819962	0.421447	0.513702
Keg1	Q9Z2Y0	-0.341537	-0.165026	-0.253282	0.0424385	-5.96821	6.35203e-06	7.64095e-06	0.340023	0.589648	0.464835	0.0600171	7.74505	1.37866e-07	8.58928e-06	0.69717	0.946795	0.821982	0.0600171	13.6958	6.13283e-12	9.4629e-11
Khdrbs1	Q91V33	0.753763	0.965132	0.859448	0.0508193	16.9118	1.04201e-13	2.00509e-13	-0.287496	0.0114254	-0.138035	0.0718694	-1.92064	0.0684593	0.217821	-0.322732	-0.0238106	-0.173271	0.0718694	-2.41092	0.0251566	0.0456412
Khk	Q02974	3.40025	3.54556	3.47291	0.0349364	99.4066	1.45878e-29	2.81689e-28	-0.25531	-0.0498124	-0.152561	0.0494075	-3.08781	0.00557741	0.0380916	-0.756211	-0.550714	-0.653462	0.0494075	-13.226	1.18677e-11	1.69642e-10
Khsrp	Q99PF5	-0.183007	-0.0921926	-0.1376	0.0218344	-6.30198	2.99931e-06	3.64644e-06	-0.0856729	0.0427575	-0.0214577	0.0308784	-0.694909	0.49473	0.709028	-0.216804	-0.0883733	-0.152589	0.0308784	-4.94159	6.88102e-05	0.00022439
Kif13b	A0A0G2K8Z9	-0.378964	-0.241424	-0.310194	0.0330686	-9.38032	5.86755e-09	8.19225e-09	-0.280502	-0.0859916	-0.183247	0.0467661	-3.91838	0.000789539	0.0086902	-0.325677	-0.131166	-0.228421	0.0467661	-4.88434	7.87961e-05	0.000253338
Kif1a	F1M4A4	-6.00012	-4.55996	-5.28004	0.346257	-15.2489	7.82994e-13	1.40743e-12	-0.964645	1.07205	0.0537033	0.489681	0.10967	0.913713	0.965108	-1.38229	0.654405	-0.363943	0.489681	-0.743223	0.465581	0.558832
Kif1c	O35787	-5.84759	-2.82196	-4.33478	0.72745	-5.95886	6.48817e-06	7.79903e-06	-3.02811	1.25078	-0.888663	1.02877	-0.863811	0.397451	0.624945	-2.33399	1.9449	-0.194548	1.02877	-0.189108	0.851824	0.888415
Kif5b	Q2PQA9	-0.902231	-0.772868	-0.83755	0.0311028	-26.9285	9.1199e-18	2.79609e-17	-0.11806	0.0648873	-0.0265865	0.0439859	-0.604431	0.552032	0.748679	-0.115391	0.0675569	-0.0239169	0.0439859	-0.543739	0.592347	0.676702
Kif5c	P56536	-1.55357	-1.17429	-1.36393	0.09119	-14.957	1.13707e-12	2.01536e-12	-0.268019	0.268364	0.000172831	0.128962	0.00134017	0.998943	0.99964	-0.315879	0.220504	-0.0476876	0.128962	-0.36978	0.715249	0.781779
Klc4	Q5PQM2	-2.08334	-1.87525	-1.97929	0.0500299	-39.5622	3.29567e-21	1.53922e-20	-0.232043	0.0622351	-0.0849039	0.070753	-1.2	0.243501	0.472235	-0.22108	0.0731983	-0.0739406	0.070753	-1.04505	0.30788	0.397197
Kmo	O88867	2.71353	2.89521	2.80437	0.0436804	64.202	1.37491e-25	1.12098e-24	0.103715	0.360645	0.23218	0.0617734	3.75858	0.00115547	0.0118859	0.0702769	0.327206	0.198742	0.0617734	3.21727	0.00413439	0.00908905
Kng1	P08934	-0.686604	-0.39553	-0.541067	0.0699827	-7.73144	1.41745e-07	1.829e-07	-0.0890657	0.322575	0.116755	0.0989705	1.17969	0.251315	0.481067	-0.362392	0.0492492	-0.156571	0.0989705	-1.582	0.128595	0.189647
Kpna1	P83953	-1.48597	-1.18481	-1.33539	0.0724085	-18.4425	1.88543e-14	3.88135e-14	-0.51373	-0.0878208	-0.300775	0.102401	-2.93723	0.00787099	0.0484888	-0.520935	-0.0950263	-0.307981	0.102401	-3.0076	0.00670438	0.0139848
Kpna3	A0A8I5ZWC6	-0.167213	0.0575857	-0.0548134	0.0540481	-1.01416	0.322049	0.329432	-0.294215	0.0236977	-0.135259	0.0764356	-1.76958	0.0913181	0.260099	-0.294593	0.0233202	-0.135636	0.0764356	-1.77452	0.0904774	0.139216
Kpna4	F7FQB8	-1.46597	-1.23143	-1.3487	0.05639	-23.9173	1.02033e-16	2.71484e-16	-0.352934	-0.0212465	-0.18709	0.0797474	-2.34604	0.0288686	0.123375	-0.223721	0.107966	-0.0578776	0.0797474	-0.725761	0.475997	0.569471
Kpna6	A0A0G2JZS1	-2.28027	-1.9177	-2.09898	0.0871726	-24.0784	8.90353e-17	2.38772e-16	-0.34662	0.166133	-0.0902438	0.123281	-0.732018	0.472249	0.691208	-0.183286	0.329466	0.0730898	0.123281	0.592873	0.559597	0.647666
Kpnb1	P52296	0.874075	0.97792	0.925998	0.0249673	37.0884	1.25564e-20	5.41271e-20	-0.169987	-0.0231281	-0.0965573	0.0353091	-2.73463	0.0124168	0.0657058	-0.0433425	0.103516	0.0300868	0.0353091	0.852098	0.403773	0.494899
Kras	P08644	-0.458	-0.16118	-0.30959	0.0713642	-4.33817	0.000289435	0.000328764	-0.162358	0.257409	0.0475257	0.100924	0.470905	0.642563	0.80644	-0.257414	0.162353	-0.0475304	0.100924	-0.470951	0.642531	0.721393
Krt18	Q5BJY9	4.90393	5.17686	5.04039	0.0656193	76.8126	3.23135e-27	3.61692e-26	0.210382	0.596358	0.40337	0.0927998	4.34667	0.00028361	0.0039514	-0.153394	0.232582	0.0395939	0.0927998	0.426659	0.67397	0.748805
Krt19	Q63279	-0.840983	-0.277671	-0.559327	0.135437	-4.1298	0.000476396	0.000536148	-0.183109	0.613534	0.215212	0.191536	1.12361	0.27386	0.506035	-0.686941	0.109703	-0.288619	0.191536	-1.50686	0.146742	0.212905
Krt8	Q10758	4.05665	4.32711	4.19188	0.0650266	64.4641	1.26271e-25	1.04237e-24	0.242445	0.624935	0.43369	0.0919616	4.71599	0.000117509	0.00201044	-0.166004	0.216485	0.0252406	0.0919616	0.274469	0.786406	0.839817
Krtcap2	B2RZC9	0.122547	0.472101	0.297324	0.0840431	3.53776	0.00195054	0.00214617	-0.400521	0.0938235	-0.153349	0.118855	-1.29022	0.211002	0.436819	-0.746158	-0.251813	-0.498985	0.118855	-4.19827	0.000404435	0.00112791
Kti12	Q5I0L7	-1.2176	-0.991567	-1.10458	0.0543442	-20.3257	2.71483e-15	6.13158e-15	-0.175697	0.143957	-0.01587	0.0768543	-0.206495	0.838393	0.928362	0.43932	0.758975	0.599147	0.0768543	7.79588	1.24319e-07	6.87606e-07
Ktn1	A0A8I6A4W2	-1.49732	-1.27675	-1.38704	0.0530316	-26.155	1.65359e-17	4.91464e-17	-0.373862	-0.0619289	-0.217896	0.0749979	-2.90536	0.00846144	0.0508919	-0.113801	0.198132	0.0421657	0.0749979	0.562225	0.579915	0.665351
Kyat1	Q08415	2.46173	2.58984	2.52579	0.0308006	82.0045	8.21812e-28	1.05588e-26	0.12598	0.30715	0.216565	0.0435586	4.97181	6.40643e-05	0.00122278	0.401078	0.582248	0.491663	0.0435586	11.2874	2.23265e-10	2.28762e-09
Kyat3	Q58FK9	2.50066	2.86253	2.68159	0.0870041	30.8214	5.72375e-19	2.04322e-18	-0.16342	0.348342	0.0924611	0.123042	0.751457	0.460717	0.683905	0.0427848	0.554546	0.298666	0.123042	2.42734	0.02429	0.044386
Kynu	P70712	3.01517	3.18732	3.10124	0.0413882	74.9307	5.43031e-27	5.81498e-26	-0.332273	-0.0888258	-0.210549	0.0585317	-3.59718	0.00169483	0.0157643	-0.406772	-0.163326	-0.285049	0.0585317	-4.86999	8.15209e-05	0.000261088
L2hgdh	D3ZVS2	0.999008	1.24551	1.12226	0.0592672	18.9356	1.11638e-14	2.35545e-14	-0.0594497	0.289162	0.114856	0.0838165	1.37033	0.185056	0.404919	0.134023	0.482634	0.308328	0.0838165	3.67861	0.00139729	0.00339753
L3hypdh	D3ZV91	-1.3819	-1.0334	-1.20765	0.0837916	-14.4126	2.31878e-12	3.99406e-12	-0.163308	0.329557	0.0831248	0.118499	0.70148	0.490705	0.705095	-0.749004	-0.256139	-0.502572	0.118499	-4.24114	0.000365023	0.00103106
Lactb	D3ZFJ6	1.85868	1.97299	1.91583	0.0274829	69.71	2.46014e-26	2.30124e-25	-0.125993	0.0356625	-0.0451652	0.0388667	-1.16205	0.258251	0.488915	0.580487	0.742142	0.661315	0.0388667	17.015	9.24779e-14	2.34894e-12
Lactb2	Q561R9	2.38938	2.53452	2.46195	0.0348956	70.5519	1.91392e-26	1.82652e-25	0.236998	0.442255	0.339627	0.0493499	6.88202	8.41496e-07	3.96946e-05	1.2831	1.48835	1.38573	0.0493499	28.0796	3.87338e-18	4.737e-16
Lama5	F1MAN8	-3.54289	-1.94903	-2.74596	0.383211	-7.16567	4.59284e-07	5.77956e-07	-1.24509	1.00897	-0.118058	0.541942	-0.217843	0.829654	0.923903	-2.27275	-0.0186935	-1.14572	0.541942	-2.11411	0.0466395	0.0786133
Lamb2	P15800	-7.0911	-4.20889	-5.65	0.692968	-8.15334	6.06605e-08	7.99604e-08	-1.28815	2.78791	0.749884	0.980004	0.765184	0.452676	0.675435	-1.89134	2.18472	0.146688	0.980004	0.149681	0.882445	0.912569
Lamp1	P14562	0.929799	1.2406	1.0852	0.0747261	14.5224	2.00479e-12	3.46951e-12	-0.146601	0.292941	0.0731701	0.105679	0.692383	0.496283	0.710328	-0.942735	-0.503194	-0.722965	0.105679	-6.84116	9.19007e-07	4.20882e-06
Lamp2	P17046	0.576074	0.782106	0.67909	0.0495359	13.709	6.02146e-12	1.00065e-11	-0.11024	0.181132	0.0354464	0.0700544	0.505984	0.618138	0.788676	-0.0223159	0.269056	0.12337	0.0700544	1.76106	0.0927837	0.142217
Lamtor5	D3ZF11	-1.94106	-1.57374	-1.7574	0.0883142	-19.8994	4.14875e-15	9.21263e-15	-0.407919	0.111549	-0.148185	0.124895	-1.18648	0.248685	0.477695	-0.331252	0.188216	-0.071518	0.124895	-0.572624	0.57298	0.659916
Lancl1	Q9QX69	1.37034	1.554	1.46217	0.0441572	33.1128	1.3071e-19	5.0777e-19	-0.381009	-0.121275	-0.251142	0.0624477	-4.02164	0.00061697	0.00732818	-0.316292	-0.0565576	-0.186425	0.0624477	-2.98529	0.00705486	0.0145939
Lancl2	Q68FQ9	-2.00343	-1.69669	-1.85006	0.073748	-25.0862	3.8693e-17	1.09858e-16	-0.408578	0.0252106	-0.191684	0.104295	-1.83789	0.0802686	0.242699	-0.428492	0.00529651	-0.211598	0.104295	-2.02883	0.055344	0.0909637
Lap3	Q68FS4	4.06735	4.16997	4.11866	0.0246725	166.933	2.76878e-34	3.26519e-32	-0.0829421	0.0621825	-0.0103798	0.0348922	-0.297482	0.769022	0.889425	-0.131867	0.0132572	-0.0593051	0.0348922	-1.69967	0.10396	0.157466
Larp1	A0A8I6GJC3	-0.736247	-0.540095	-0.638171	0.0471608	-13.5318	7.70588e-12	1.27161e-11	-0.227634	0.0497674	-0.0889332	0.0666954	-1.33342	0.196677	0.418716	-0.282013	-0.00461182	-0.143312	0.0666954	-2.14876	0.0434699	0.0742668
Larp4	A0A8I5ZLN6	-1.91058	-1.67996	-1.79527	0.0554476	-32.3777	2.07623e-19	7.79943e-19	0.0207318	0.346877	0.183804	0.0784148	2.344	0.0289928	0.123375	0.152931	0.479076	0.316003	0.0784148	4.02989	0.000604924	0.00161215
Larp4b	D3ZF45	-0.100898	0.0633558	-0.0187713	0.0394915	-0.475325	0.639462	0.646709	-0.457738	-0.225447	-0.341593	0.0558495	-6.11631	4.54562e-06	0.0001416	-0.388726	-0.156435	-0.272581	0.0558495	-4.88063	7.94913e-05	0.000254835
Lars1	Q5PPJ6	0.415892	0.551816	0.483854	0.0326802	14.8057	1.38307e-12	2.43077e-12	-0.138145	0.0540815	-0.0420316	0.0462168	-0.909444	0.373436	0.604753	0.103845	0.296071	0.199958	0.0462168	4.32653	0.000297603	0.000855254
Lars2	A0A8I5ZU78	-2.78145	-2.30069	-2.54107	0.115591	-21.9833	5.61637e-16	1.36765e-15	-0.513432	0.166477	-0.173477	0.16347	-1.06122	0.300644	0.536477	-0.852346	-0.172436	-0.512391	0.16347	-3.13446	0.00500859	0.0108165
Lasp1	Q99MZ8	1.73894	1.85972	1.79933	0.0290396	61.9611	2.88848e-25	2.21808e-24	-0.0970696	0.0737425	-0.0116636	0.0410682	-0.284004	0.779189	0.895663	-0.341704	-0.170892	-0.256298	0.0410682	-6.24077	3.43831e-06	1.43169e-05
Lclat1	D3ZFF4	-0.749644	-0.509015	-0.62933	0.0578541	-10.8779	4.3525e-10	6.45351e-10	-0.160219	0.180081	0.00993135	0.0818181	0.121383	0.904541	0.961931	-0.288941	0.0513585	-0.118792	0.0818181	-1.4519	0.161307	0.231581
Lcp1	Q5XI38	-0.41423	-0.173195	-0.293712	0.0579519	-5.06821	5.10296e-05	5.93309e-05	-0.514833	-0.173958	-0.344395	0.0819563	-4.20218	0.000400673	0.00529208	-0.71881	-0.377935	-0.548372	0.0819563	-6.69103	1.27268e-06	5.72532e-06
Ldha	P04642	4.35159	4.55074	4.45116	0.0478799	92.9652	5.93813e-29	9.90287e-28	-0.481007	-0.199375	-0.340191	0.0677124	-5.02406	5.66286e-05	0.00111302	-0.0762498	0.205381	0.0645658	0.0677124	0.953531	0.351169	0.439894
Ldhd	A0A0G2K1W9	0.290917	0.530521	0.410719	0.0576079	7.12956	4.95791e-07	6.21999e-07	-0.860108	-0.521256	-0.690682	0.0814699	-8.47776	3.20961e-08	2.86436e-06	1.0154	1.35425	1.18483	0.0814699	14.5431	1.95061e-12	3.46285e-11
Ldlr	P35952	-0.947818	-0.65518	-0.801499	0.0703587	-11.3916	1.88913e-10	2.87329e-10	-0.141558	0.272295	0.0653683	0.0995023	0.656953	0.518347	0.723488	0.023966	0.437819	0.230892	0.0995023	2.32047	0.0304653	0.0542007
Ldlrap1	D3ZAR1	-1.46666	-1.28238	-1.37452	0.0443076	-31.0222	5.00823e-19	1.79752e-18	-0.0878827	0.172736	0.0424266	0.0626604	0.677089	0.505741	0.715184	-0.0282587	0.23236	0.102051	0.0626604	1.62863	0.118302	0.176208
Leg1	F1M171	-5.16142	-3.13922	-4.15032	0.486197	-8.53628	2.86563e-08	3.85744e-08	-1.36238	1.49745	0.0675324	0.687587	0.0982165	0.922692	0.967215	-0.191098	2.66873	1.23882	0.687587	1.80169	0.0859706	0.133087
Letm1	Q5XIN6	0.965071	1.13174	1.0484	0.040072	26.163	1.64324e-17	4.88828e-17	-0.230805	0.00489942	-0.112953	0.0566703	-1.99316	0.0593972	0.199811	0.785633	1.02134	0.903486	0.0566703	15.9428	3.30203e-13	7.20716e-12
Letmd1	G3V996	-0.367974	-0.231822	-0.299898	0.0327351	-9.16137	8.77739e-09	1.21268e-08	-0.0984629	0.0940861	-0.0021884	0.0462944	-0.0472715	0.962744	0.987261	0.829189	1.02174	0.925464	0.0462944	19.9908	3.78535e-15	1.60246e-13
Lgals1	P11762	-3.78119	-2.50576	-3.14348	0.30665	-10.251	1.25292e-09	1.81294e-09	-0.868719	0.935009	0.0331446	0.433669	0.0764284	0.939802	0.97555	-1.33468	0.469053	-0.432811	0.433669	-0.998022	0.32963	0.419437
Lgals3	P08699	-0.290188	0.0310346	-0.129577	0.0772313	-1.67777	0.108214	0.1124	-0.313604	0.140673	-0.0864655	0.109221	-0.791653	0.437414	0.662702	-0.293271	0.161006	-0.0661328	0.109221	-0.605492	0.55134	0.64103
Lgals3bp	O70513	-1.64795	-1.1266	-1.38727	0.125349	-11.0673	3.18928e-10	4.76948e-10	-0.542747	0.194562	-0.174093	0.177271	-0.982074	0.337243	0.571846	-0.543851	0.193457	-0.175197	0.177271	-0.988304	0.334255	0.424015
Lgals5	P47967	0.272972	0.788033	0.530503	0.123836	4.28392	0.000329524	0.000373144	-0.876774	-0.148367	-0.51257	0.17513	-2.9268	0.00805978	0.0491022	-0.299281	0.429125	0.0649218	0.17513	0.370706	0.71457	0.781294
Lgals9	P97840	-0.497589	-0.17053	-0.33406	0.0786346	-4.24825	0.000358867	0.000405815	-0.445105	0.0174263	-0.21384	0.111206	-1.92291	0.0681579	0.217533	0.209812	0.672343	0.441078	0.111206	3.96631	0.00070417	0.00184684
Lgalsl	B4F7A3	-1.7299	-1.33104	-1.53047	0.0958988	-15.9592	3.23652e-13	5.99046e-13	-0.533553	0.0305271	-0.251513	0.135621	-1.85452	0.0777613	0.23841	-0.538961	0.0251192	-0.256921	0.135621	-1.8944	0.0720272	0.114343
Lgmn	Q9R0J8	-0.540861	-0.254526	-0.397693	0.0688433	-5.77679	9.8257e-06	1.17255e-05	-0.23018	0.174759	-0.0277108	0.0973591	-0.284625	0.778719	0.895663	-0.156551	0.248388	0.0459187	0.0973591	0.471643	0.642045	0.721345
Lhpp	Q5I0D5	0.34211	0.475919	0.409015	0.0321715	12.7136	2.49143e-11	3.99549e-11	-0.173646	0.0155879	-0.0790292	0.0454974	-1.737	0.0970339	0.26824	-0.189808	-0.000573505	-0.0951906	0.0454974	-2.09222	0.0487475	0.0814911
Lias	Q5XIH4	-7.15716	-3.25321	-5.20518	0.938623	-5.54555	1.67314e-05	1.98231e-05	-1.64038	3.88064	1.12013	1.32741	0.843843	0.408267	0.635296	-1.05678	4.46423	1.70373	1.32741	1.28349	0.213303	0.293347
Lig3	A0A0G2JV76	-2.24386	-1.65472	-1.94929	0.141648	-13.7615	5.59996e-12	9.3295e-12	-0.436496	0.396681	-0.0199073	0.20032	-0.0993774	0.921781	0.967182	-0.446789	0.386388	-0.0302006	0.20032	-0.150762	0.881602	0.912244
Lima1	F1LR10	0.0561588	0.167842	0.112	0.0268518	4.17104	0.000431651	0.00048662	-0.318621	-0.160678	-0.23965	0.0379742	-6.31084	2.94068e-06	9.90828e-05	-0.160636	-0.00269288	-0.0816646	0.0379742	-2.15053	0.0433137	0.0740662
Lin7a	Q9Z250	-0.489041	-0.231458	-0.360249	0.0619306	-5.81699	8.96246e-06	1.07186e-05	-0.296121	0.0681567	-0.113982	0.0875831	-1.30142	0.207213	0.43141	-0.480207	-0.115929	-0.298068	0.0875831	-3.40326	0.00267749	0.00613111
Lin7c	Q792I0	0.459371	0.820961	0.640166	0.0869369	7.36357	3.02945e-07	3.85779e-07	-0.297341	0.214025	-0.0416582	0.122947	-0.33883	0.738103	0.869192	-0.329538	0.181828	-0.0738546	0.122947	-0.600701	0.554468	0.643701
Lipa	Q64194	-0.690192	-0.171328	-0.43076	0.12475	-3.45298	0.00238215	0.00261151	-0.356372	0.377413	0.0105205	0.176423	0.0596321	0.953012	0.981243	-0.525371	0.208414	-0.158479	0.176423	-0.898286	0.379217	0.470212
Lipc	P07867	-1.78906	-1.39089	-1.58997	0.095731	-16.6088	1.48529e-13	2.8235e-13	-0.462814	0.100279	-0.181268	0.135384	-1.33891	0.194913	0.416841	-0.52888	0.0342136	-0.247333	0.135384	-1.8269	0.081964	0.128207
Llgl2	A0A8I5Y153	-0.582498	-0.421525	-0.502012	0.0387026	-12.971	1.71152e-11	2.76624e-11	-0.117605	0.110045	-0.00377991	0.0547338	-0.0690599	0.945595	0.978837	-0.0527349	0.174915	0.0610902	0.0547338	1.11613	0.276974	0.363356
Lman1	Q62902	2.80019	2.93799	2.86909	0.0331297	86.6017	2.62249e-28	3.66926e-27	-0.27238	-0.0775097	-0.174945	0.0468525	-3.73395	0.00122517	0.0125637	-0.436524	-0.241654	-0.339089	0.0468525	-7.23737	3.94771e-07	1.98407e-06
Lman2	F7FPK8	1.44587	1.58716	1.51652	0.0339709	44.6416	2.68359e-22	1.40878e-21	-0.336744	-0.136926	-0.236835	0.0480422	-4.92974	7.07668e-05	0.00132768	-0.390315	-0.190497	-0.290406	0.0480422	-6.04482	5.34072e-06	2.14278e-05
Lmbrd1	Q6AZ61	-5.96281	-4.74829	-5.35555	0.292006	-18.3406	2.10439e-14	4.31061e-14	-1.26296	0.454626	-0.404168	0.412958	-0.978714	0.338863	0.572926	-0.528088	1.1895	0.330706	0.412958	0.800821	0.432203	0.524874
Lmf2	A1L1J9	-2.95675	-2.54735	-2.75205	0.0984321	-27.9589	4.23062e-18	1.34841e-17	-0.574993	0.00398829	-0.285502	0.139204	-2.05096	0.0529551	0.185821	-0.463982	0.114999	-0.174491	0.139204	-1.25349	0.223803	0.304742
Lmna	P48679	2.6443	2.81012	2.72721	0.0398678	68.4064	3.65097e-26	3.33025e-25	-0.0595104	0.174993	0.0577414	0.0563815	1.02412	0.317432	0.552137	-0.131776	0.102728	-0.0145238	0.0563815	-0.257599	0.799224	0.850753
Lmnb1	P70615	1.59956	1.72273	1.66114	0.0296136	56.0939	2.30526e-24	1.54715e-23	-0.038484	0.135704	0.0486102	0.04188	1.1607	0.258788	0.489135	-0.313153	-0.138965	-0.226059	0.04188	-5.39778	2.35776e-05	8.42568e-05
Lmnb2	D3ZLC1	-1.75531	-1.41262	-1.58396	0.0823924	-19.2246	8.25804e-15	1.77065e-14	-0.365666	0.118969	-0.123349	0.116521	-1.0586	0.301808	0.537234	-0.404038	0.0805978	-0.16172	0.116521	-1.38791	0.179716	0.253467
Lmo7	A0A0G2K8R3	-1.50179	-1.26964	-1.38571	0.055816	-24.8264	4.78213e-17	1.33705e-16	-0.30778	0.0205322	-0.143624	0.0789358	-1.8195	0.0831226	0.248615	-0.203638	0.124674	-0.0394821	0.0789358	-0.500181	0.622149	0.704505
LOC100174910	G3V7R5	-6.34614	-4.34159	-5.34386	0.481953	-11.0879	3.08357e-10	4.62395e-10	-0.587738	2.24712	0.829693	0.681584	1.2173	0.236993	0.468312	1.19669	4.03155	2.61412	0.681584	3.83536	0.00096241	0.00243143
LOC100360095	D3ZIF6	-4.67731	-3.47461	-4.07596	0.289164	-14.0957	3.54685e-12	6.02765e-12	-3.05484	-1.35396	-2.2044	0.40894	-5.39052	2.39795e-05	0.000504333	-3.79594	-2.09506	-2.9455	0.40894	-7.20277	4.24648e-07	2.11173e-06
LOC100360453	A0A0G2JYP0	-7.20438	-4.28793	-5.74615	0.7012	-8.19474	5.58836e-08	7.37226e-08	0.874953	4.99943	2.93719	0.991646	2.96194	0.00744073	0.0463572	0.277345	4.40183	2.33959	0.991646	2.35929	0.0280712	0.0503612
LOC100360940	D4A7Z5	-1.72747	1.14354	-0.291967	0.690276	-0.422971	0.676616	0.683028	-3.01041	1.04981	-0.980299	0.976197	-1.0042	0.326713	0.5603	-2.52756	1.53267	-0.497445	0.976197	-0.509574	0.615663	0.698358
LOC100361492	F1LM03	-7.51473	-5.3643	-6.43952	0.517025	-12.4549	3.6549e-11	5.80774e-11	0.786516	3.82768	2.3071	0.731184	3.15529	0.0047732	0.0342633	3.70029	6.74145	5.22087	0.731184	7.1403	4.84628e-07	2.38131e-06
LOC100361913	G3V9N6	-3.65158	-2.987	-3.31929	0.159784	-20.7736	1.75368e-15	4.06361e-15	-0.232398	0.707459	0.237531	0.225969	1.05117	0.305129	0.539891	0.0669864	1.00684	0.536915	0.225969	2.37605	0.0270924	0.0488047
LOC100361933	A0A8I5ZX29	0.232035	0.592126	0.41208	0.0865764	4.75973	0.000105903	0.000121972	-0.415827	0.0934187	-0.161204	0.122437	-1.31662	0.202154	0.426059	-0.139406	0.369839	0.115217	0.122437	0.941025	0.357392	0.445829
LOC100362216	D4A6R4	0.34795	0.61708	0.482515	0.0647068	7.45694	2.49401e-07	3.18331e-07	-0.554184	-0.173576	-0.36388	0.0915093	-3.97643	0.000687353	0.00786137	-0.744213	-0.363605	-0.553909	0.0915093	-6.05304	5.24249e-06	2.11364e-05
LOC100362738	M0RD14	-1.58388	-1.12699	-1.35543	0.109848	-12.3391	4.34781e-11	6.8757e-11	-0.535903	0.110229	-0.212837	0.155349	-1.37006	0.18514	0.404919	-0.567937	0.0781958	-0.24487	0.155349	-1.57626	0.129912	0.191505
LOC100911093	A0A8I5ZQ33	-4.6694	-1.02555	-2.84748	0.876088	-3.25022	0.00382944	0.00417596	-3.39079	1.76239	-0.814198	1.23897	-0.657155	0.51822	0.723488	-1.58673	3.56645	0.989859	1.23897	0.798934	0.433272	0.525787
LOC100911361	D4A6A2	0.268645	0.662554	0.4656	0.0947074	4.91619	7.30718e-05	8.46013e-05	-0.349158	0.207915	-0.0706215	0.133936	-0.527276	0.603528	0.781241	-0.804425	-0.247352	-0.525888	0.133936	-3.9264	0.000774558	0.00201068
LOC102547663	A0A0G2K3P1	-1.85534	-1.39631	-1.62583	0.110364	-14.7315	1.52342e-12	2.66437e-12	-0.333637	0.315527	-0.00905504	0.156078	-0.0580161	0.954284	0.982247	-0.220696	0.428467	0.103886	0.156078	0.6656	0.512912	0.60487
LOC103690100	A0A8I5ZRW0	0.376449	0.545768	0.461109	0.0407093	11.3269	2.09548e-10	3.17836e-10	-0.197824	0.0416295	-0.0780974	0.0575717	-1.35652	0.189338	0.40809	-0.30069	-0.0612368	-0.180964	0.0575717	-3.14328	0.00490765	0.0106123
LOC103693740	A0A8I6A496	0.576832	0.96798	0.772406	0.0940435	8.21328	5.38728e-08	7.12407e-08	-0.253526	0.299641	0.0230577	0.132998	0.17337	0.864021	0.940342	-0.353879	0.199288	-0.0772958	0.132998	-0.581182	0.567304	0.654978
LOC103694242	F1LUE9	1.21396	1.46043	1.33719	0.0592584	22.5655	3.31387e-16	8.30227e-16	-0.252527	0.0960329	-0.0782471	0.083804	-0.933691	0.361075	0.59317	0.0950161	0.443576	0.269296	0.083804	3.2134	0.00417168	0.00915884
LOC108352309	A0A8I6ANE8	-1.53341	-1.34902	-1.44121	0.044332	-32.5096	1.90942e-19	7.20562e-19	-0.0847253	0.176037	0.0456559	0.0626949	0.728223	0.47452	0.692383	-0.472515	-0.211753	-0.342134	0.0626949	-5.45713	2.05381e-05	7.42791e-05
LOC108352348	E9PTN6	-1.4249	1.63259	0.103844	0.735112	0.141263	0.889009	0.892251	-4.64767	-0.323721	-2.4857	1.0396	-2.391	0.0262461	0.115553	-1.56204	2.76192	0.59994	1.0396	0.577085	0.570018	0.657422
LOC120101567	A0A8I6B100	1.80957	2.0096	1.90959	0.0480914	39.7074	3.05455e-21	1.43436e-20	-0.150883	0.131992	-0.00944541	0.0680115	-0.13888	0.890869	0.956704	-1.35522	-1.07235	-1.21378	0.0680115	-17.8467	3.61151e-14	1.11923e-12
LOC120102902	A0A8I6AGW8	-3.02339	-2.57546	-2.79943	0.107695	-25.9941	1.87539e-17	5.53399e-17	-0.160481	0.472983	0.156251	0.152303	1.02592	0.316602	0.551102	-0.0658708	0.567593	0.250861	0.152303	1.64712	0.114418	0.171419
LOC291863	Q68G49	0.416046	0.919248	0.667647	0.120984	5.51845	1.78148e-05	2.10841e-05	0.210529	0.922164	0.566346	0.171098	3.31007	0.00333055	0.0258764	-0.635065	0.0765702	-0.279247	0.171098	-1.63209	0.117567	0.17542
LOC303448	Q498M9	1.32754	2.47968	1.90361	0.277008	6.87204	8.59781e-07	1.06609e-06	-0.980486	0.648885	-0.165801	0.391748	-0.423233	0.676428	0.826836	-1.75997	-0.130596	-0.945281	0.391748	-2.41298	0.0250461	0.0454698
LOC498414	Q6QI11	-1.86541	0.13175	-0.86683	0.480176	-1.80523	0.0853968	0.0889528	-1.82209	1.00232	-0.409882	0.679071	-0.603592	0.55258	0.748978	-0.112451	2.71196	1.29975	0.679071	1.91402	0.0693445	0.110616
LOC679594	A0A8I6A1Y5	0.86885	1.36771	1.11828	0.11994	9.32363	6.50877e-09	9.06452e-09	-0.399112	0.306382	-0.0463653	0.169621	-0.273346	0.787258	0.899326	-0.682771	0.0227233	-0.330024	0.169621	-1.94565	0.0652048	0.104815
LOC687056	B5DEK5	-3.79806	-1.59162	-2.69484	0.530491	-5.0799	4.96442e-05	5.77608e-05	-1.45492	1.66545	0.105269	0.750228	0.140315	0.889748	0.956399	0.109222	3.22959	1.66941	0.750228	2.2252	0.037158	0.0646107
Lonp1	Q924S5	0.800243	0.979047	0.889645	0.0429896	20.6944	1.89326e-15	4.37784e-15	-0.0236542	0.229212	0.102779	0.0607964	1.69054	0.105715	0.283129	0.956403	1.20927	1.08284	0.0607964	17.8108	3.75807e-14	1.14899e-12
Lonp2	Q3MIB4	0.246931	0.453127	0.350029	0.0495757	7.06049	5.7418e-07	7.18705e-07	-0.0449123	0.246694	0.100891	0.0701106	1.43902	0.164884	0.378072	0.640466	0.932072	0.786269	0.0701106	11.2147	2.51027e-10	2.52711e-09
Lpcat3	Q5FVN0	-0.957981	-0.642189	-0.800085	0.0759255	-10.5378	7.68262e-10	1.12497e-09	0.02315	0.469747	0.246448	0.107375	2.29521	0.0321225	0.133085	0.820256	1.26685	1.04355	0.107375	9.71879	3.18508e-09	2.46881e-08
Lpgat1	F1LTX8	-0.119185	0.134087	0.00745101	0.0608942	0.12236	0.903777	0.905972	-0.213393	0.144788	-0.0343025	0.0861174	-0.398322	0.694414	0.839716	-0.464032	-0.10585	-0.284941	0.0861174	-3.30875	0.00334088	0.00749429
Lpp	Q5XI07	-0.460222	-0.119024	-0.289623	0.0820339	-3.53053	0.00198413	0.00218242	-0.103419	0.379108	0.137845	0.116013	1.18818	0.248028	0.477155	-0.239117	0.243409	0.00214611	0.116013	0.0184988	0.985416	0.989562
Lrba	A0A0G2JYR4	-0.888263	-0.734807	-0.811535	0.0368954	-21.9956	5.55364e-16	1.35337e-15	-0.248136	-0.0311162	-0.139626	0.052178	-2.67596	0.0141429	0.0728548	-0.223645	-0.00662468	-0.115135	0.052178	-2.20658	0.0386137	0.0669304
Lrp1	G3V928	1.00581	1.12186	1.06384	0.0279026	38.1267	7.08901e-21	3.16751e-20	-0.255914	-0.0917899	-0.173852	0.0394603	-4.40575	0.000246262	0.0035509	-0.582923	-0.418799	-0.500861	0.0394603	-12.6928	2.56873e-11	3.26926e-10
Lrpap1	Q99068	1.05303	1.16973	1.11138	0.0280599	39.6074	3.21852e-21	1.50532e-20	-0.0198083	0.145241	0.0627165	0.0396827	1.58045	0.12895	0.322815	-0.183541	-0.0184913	-0.101016	0.0396827	-2.54559	0.0188233	0.0353552
Lrpprc	Q5SGE0	2.10665	2.2745	2.19058	0.0403575	54.2793	4.57788e-24	2.9933e-23	-0.0732446	0.164139	0.0454474	0.0570741	0.796288	0.434775	0.661146	0.201668	0.439052	0.32036	0.0570741	5.61305	1.43154e-05	5.34118e-05
Lrrc40	G3V7I7	-5.01903	-3.09301	-4.05602	0.463073	-8.75892	1.86939e-08	2.53709e-08	-0.153472	2.57034	1.20843	0.654884	1.84526	0.0791487	0.241292	-0.748281	1.97553	0.613624	0.654884	0.936998	0.359412	0.44808
Lrrc47	F1LT49	-2.32054	-1.94567	-2.1331	0.0901296	-23.667	1.26297e-16	3.30455e-16	-0.208277	0.321869	0.0567958	0.127463	0.445588	0.660454	0.818043	-0.313069	0.217077	-0.047996	0.127463	-0.376549	0.710286	0.777899
Lrrc59	Q5RJR8	1.35774	1.5107	1.43422	0.0367745	39.0004	4.43305e-21	2.03305e-20	-0.349535	-0.133226	-0.241381	0.052007	-4.64132	0.000140367	0.0022974	-0.0553758	0.160933	0.0527786	0.052007	1.01484	0.321734	0.410973
Lrrfip1	Q66HF9	-1.4352	-1.18945	-1.31233	0.0590848	-22.2109	4.56272e-16	1.12686e-15	0.133501	0.48104	0.307271	0.0835585	3.67731	0.00140161	0.0137333	0.45816	0.805699	0.63193	0.0835585	7.56273	2.00359e-07	1.06193e-06
Lrrfip2	Q4V7E8	-2.83835	-2.50279	-2.67057	0.0806766	-33.1021	1.31578e-19	5.1054e-19	-0.0614154	0.413128	0.175856	0.114094	1.54133	0.138172	0.335968	0.175718	0.650261	0.41299	0.114094	3.61973	0.00160669	0.00385838
Lsm12	A0A8I6GM11	0.380987	0.533019	0.457003	0.0365529	12.5025	3.40457e-11	5.41517e-11	-0.258248	-0.0432429	-0.150746	0.0516936	-2.91614	0.00825714	0.0498851	-0.218977	-0.00397103	-0.111474	0.0516936	-2.15643	0.0427952	0.0732934
Lsm2	A0A0G2K8Q7	-1.41508	-0.986134	-1.20061	0.103131	-11.6416	1.27119e-10	1.95686e-10	-0.532211	0.0744106	-0.2289	0.145849	-1.56943	0.131495	0.326708	-0.530063	0.0765584	-0.226752	0.145849	-1.5547	0.13496	0.197885
Lsm4	D4A2C6	-3.16776	-0.46366	-1.81571	0.650145	-2.79278	0.0109048	0.0117288	-2.72491	1.09927	-0.812819	0.919444	-0.884033	0.386688	0.616832	-1.30446	2.51971	0.607625	0.919444	0.660861	0.515887	0.60751
Lsm8	B2RZB6	-1.57504	-1.24694	-1.41099	0.0788851	-17.8867	3.45544e-14	6.93187e-14	-0.400019	0.0639861	-0.168017	0.11156	-1.50606	0.146947	0.351353	-0.255141	0.208864	-0.0231385	0.11156	-0.207408	0.83769	0.879787
Lsp1	A0A8I5ZYW3	-2.26069	-1.93544	-2.09807	0.0781991	-26.8298	9.82998e-18	2.9971e-17	-0.31641	0.143559	-0.0864254	0.11059	-0.781493	0.443235	0.667378	-0.646006	-0.186036	-0.416021	0.11059	-3.76182	0.00114658	0.00283596
Lsr	Q9WU74	-3.01583	-2.55669	-2.78626	0.110389	-25.2403	3.41581e-17	9.79931e-17	-0.354615	0.294698	-0.0299586	0.156114	-0.191902	0.849662	0.934883	-0.484159	0.165153	-0.159503	0.156114	-1.02171	0.318545	0.407688
Lss	P48450	1.09511	1.37059	1.23285	0.0662335	18.6136	1.56965e-14	3.25565e-14	0.393218	0.782806	0.588012	0.0936684	6.27759	3.16692e-06	0.000103536	-0.0315639	0.358024	0.16323	0.0936684	1.74264	0.0960237	0.146656
Lta4h	P30349	0.0462558	0.158887	0.102572	0.0270799	3.78774	0.001078	0.00119931	-0.237207	-0.0779227	-0.157565	0.0382967	-4.11432	0.00049436	0.00615991	-0.449945	-0.29066	-0.370302	0.0382967	-9.6693	3.4797e-09	2.67208e-08
Luc7l	G3V9R0	-3.63598	-3.14936	-3.39267	0.116997	-28.9978	2.00303e-18	6.64055e-18	-0.326032	0.362151	0.0180597	0.165459	0.109149	0.914121	0.965108	0.0386897	0.726873	0.382781	0.165459	2.31345	0.0309182	0.0548587
Luc7l2	A0A8J8XLZ3	0.24898	0.418192	0.333586	0.0406835	8.19954	5.53562e-08	7.30852e-08	-0.146928	0.0923737	-0.0272771	0.0575351	-0.474095	0.640325	0.805161	-0.250591	-0.011289	-0.13094	0.0575351	-2.27582	0.0334504	0.0588143
Luc7l3	D3ZFB2	-1.96843	-1.51427	-1.74135	0.109194	-15.9473	3.28401e-13	6.07496e-13	-0.240839	0.401443	0.0803023	0.154423	0.520014	0.608493	0.784795	-0.357748	0.284533	-0.0366075	0.154423	-0.23706	0.814908	0.862056
Lum	P51886	-1.32205	-0.822104	-1.07208	0.120201	-8.91901	1.38045e-08	1.88357e-08	-0.47493	0.232098	-0.121416	0.16999	-0.71425	0.482937	0.698492	-0.709628	-0.00260037	-0.356114	0.16999	-2.09491	0.0484837	0.0811009
Lyn	Q07014	-1.92817	-1.64014	-1.78416	0.0692506	-25.7638	2.24852e-17	6.57045e-17	-0.0574046	0.34993	0.146263	0.0979352	1.49347	0.150189	0.357147	-0.437675	-0.0303404	-0.234008	0.0979352	-2.38941	0.0263348	0.0475437
Lypla1	P70470	-0.280894	-0.0190073	-0.149951	0.0629652	-2.38148	0.026782	0.0283534	-0.151756	0.218608	0.033426	0.0890462	0.375378	0.711144	0.850796	0.162777	0.53314	0.347958	0.0890462	3.90762	0.000810076	0.00208974
Lypla2	Q9QYL8	0.10546	0.265406	0.185433	0.0384557	4.82198	9.1351e-05	0.000105285	-0.287918	-0.0617204	-0.174819	0.0543846	-3.2145	0.00416106	0.0309455	-0.229569	-0.00337152	-0.11647	0.0543846	-2.14161	0.0441077	0.0751124
Lyrm7	B4F7A1	-2.7715	-2.32173	-2.54662	0.108139	-23.5496	1.397e-16	3.63506e-16	-0.00560415	0.630471	0.312433	0.152931	2.04297	0.0538071	0.187813	-0.287415	0.34866	0.0306223	0.152931	0.200236	0.843222	0.88307
Lzic	Q5PQN7	-3.58331	-2.0444	-2.81386	0.37	-7.60503	1.8364e-07	2.36037e-07	-1.11776	1.05859	-0.0295894	0.523258	-0.0565484	0.95544	0.982733	-2.18285	-0.00649523	-1.09467	0.523258	-2.09203	0.0487664	0.0814911
M6pr	Q6AY20	-2.80486	-2.52223	-2.66355	0.0679528	-39.1971	3.99413e-21	1.84714e-20	-0.183082	0.216619	0.0167687	0.0960997	0.174493	0.86315	0.940013	-0.26501	0.134691	-0.0651593	0.0960997	-0.678039	0.50515	0.597423
Macf1	D3ZHV2	-4.87704	-2.82165	-3.84934	0.494175	-7.78943	1.25959e-07	1.63169e-07	-1.58104	1.32571	-0.127665	0.698869	-0.182673	0.856806	0.93835	-1.45767	1.44909	-0.00428776	0.698869	-0.00613528	0.995163	0.996068
Macrod1	Q8K4G6	0.898564	1.14053	1.01955	0.0581763	17.5252	5.17069e-14	1.02115e-13	-0.0129092	0.329286	0.158188	0.0822737	1.92271	0.0681848	0.217533	-0.0597994	0.282396	0.111298	0.0822737	1.35278	0.190513	0.266557
Macroh2a1	Q02874	0.391565	0.661224	0.526394	0.064834	8.11911	6.49268e-08	8.54818e-08	-0.182813	0.198543	0.0078651	0.0916891	0.0857801	0.932454	0.971588	-0.169365	0.21199	0.0213125	0.0916891	0.232443	0.818444	0.864209
Magmas-ps1	Q6EIX2	-6.74115	-2.99655	-4.86885	0.900313	-5.40795	2.30257e-05	2.71345e-05	-1.61374	3.68193	1.03409	1.27323	0.812178	0.425801	0.652434	1.78356	7.07923	4.4314	1.27323	3.48043	0.00223304	0.00520728
Magt1	O35777	-1.40137	-1.0405	-1.22093	0.0867653	-14.0717	3.66397e-12	6.20751e-12	-0.295521	0.214835	-0.0403428	0.122705	-0.328779	0.745579	0.873801	-0.680767	-0.17041	-0.425588	0.122705	-3.4684	0.00229723	0.00533435
Maip1	Q6AY04	-0.0127251	0.235759	0.111517	0.0597428	1.86662	0.0759817	0.079371	-0.0604208	0.290989	0.115284	0.0844891	1.36448	0.18686	0.406572	0.488321	0.83973	0.664026	0.0844891	7.8593	1.09321e-07	6.11828e-07
Man1a1	A0A0G2JW29	0.18407	0.390673	0.287371	0.0496733	5.78523	9.63762e-06	1.15094e-05	-0.0101264	0.282054	0.135964	0.0702486	1.93546	0.0665134	0.215744	-0.628981	-0.336801	-0.482891	0.0702486	-6.87403	8.56115e-07	3.95923e-06
Man1a2	D3ZR49	-1.82842	-1.59059	-1.7095	0.0571811	-29.8963	1.07077e-18	3.70616e-18	-0.282465	0.0538767	-0.114294	0.0808663	-1.41337	0.172199	0.388211	-0.37416	-0.0378186	-0.205989	0.0808663	-2.54728	0.0187542	0.0352455
Man2a1	P28494	-0.593692	-0.320588	-0.45714	0.0656622	-6.962	7.0866e-07	8.81354e-07	-0.0945871	0.29164	0.0985265	0.0928603	1.06102	0.300732	0.536477	-0.146735	0.239492	0.0463787	0.0928603	0.499446	0.622658	0.704839
Man2b1	F7FG85	-0.588886	-0.314301	-0.451593	0.0660184	-6.84042	9.20482e-07	1.13964e-06	-0.141234	0.247088	0.0529269	0.0933641	0.566887	0.576801	0.767615	0.202514	0.590837	0.396675	0.0933641	4.24869	0.000358492	0.00101434
Man2c1	P21139	-1.33035	-1.02007	-1.17521	0.0746007	-15.7533	4.1667e-13	7.63509e-13	-0.441162	-0.00235811	-0.22176	0.105501	-2.10197	0.0477985	0.174591	-0.439883	-0.00107909	-0.220481	0.105501	-2.08984	0.0489815	0.0818092
Manba	Q4FZV0	-2.05605	-1.8069	-1.93147	0.0599035	-32.2431	2.26238e-19	8.46983e-19	-0.0504384	0.301916	0.125739	0.0847163	1.48423	0.152603	0.360956	0.38322	0.735574	0.559397	0.0847163	6.60318	1.54189e-06	6.77941e-06
Manbal	Q5BJY8	-2.1955	-1.86181	-2.02865	0.0802291	-25.2857	3.29313e-17	9.46381e-17	-0.48432	-0.01241	-0.248365	0.113461	-2.18899	0.0400359	0.153553	-0.502042	-0.0301314	-0.266087	0.113461	-2.34518	0.0289208	0.0517036
Manf	P0C5H9	1.89777	2.12128	2.00953	0.0537394	37.3939	1.05956e-20	4.62174e-20	-0.354201	-0.0381045	-0.196153	0.075999	-2.581	0.0174255	0.0858792	-0.435133	-0.119036	-0.277085	0.075999	-3.6459	0.00151004	0.00365019
Maoa	P21396	4.33234	4.48588	4.40911	0.0369164	119.435	3.11009e-31	1.06974e-29	0.233341	0.450484	0.341913	0.0522076	6.5491	1.7361e-06	6.68414e-05	1.1567	1.37384	1.26527	0.0522076	24.2354	7.80319e-17	5.58013e-15
Maob	P19643	2.95083	3.05927	3.00505	0.0260721	115.259	6.55958e-31	2.00553e-29	0.0954061	0.248763	0.172085	0.0368715	4.66715	0.000131993	0.0022124	0.235505	0.388862	0.312183	0.0368715	8.4668	3.2786e-08	2.05037e-07
Map1	P01048	-0.417937	-0.023917	-0.220927	0.094734	-2.33208	0.0297306	0.0314346	0.235404	0.792633	0.514019	0.133974	3.8367	0.000959333	0.0103258	-0.809609	-0.252381	-0.530995	0.133974	-3.96342	0.000709047	0.00185668
Map2k3	M0R7E7	-4.30766	-0.451714	-2.37969	0.927082	-2.56686	0.0179716	0.0191612	-4.44212	1.01101	-1.71555	1.31109	-1.30849	0.204847	0.428796	-6.73711	-1.28398	-4.01054	1.31109	-3.05893	0.00596025	0.0125756
Map2k4	Q4KSH6	-1.29347	-1.05699	-1.17523	0.0568552	-20.6706	1.93758e-15	4.47092e-15	-0.394976	-0.0605514	-0.227764	0.0804054	-2.83269	0.00997012	0.0567609	-0.603118	-0.268693	-0.435906	0.0804054	-5.42135	2.23193e-05	8.0194e-05
Map4	Q5M7W5	-0.182147	0.0363932	-0.072877	0.0525435	-1.38698	0.179994	0.185441	-0.0956263	0.213437	0.0589052	0.0743078	0.792719	0.436806	0.662229	-0.155537	0.153526	-0.00100524	0.0743078	-0.013528	0.989334	0.991799
Map7	A0A8I6GKH8	-2.5709	-2.20355	-2.38723	0.0883207	-27.0291	8.45083e-18	2.60548e-17	-0.281615	0.23789	-0.0218626	0.124904	-0.175035	0.862729	0.940013	-0.079077	0.440429	0.180676	0.124904	1.44651	0.162795	0.232806
Mapk1	P63086	-1.81301	-1.50313	-1.65807	0.0745037	-22.2549	4.38425e-16	1.0844e-15	-0.0703626	0.367871	0.148754	0.105364	1.41181	0.172652	0.388615	-0.0137783	0.424455	0.205338	0.105364	1.94885	0.0647989	0.104221
Mapk14	P70618	-0.971269	-0.776806	-0.874037	0.0467546	-18.6941	1.44078e-14	3.00117e-14	-0.267929	0.00708333	-0.130423	0.066121	-1.97249	0.0618652	0.203871	-0.668972	-0.393959	-0.531465	0.066121	-8.03776	7.63576e-08	4.38492e-07
Mapk3	P21708	-0.554849	-0.365559	-0.460204	0.0455108	-10.112	1.59362e-09	2.28987e-09	-0.113785	0.153911	0.0200631	0.064362	0.311722	0.758325	0.882229	-0.102495	0.165201	0.0313533	0.064362	0.48714	0.631205	0.712317
Mapk9	P49186	-2.3584	-0.224874	-1.29164	0.512962	-2.518	0.0199849	0.0212734	-1.55841	1.45885	-0.0497824	0.725438	-0.068624	0.945938	0.978837	-2.91692	0.100339	-1.40829	0.725438	-1.9413	0.0657608	0.105614
Mapre1	Q66HR2	-1.61616	-1.40801	-1.51208	0.0500474	-30.2131	8.62306e-19	3.04202e-18	-0.228435	0.0659456	-0.0812447	0.0707777	-1.14789	0.263925	0.49544	-0.484477	-0.190097	-0.337287	0.0707777	-4.76544	0.000104476	0.00032918
Mapre2	Q3B8Q0	-2.73708	-2.10778	-2.42243	0.151302	-16.0106	3.04018e-13	5.63971e-13	-1.07098	-0.181015	-0.625996	0.213973	-2.92558	0.00808199	0.0491468	-1.04658	-0.156621	-0.601602	0.213973	-2.81158	0.0104545	0.0208962
Marcks	P30009	-0.878746	-0.455021	-0.666883	0.101876	-6.54605	1.74776e-06	2.14272e-06	-0.22897	0.370266	0.070648	0.144074	0.490359	0.628964	0.796233	-0.657066	-0.0578295	-0.357448	0.144074	-2.481	0.0216477	0.0398665
Marcksl1	Q9EPH2	-1.48779	-1.09404	-1.29091	0.0946675	-13.6363	6.66084e-12	1.10357e-11	-0.22301	0.333827	0.0554086	0.13388	0.413867	0.683168	0.830567	-0.560534	-0.00369621	-0.282115	0.13388	-2.10722	0.0472935	0.0795129
Mars1	D3Z941	0.612051	0.691211	0.651631	0.0190325	34.2378	6.55985e-20	2.63191e-19	-0.0508604	0.0610896	0.0051146	0.026916	0.190021	0.851118	0.935668	-0.0782837	0.0336663	-0.0223087	0.026916	-0.828825	0.416525	0.509395
Masp2	Q9JJS8	-6.13471	-4.03201	-5.08336	0.50555	-10.0551	1.7595e-09	2.52384e-09	-1.60756	1.3661	-0.120733	0.714955	-0.168868	0.867517	0.943524	-2.72789	0.245772	-1.24106	0.714955	-1.73586	0.0972407	0.148446
Mastl	D4A355	-4.72744	-2.89101	-3.80922	0.441532	-8.62729	2.40462e-08	3.2488e-08	-2.18053	0.41657	-0.881982	0.62442	-1.41248	0.172457	0.38844	0.342286	2.93939	1.64084	0.62442	2.62778	0.0157277	0.0300711
Mat1a	P13444	4.51783	4.65454	4.58619	0.0328697	139.526	1.19259e-32	6.40461e-31	-0.0178484	0.175492	0.078822	0.0464848	1.69565	0.104729	0.281838	-0.476142	-0.282802	-0.379472	0.0464848	-8.16336	5.9467e-08	3.4754e-07
Mat2a	P18298	-1.28973	-1.03505	-1.16239	0.0612318	-18.9835	1.06171e-14	2.25017e-14	-0.241799	0.118368	-0.0617153	0.0865948	-0.712691	0.483882	0.698634	0.233781	0.593948	0.413864	0.0865948	4.77932	0.000101088	0.000319418
Mat2b	Q5U2R0	0.266344	0.513224	0.389784	0.0593572	6.56674	1.67011e-06	2.05008e-06	-0.37073	-0.0215891	-0.19616	0.0839438	-2.3368	0.0294364	0.124934	-0.46442	-0.115279	-0.28985	0.0839438	-3.4529	0.00238257	0.00551699
Matr3	P43244	0.789358	0.90166	0.845509	0.0270006	31.3145	4.12935e-19	1.50001e-18	-0.158851	-3.27097e-05	-0.0794419	0.0381846	-2.08047	0.049914	0.179148	-0.345545	-0.186726	-0.266136	0.0381846	-6.96971	6.9704e-07	3.29746e-06
Mavs	Q66HG9	-0.169977	0.0138317	-0.0780726	0.0441929	-1.76663	0.0918234	0.0955264	-0.214892	0.0450525	-0.0849198	0.0624983	-1.35875	0.188641	0.407399	-0.0185347	0.24141	0.111438	0.0624983	1.78305	0.0890406	0.137261
Mbl1	P19999	0.168132	0.404472	0.286302	0.0568231	5.03848	5.47343e-05	6.36159e-05	-0.262432	0.0718033	-0.0953145	0.08036	-1.18609	0.248832	0.4777	-1.24706	-0.912823	-1.07994	0.08036	-13.4388	8.7803e-12	1.30011e-10
Mbl2	P08661	-0.959497	-0.520408	-0.739952	0.10557	-7.00913	6.40676e-07	7.98909e-07	-0.527785	0.0931803	-0.217302	0.149298	-1.45549	0.16032	0.372539	-0.895021	-0.274055	-0.584538	0.149298	-3.91523	0.000795479	0.00205852
Mboat7	G3V7N6	-3.50376	-2.87748	-3.19062	0.150578	-21.1891	1.17809e-15	2.78259e-15	-0.585882	0.299823	-0.143029	0.212949	-0.671658	0.509124	0.717817	-0.423674	0.462032	0.019179	0.212949	0.0900635	0.92909	0.948333
Mcat	D3ZPF2	-6.05224	-3.8828	-4.96752	0.521598	-9.52366	4.52222e-09	6.3488e-09	-1.23725	1.83081	0.296783	0.737651	0.402335	0.691503	0.838232	-0.135914	2.93214	1.39811	0.737651	1.89536	0.0718934	0.114186
Mccc1	Q5I0C3	1.63452	1.73422	1.68437	0.0239726	70.2624	2.08579e-26	1.9791e-25	0.0457606	0.186768	0.116264	0.0339023	3.42939	0.00251805	0.0209569	0.420844	0.561852	0.491348	0.0339023	14.493	2.08405e-12	3.66038e-11
Mccc2	Q5XIT9	1.84984	1.97049	1.91017	0.0290086	65.8484	8.09917e-26	6.8573e-25	0.0337743	0.204404	0.119089	0.0410243	2.90289	0.00850882	0.0510573	0.371487	0.542116	0.456802	0.0410243	11.1349	2.85674e-10	2.81366e-09
Mcee	A0A8I5YC26	0.794043	1.15762	0.975834	0.0874155	11.1632	2.72867e-10	4.10668e-10	-0.425164	0.0890178	-0.168073	0.123624	-1.35955	0.188394	0.407399	0.0806337	0.594815	0.337724	0.123624	2.73186	0.0124936	0.0245559
Mcfd2	Q8K5B3	0.624606	0.798293	0.71145	0.0417593	17.0369	9.01631e-14	1.74615e-13	-0.332571	-0.0869418	-0.209757	0.0590565	-3.55179	0.00188692	0.0170701	-0.700058	-0.454429	-0.577243	0.0590565	-9.77442	2.8846e-09	2.26785e-08
Mcts1	Q4G009	-0.841917	-0.519375	-0.680646	0.0775485	-8.77704	1.80604e-08	2.45414e-08	-0.289761	0.166382	-0.0616894	0.10967	-0.562499	0.579732	0.769403	-0.410353	0.0457904	-0.182281	0.10967	-1.66208	0.111352	0.167739
Mcu	A0A0G2K059	-1.13007	-0.909926	-1.02	0.0529295	-19.2709	7.87163e-15	1.6922e-14	0.172598	0.483931	0.328264	0.0748536	4.38542	0.000258522	0.00369443	0.22354	0.534873	0.379206	0.0748536	5.06597	5.12995e-05	0.000170585
Mdh1	O88989	4.81061	5.06065	4.93563	0.0601178	82.0993	8.02173e-28	1.03468e-26	-0.175994	0.177621	0.000813104	0.0850194	0.00956374	0.99246	0.997862	0.01374	0.367355	0.190547	0.0850194	2.24122	0.0359457	0.0627672
Mdh2	P04636	4.20585	4.4381	4.32197	0.0558397	77.3996	2.75543e-27	3.14013e-26	-0.0630675	0.265384	0.101158	0.0789693	1.28098	0.214167	0.440793	0.700666	1.02912	0.864891	0.0789693	10.9522	3.85042e-10	3.67459e-09
Mdp1	D4A4U3	-1.06707	-0.654218	-0.860643	0.0992612	-8.67049	2.21337e-08	2.99408e-08	-0.579259	0.00459892	-0.28733	0.140377	-2.04685	0.0533916	0.186956	-0.593551	-0.00969339	-0.301622	0.140377	-2.14867	0.0434783	0.0742668
Me1	P13697	0.231302	0.643076	0.437189	0.0990025	4.41594	0.000240339	0.000274033	0.655079	1.23742	0.946247	0.140011	6.75839	1.0993e-06	4.6537e-05	2.74726	3.3296	3.03843	0.140011	21.7014	7.28482e-16	4.00908e-14
Mecp2	Q00566	-7.44478	-3.92435	-5.68457	0.846414	-6.71606	1.20519e-06	1.48657e-06	0.190314	5.16895	2.67963	1.19701	2.2386	0.0361413	0.144828	-0.681179	4.29746	1.80814	1.19701	1.51055	0.145806	0.211813
Mecr	Q9Z311	0.315845	0.520305	0.418075	0.0491582	8.50468	3.04635e-08	4.09071e-08	0.0839859	0.373136	0.228561	0.0695202	3.28769	0.0035092	0.0270733	0.892341	1.18149	1.03692	0.0695202	14.9153	1.19998e-12	2.25643e-11
Memo1	Q4QQR9	-1.0137	-0.798443	-0.906071	0.0517534	-17.5075	5.27472e-14	1.04045e-13	-0.288854	0.0155619	-0.136646	0.0731904	-1.86699	0.0759269	0.233872	-0.380431	-0.0760155	-0.228223	0.0731904	-3.11821	0.00520003	0.0111886
Mesd	Q5U2R7	1.24333	1.49592	1.36962	0.0607284	22.5533	3.35031e-16	8.38721e-16	-0.100802	0.256404	0.0778009	0.0858829	0.905895	0.375268	0.605823	-0.145053	0.212153	0.03355	0.0858829	0.390648	0.699993	0.769234
Metap1	D3ZE72	-2.94189	-2.6412	-2.79155	0.0722961	-38.6127	5.45284e-21	2.4631e-20	-0.192586	0.232662	0.0200381	0.102242	0.195987	0.846505	0.933403	-0.274018	0.15123	-0.0613943	0.102242	-0.60048	0.554612	0.643701
Metap1d	G3V670	-4.13636	-3.62082	-3.87859	0.123951	-31.2914	4.19249e-19	1.52127e-18	-0.111247	0.617835	0.253294	0.175293	1.44498	0.163221	0.37663	0.97858	1.70766	1.34312	0.175293	7.66216	1.63315e-07	8.82597e-07
Metap2	P38062	-0.481994	-0.353737	-0.417866	0.0308367	-13.5509	7.50279e-12	1.23933e-11	-0.0619831	0.1194	0.0287082	0.0436097	0.658299	0.517499	0.723488	-0.100306	0.0810768	-0.00961459	0.0436097	-0.220469	0.827635	0.870889
Mettl26	Q497C3	0.79674	1.02364	0.910189	0.0545529	16.6845	1.35863e-13	2.59019e-13	-0.30064	0.020242	-0.140199	0.0771494	-1.81724	0.0834794	0.248663	-0.66831	-0.347428	-0.507869	0.0771494	-6.58293	1.61185e-06	7.07756e-06
Mettl7a	Q3KRE2	-0.239412	0.111607	-0.0639025	0.0843952	-0.757182	0.457353	0.466249	-0.18271	0.313705	0.0654974	0.119353	0.548771	0.58895	0.773659	0.144892	0.641308	0.3931	0.119353	3.29359	0.0034612	0.00773791
Mfn1	Q8R4Z9	-1.55001	-1.30205	-1.42603	0.0596154	-23.9205	1.01757e-16	2.70969e-16	-0.0692288	0.281431	0.106101	0.0843089	1.25848	0.22203	0.450333	0.179279	0.529938	0.354609	0.0843089	4.20607	0.000396967	0.00110989
Mfn2	Q8R500	0.251897	0.404365	0.328131	0.0366578	8.95119	1.29934e-08	1.77583e-08	0.178308	0.39393	0.286119	0.0518419	5.51907	1.77894e-05	0.000411951	0.592274	0.807896	0.700085	0.0518419	13.5042	8.00932e-12	1.20213e-10
Mgat1	Q09325	-5.27991	-2.89115	-4.08553	0.574327	-7.11359	5.12876e-07	6.42945e-07	-0.650284	2.72793	1.03882	0.812221	1.27899	0.214854	0.441648	-3.1427	0.235509	-1.4536	0.812221	-1.78966	0.0879416	0.135757
Mgll	Q8R431	0.0252081	0.270826	0.148017	0.0590536	2.50648	0.0204892	0.0217891	-0.319469	0.027886	-0.145792	0.0835144	-1.74571	0.0954774	0.265823	1.43791	1.78526	1.61159	0.0835144	19.2971	7.66141e-15	2.87477e-13
Mgst1	P08011	2.18157	2.58532	2.38345	0.097074	24.5529	5.99027e-17	1.65108e-16	-0.39105	0.179943	-0.105553	0.137283	-0.768871	0.450531	0.674577	-0.512177	0.0588165	-0.22668	0.137283	-1.65118	0.113578	0.170548
Mgst2	A0A8I5ZLK2	0.27942	0.515169	0.397294	0.056681	7.00931	6.40433e-07	7.98908e-07	0.175585	0.508985	0.342285	0.080159	4.27007	0.000340618	0.00457203	0.414957	0.748356	0.581657	0.080159	7.25629	3.79359e-07	1.91371e-06
Mgst3	D4ADS4	-1.42286	-0.986016	-1.20444	0.10503	-11.4675	1.67386e-10	2.55292e-10	-0.1889	0.428893	0.119997	0.148536	0.807866	0.428224	0.654325	0.723022	1.34081	1.03192	0.148536	6.94728	7.31374e-07	3.44999e-06
Mia2	A0A8I5ZSK4	0.523782	0.636198	0.57999	0.0270282	21.4587	9.13613e-16	2.18131e-15	-0.117794	0.0411866	-0.0383038	0.0382236	-1.0021	0.327704	0.560808	-0.411927	-0.252946	-0.332437	0.0382236	-8.69715	2.10326e-08	1.36712e-07
Mia3	A0A0G2JVM2	0.226767	0.380516	0.303642	0.0369657	8.21415	5.37808e-08	7.11475e-08	-0.184429	0.0330051	-0.0757118	0.0522774	-1.44827	0.162309	0.37663	-0.556171	-0.338737	-0.447454	0.0522774	-8.55922	2.74141e-08	1.72751e-07
Mib1	D3ZUV2	-0.601472	-0.288484	-0.444978	0.0752513	-5.91323	7.19684e-06	8.6383e-06	-0.386304	0.0563272	-0.164988	0.106421	-1.55033	0.136003	0.332407	-0.568324	-0.125694	-0.347009	0.106421	-3.26071	0.00373705	0.00830959
Micos10	B2RYW8	-0.230913	0.0904447	-0.0702342	0.0772638	-0.909018	0.373656	0.381867	-0.0339716	0.420497	0.193263	0.109268	1.76871	0.0914666	0.260099	1.20386	1.65833	1.43109	0.109268	13.0972	1.42689e-11	1.97967e-10
Micos13	M0R719	-1.60775	-1.23372	-1.42073	0.0899272	-15.7987	3.94012e-13	7.24402e-13	-0.298315	0.23064	-0.0338371	0.127176	-0.266065	0.792784	0.902992	1.02314	1.55209	1.28762	0.127176	10.1246	1.55891e-09	1.26786e-08
Micu1	Q6P6Q9	-1.99141	-1.72593	-1.85867	0.0638285	-29.1197	1.8379e-18	6.13624e-18	-0.065622	0.309819	0.122099	0.0902671	1.35264	0.190557	0.409915	0.611535	0.986976	0.799255	0.0902671	8.85434	1.55971e-08	1.04044e-07
Micu2	Q99P63	-6.11691	-3.3782	-4.74756	0.658464	-7.21004	4.18179e-07	5.28041e-07	-2.7723	1.10081	-0.835742	0.931209	-0.897481	0.379637	0.608821	-1.72038	2.15274	0.21618	0.931209	0.23215	0.818669	0.864209
Mif	P30904	6.00217	6.26293	6.13255	0.0626943	97.8167	2.04517e-29	3.81533e-28	0.090773	0.459543	0.275158	0.0886632	3.10341	0.00538058	0.0370912	-0.0381867	0.330584	0.146198	0.0886632	1.64892	0.114045	0.171093
Mipep	Q01992	-1.69688	-1.4506	-1.57374	0.0592126	-26.5778	1.19197e-17	3.59112e-17	-0.226537	0.121753	-0.052392	0.0837392	-0.625656	0.538281	0.739353	0.265817	0.614108	0.439962	0.0837392	5.25396	3.29865e-05	0.000114173
Mix23	D4A305	-0.0297987	0.14916	0.0596807	0.0430269	1.38706	0.179972	0.185441	-0.100797	0.152289	0.0257458	0.0608493	0.423107	0.676518	0.826836	0.553175	0.806261	0.679718	0.0608493	11.1705	2.69632e-10	2.6898e-09
Mkx	D3ZUL2	-6.62201	-2.17453	-4.39827	1.0693	-4.11321	0.000495676	0.000557466	-2.33438	3.95531	0.810465	1.51222	0.535942	0.59763	0.778432	-3.68699	2.6027	-0.542145	1.51222	-0.358509	0.723542	0.788493
Mlec	Q5FVQ4	2.52524	2.72239	2.62382	0.0473989	55.356	3.03889e-24	2.019e-23	-0.323538	-0.0447359	-0.184137	0.0670322	-2.74699	0.0120796	0.0647513	-0.839237	-0.560435	-0.699836	0.0670322	-10.4403	9.06257e-10	7.8749e-09
Mlx	A0A8I6AN49	-5.62153	-4.95637	-5.28895	0.159922	-33.0721	1.34063e-19	5.18354e-19	-0.228425	0.71224	0.241908	0.226163	1.06961	0.296934	0.532578	0.370247	1.31091	0.84058	0.226163	3.71669	0.00127647	0.00313142
Mlxipl	Q8VIP2	-6.26736	-4.35732	-5.31234	0.45923	-11.5679	1.42758e-10	2.18741e-10	-1.3795	1.3217	-0.0289012	0.649449	-0.0445011	0.964925	0.987944	-0.410765	2.29044	0.939837	0.649449	1.44713	0.162624	0.2327
Mlycd	Q920F5	1.09155	1.22653	1.15904	0.0324515	35.7161	2.73903e-20	1.14629e-19	0.00823969	0.19912	0.10368	0.0458933	2.25915	0.0346321	0.140831	1.58068	1.77156	1.67612	0.0458933	36.522	1.72651e-20	8.41583e-18
Mmaa	D3ZNY3	-1.2555	-0.64318	-0.949338	0.147219	-6.44849	2.16688e-06	2.64806e-06	-0.925594	-0.0596487	-0.492621	0.208198	-2.36611	0.0276691	0.120373	-2.34744	-1.48149	-1.91447	0.208198	-9.19539	8.24178e-09	5.75356e-08
Mmab	A0A8I5ZM23	-1.04614	-0.782739	-0.914439	0.0633293	-14.4394	2.23749e-12	3.8621e-12	0.496484	0.86899	0.682737	0.0895612	7.62313	1.76931e-07	1.04326e-05	1.15121	1.52371	1.33746	0.0895612	14.9335	1.17216e-12	2.22441e-11
Mmgt1	B5DF51	-1.39805	-1.04197	-1.22001	0.085613	-14.2503	2.87971e-12	4.92428e-12	-0.172315	0.331264	0.0794742	0.121075	0.656404	0.518693	0.723584	-0.0540698	0.449509	0.19772	0.121075	1.63303	0.117367	0.175246
Mms19	M0R6T4	-4.25363	-3.34918	-3.80141	0.217457	-17.4812	5.43313e-14	1.06787e-13	-0.690751	0.588339	-0.0512056	0.307531	-0.166506	0.869352	0.943966	-0.931923	0.347167	-0.292378	0.307531	-0.950728	0.352557	0.441298
Mmut	D3ZKG1	1.61326	1.7529	1.68308	0.0335746	50.1296	2.40262e-23	1.43462e-22	-0.0386174	0.15887	0.0601261	0.0474816	1.2663	0.219272	0.44762	-0.511904	-0.314417	-0.413161	0.0474816	-8.70149	2.08589e-08	1.3585e-07
Mob1a	Q3T1J9	-1.35305	-1.0188	-1.18592	0.0803642	-14.7569	1.47385e-12	2.57904e-12	-0.380082	0.0926232	-0.143729	0.113652	-1.26464	0.219855	0.44762	-0.370835	0.10187	-0.134482	0.113652	-1.18328	0.249921	0.333565
Mocs1	A0A8I6GKB1	-1.37533	-1.01403	-1.19468	0.0868679	-13.7528	5.66772e-12	9.43763e-12	-0.470413	0.0405471	-0.214933	0.12285	-1.74956	0.0947953	0.265637	0.608876	1.11984	0.864356	0.12285	7.03588	6.05109e-07	2.92543e-06
Mogs	O88941	2.86673	2.98312	2.92492	0.0279832	104.524	5.09377e-30	1.13646e-28	-0.193032	-0.0284331	-0.110732	0.0395743	-2.79809	0.0107757	0.0599015	-0.277325	-0.112726	-0.195026	0.0395743	-4.92809	7.10429e-05	0.000230663
Mospd2	A0A0G2K8D1	-1.26713	-1.11012	-1.18863	0.0377509	-31.486	3.69032e-19	1.35695e-18	0.0897224	0.311775	0.200749	0.0533879	3.76019	0.00115104	0.0118773	0.224639	0.446692	0.335666	0.0533879	6.2873	3.09909e-06	1.30359e-05
Mpc1	P63031	-1.83912	0.201524	-0.818797	0.49063	-1.66887	0.109986	0.114169	-1.25912	1.62678	0.183829	0.693856	0.264938	0.79364	0.903453	-2.11097	0.774938	-0.668014	0.693856	-0.962757	0.346626	0.43569
Mpc2	P38718	2.71087	2.96818	2.83953	0.0618647	45.899	1.50606e-22	8.16584e-22	-0.170875	0.193015	0.0110699	0.0874899	0.126528	0.900518	0.960761	-0.483266	-0.119375	-0.30132	0.0874899	-3.44406	0.00243269	0.00562122
Mprip	Q9ERE6	-3.53696	-1.3294	-2.43318	0.530761	-4.58432	0.00016079	0.000184414	-1.00632	2.11564	0.554659	0.75061	0.738945	0.46812	0.688353	-1.64148	1.48048	-0.0804988	0.75061	-0.107245	0.915613	0.938347
Mpst	P97532	4.29526	4.4539	4.37458	0.038141	114.695	7.27094e-31	2.1826e-29	-0.17767	0.0466771	-0.0654964	0.0539396	-1.21426	0.238129	0.469242	0.32583	0.550177	0.438004	0.0539396	8.12026	6.47786e-08	3.75921e-07
Mpv17	Q5BK62	0.917239	1.09066	1.00395	0.0416962	24.0777	8.90875e-17	2.38772e-16	-0.0372856	0.207973	0.0853438	0.0589674	1.44731	0.162576	0.37663	0.788335	1.03359	0.910964	0.0589674	15.4486	6.08667e-13	1.2255e-11
Mrc1	D3ZD31	-0.878418	-0.670889	-0.774653	0.0498962	-15.5253	5.52965e-13	1.00379e-12	-0.173722	0.119769	-0.0269769	0.0705638	-0.382305	0.706077	0.846882	-0.427	-0.133509	-0.280255	0.0705638	-3.97165	0.00069524	0.00182632
Mre11	Q9JIM0	-3.36174	-0.84733	-2.10453	0.604537	-3.48123	0.00222881	0.00244584	-4.3923	-0.836388	-2.61434	0.854945	-3.05791	0.0059743	0.0395978	-6.23725	-2.68134	-4.45929	0.854945	-5.21588	3.60643e-05	0.00012366
Mri1	Q5HZE4	0.371649	0.529985	0.450817	0.0380687	11.8422	9.29156e-11	1.44312e-10	-0.109742	0.11418	0.00221902	0.0538373	0.0412172	0.967512	0.988367	-0.10175	0.122172	0.0102109	0.0538373	0.189663	0.851394	0.888248
Mrpl1	A0A0G2JUV4	-2.79795	-2.3972	-2.59757	0.0963542	-26.9586	8.91392e-18	2.73548e-17	-0.342284	0.224475	-0.0589047	0.136265	-0.432279	0.669945	0.822976	0.58307	1.14983	0.86645	0.136265	6.35854	2.64472e-06	1.12103e-05
Mrpl10	P0C2C4	-4.40161	-3.56727	-3.98444	0.200598	-19.8628	4.30407e-15	9.50639e-15	-1.21677	-0.0368445	-0.626806	0.283688	-2.20949	0.0383825	0.15001	-0.00886611	1.17106	0.581096	0.283688	2.04836	0.0532311	0.0880165
Mrpl12	D3ZXF9	0.466412	0.663088	0.56475	0.0472868	11.9431	7.94837e-11	1.24151e-10	-0.127835	0.150307	0.011236	0.0668736	0.168018	0.868177	0.943909	0.790029	1.06817	0.9291	0.0668736	13.8934	4.67146e-12	7.52447e-11
Mrpl15	A0A8I6A254	-1.81297	-1.54339	-1.67818	0.064816	-25.8914	2.03303e-17	5.96186e-17	-0.374994	0.00625583	-0.184369	0.0916637	-2.01137	0.0572965	0.195357	0.293344	0.674594	0.483969	0.0916637	5.27984	3.10481e-05	0.000107917
Mrpl17	Q6PDW6	-6.10367	-4.2623	-5.18298	0.442719	-11.7072	1.14684e-10	1.76873e-10	-1.73134	0.872744	-0.4293	0.626099	-0.685674	0.500419	0.712849	0.0708698	2.67496	1.37291	0.626099	2.19281	0.0397233	0.0686016
Mrpl19	D4A4A9	-2.11978	-0.235685	-1.17773	0.452992	-2.5999	0.0167197	0.0178553	-2.03073	0.633781	-0.698477	0.640627	-1.0903	0.287934	0.522107	-0.610459	2.05406	0.721799	0.640627	1.12671	0.272577	0.359158
Mrpl23	Q63750	-3.55943	-2.44126	-3.00035	0.268841	-11.1603	2.74128e-10	4.12379e-10	-1.52323	0.0581015	-0.732563	0.380198	-1.92679	0.0676453	0.217402	-0.164569	1.41676	0.626096	0.380198	1.64676	0.114491	0.171451
Mrpl37	Q6AXT0	-0.272844	-0.0419793	-0.157412	0.0555066	-2.83591	0.00989821	0.0106532	-0.193771	0.132722	-0.0305245	0.0784983	-0.388856	0.701297	0.842987	0.327087	0.653579	0.490333	0.0784983	6.24642	3.39516e-06	1.4173e-05
Mrpl38	Q5PQN9	-0.597551	-0.351277	-0.474414	0.0592114	-8.01221	8.03623e-08	1.05258e-07	-0.324223	0.0240607	-0.150081	0.0837375	-1.79228	0.0875087	0.253914	0.107832	0.456115	0.281974	0.0837375	3.36735	0.00291277	0.00662394
Mrpl44	Q4G067	-3.48733	-2.1442	-2.81577	0.322928	-8.71951	2.0153e-08	2.73062e-08	-0.659292	1.24018	0.290444	0.456689	0.635979	0.531661	0.734538	0.191069	2.09054	1.14081	0.456689	2.49799	0.0208685	0.0386038
Mrpl45	D4A104	-2.21803	-1.46686	-1.84244	0.180604	-10.2016	1.36446e-09	1.96744e-09	-0.506956	0.555363	0.0242032	0.255413	0.0947613	0.925403	0.9686	-0.675654	0.386665	-0.144495	0.255413	-0.565731	0.577572	0.663585
Mrpl46	Q5RK00	-0.523464	-0.221055	-0.37226	0.0727079	-5.11993	4.51791e-05	5.26398e-05	-0.25834	0.169331	-0.0445043	0.102825	-0.432817	0.66956	0.822976	0.367805	0.795476	0.581641	0.102825	5.65663	1.29473e-05	4.89152e-05
Mrpl48	D3ZDX7	-3.53312	-1.67865	-2.60588	0.445868	-5.84452	8.41626e-06	1.00727e-05	-2.48787	0.134742	-1.17656	0.630552	-1.86592	0.0760824	0.234132	-0.749973	1.87264	0.561332	0.630552	0.890223	0.383432	0.474903
Mrpl49	Q7TP77	-2.66005	-2.28539	-2.47272	0.0900801	-27.4502	6.16028e-18	1.91718e-17	-0.0758341	0.45402	0.189093	0.127392	1.48433	0.152576	0.360956	0.484684	1.01454	0.749611	0.127392	5.88427	7.68724e-06	3.02182e-05
Mrpl54	D3Z9K2	-4.78408	-1.52298	-3.15353	0.784063	-4.02204	0.000616391	0.000690643	-2.18552	2.42637	0.12043	1.10883	0.108609	0.914543	0.965108	-1.11155	3.50034	1.1944	1.10883	1.07717	0.293625	0.381562
Mrpl55	A0A8I5ZK26	-1.92783	-1.67206	-1.79995	0.0614946	-29.27	1.65368e-18	5.56055e-18	-0.133797	0.227917	0.04706	0.0869664	0.541128	0.594114	0.776321	0.384042	0.745755	0.564898	0.0869664	6.49559	1.95299e-06	8.44081e-06
Mrpl57	B2RZD0	-2.14398	-1.60893	-1.87646	0.128641	-14.5868	1.84153e-12	3.19367e-12	-0.624943	0.131726	-0.246608	0.181925	-1.35555	0.189644	0.408483	-0.287173	0.469497	0.0911622	0.181925	0.501096	0.621515	0.704029
Mrpl58	A0A8I6GEF9	-6.84302	-5.12293	-5.98297	0.413559	-14.467	2.15708e-12	3.72721e-12	-0.0606718	2.3719	1.15561	0.584861	1.97588	0.0614544	0.20272	0.261833	2.6944	1.47812	0.584861	2.5273	0.0195861	0.0364973
Mrps17	D3ZTR1	-1.57158	-1.21538	-1.39348	0.0856416	-16.2711	2.21935e-13	4.17566e-13	-0.214788	0.288959	0.0370857	0.121115	0.306202	0.762466	0.885566	0.439703	0.94345	0.691577	0.121115	5.71006	1.14503e-05	4.3609e-05
Mrps18b	F6Q5K7	-2.33512	-1.91802	-2.12657	0.100283	-21.2056	1.15982e-15	2.74139e-15	-0.303865	0.286006	-0.00892933	0.141822	-0.0629615	0.950393	0.979945	0.628369	1.21824	0.923304	0.141822	6.5103	1.89075e-06	8.204e-06
Mrps22	Q0D2L2	-1.7672	-1.54331	-1.65525	0.0538299	-30.7497	6.00477e-19	2.13661e-18	0.00774666	0.324376	0.166061	0.076127	2.18137	0.0406665	0.155059	0.630255	0.946885	0.78857	0.076127	10.3586	1.0417e-09	8.98095e-09
Mrps23	D3ZIN7	-2.43997	-2.15831	-2.29914	0.0677193	-33.9511	7.80326e-20	3.0821e-19	-0.102997	0.29533	0.0961661	0.0957695	1.00414	0.326742	0.5603	0.597688	0.996015	0.796851	0.0957695	8.32051	4.36208e-08	2.64772e-07
Mrps25	Q4QR80	-1.83639	-1.50931	-1.67285	0.0786408	-21.272	1.08915e-15	2.58359e-15	0.0795857	0.542154	0.31087	0.111215	2.79522	0.0108453	0.0600632	0.362671	0.825239	0.593955	0.111215	5.3406	2.69389e-05	9.51362e-05
Mrps26	Q9EPJ3	-7.40913	-4.91235	-6.16074	0.600299	-10.2628	1.22779e-09	1.77736e-09	-1.80899	1.72199	-0.0434991	0.848951	-0.0512386	0.95962	0.985281	-0.159757	3.37122	1.60573	0.848951	1.89143	0.0724407	0.114889
Mrps27	D4A3E8	-1.87603	-1.57397	-1.725	0.0726229	-23.7529	1.17358e-16	3.09023e-16	-0.0874595	0.339711	0.126126	0.102704	1.22805	0.233016	0.463505	0.706716	1.13389	0.920301	0.102704	8.96069	1.27634e-08	8.61857e-08
Mrps28	A0A8I6AH21	-5.82269	-2.50275	-4.16272	0.79821	-5.21507	3.6133e-05	4.22191e-05	-2.34772	2.34738	-0.000169263	1.12884	-0.000149944	0.999882	0.999882	-1.61893	3.07617	0.728619	1.12884	0.645458	0.525621	0.616992
Mrps30	A0A8I6AUY4	-3.98055	-1.37366	-2.67711	0.626773	-4.27125	0.000339663	0.000384493	-1.33866	2.34804	0.504693	0.886391	0.569379	0.575139	0.766269	-0.095604	3.5911	1.74775	0.886391	1.97176	0.0619541	0.100379
Mrps31	B0BN56	-3.38012	-2.91672	-3.14842	0.111417	-28.258	3.40216e-18	1.10353e-17	-0.36256	0.292798	-0.0348812	0.157567	-0.221373	0.82694	0.922189	0.486497	1.14186	0.814176	0.157567	5.16717	4.04319e-05	0.000136929
Mrps34	D4ABM5	-4.16386	-2.62732	-3.39559	0.36943	-9.19143	8.30228e-09	1.14992e-08	-1.67613	0.496865	-0.589635	0.522453	-1.12859	0.2718	0.504487	-0.165044	2.00796	0.921456	0.522453	1.76371	0.0923255	0.141729
Mrps35	D4A9Z6	-3.06127	-2.59102	-2.82614	0.113062	-24.9965	4.16203e-17	1.17362e-16	-0.513472	0.151561	-0.180955	0.159893	-1.13173	0.270508	0.503789	0.398312	1.06334	0.730828	0.159893	4.57072	0.000166089	0.000501743
Mrps36	A0A8I5ZV77	0.355396	0.610262	0.482829	0.0612771	7.87944	1.04962e-07	1.36719e-07	-0.315893	0.0445412	-0.135676	0.0866589	-1.56563	0.132381	0.327783	0.636609	0.997043	0.816826	0.0866589	9.42576	5.40109e-09	3.92828e-08
Mrps7	Q5I0K8	-1.15689	-0.911189	-1.03404	0.0590746	-17.504	5.29532e-14	1.04389e-13	-0.207161	0.140318	-0.0334215	0.0835441	-0.400046	0.693163	0.839532	0.181261	0.52874	0.355	0.0835441	4.24925	0.000358011	0.00101386
Mrps9	B0BN68	-1.96565	-1.68456	-1.82511	0.0675832	-27.0053	8.60387e-18	2.64553e-17	-0.198841	0.198686	-7.76309e-05	0.095577	-0.000812234	0.99936	0.999662	0.455218	0.852744	0.653981	0.095577	6.84245	9.16451e-07	4.20295e-06
Msmo1	O35532	-0.321554	0.0648282	-0.128363	0.0928976	-1.38177	0.181567	0.187004	0.625718	1.17215	0.898932	0.131377	6.84238	9.16585e-07	4.07848e-05	0.22737	0.773797	0.500584	0.131377	3.81028	0.00102166	0.00256345
Msn	O35763	3.75503	3.8771	3.81607	0.0293501	130.019	5.241e-32	2.37065e-30	-0.0403745	0.132264	0.0459447	0.0415073	1.1069	0.280854	0.514353	-0.364103	-0.191465	-0.277784	0.0415073	-6.69241	1.26887e-06	5.71595e-06
Msr1	D3ZDS2	-4.06807	-3.29645	-3.68226	0.185519	-19.8484	4.36703e-15	9.62612e-15	-0.924861	0.166369	-0.379246	0.262364	-1.4455	0.163078	0.37663	-0.867046	0.224184	-0.321431	0.262364	-1.22514	0.234089	0.315752
Msra	Q923M1	1.70674	1.85064	1.77869	0.034599	51.4087	1.42128e-23	8.77206e-23	-0.12969	0.073823	-0.0279333	0.0489304	-0.570878	0.574141	0.765419	-0.47015	-0.266637	-0.368393	0.0489304	-7.52893	2.14842e-07	1.13324e-06
Msrb2	Q4FZX5	-0.273499	-0.0942539	-0.183877	0.0430959	-4.26669	0.000343386	0.000388574	-0.178802	0.0746889	-0.0520568	0.0609467	-0.854136	0.402669	0.629253	-0.369155	-0.115664	-0.242409	0.0609467	-3.9774	0.000685761	0.00180429
Mta2	F7F888	-1.44286	-1.16791	-1.30538	0.0661045	-19.7473	4.83623e-15	1.05827e-14	-0.493794	-0.104965	-0.299379	0.0934859	-3.2024	0.00427962	0.0314784	-0.617994	-0.229165	-0.42358	0.0934859	-4.53094	0.000182622	0.000545224
Mtap	A0A0G2K583	0.116631	0.351756	0.234193	0.0565308	4.14276	0.000461857	0.000520318	-0.117507	0.215009	0.0487508	0.0799466	0.609792	0.548541	0.747229	-0.163769	0.168747	0.00248865	0.0799466	0.0311289	0.975461	0.982902
Mtarc2	O88994	2.56926	2.88638	2.72782	0.0762433	35.7778	2.64298e-20	1.1075e-19	-0.0521155	0.39635	0.172117	0.107824	1.59628	0.125367	0.317211	0.359546	0.808012	0.583779	0.107824	5.41417	2.26952e-05	8.13677e-05
Mt-atp6	P05504	-6.97847	-4.07879	-5.52863	0.697167	-7.93014	9.47588e-08	1.23771e-07	-1.14836	2.9524	0.902022	0.985943	0.914882	0.37064	0.602586	-0.520643	3.58012	1.52974	0.985943	1.55155	0.135711	0.198811
Mt-atp8	P11608	0.402424	0.826729	0.614577	0.102015	6.02436	5.59349e-06	6.73585e-06	-0.212199	0.387858	0.0878297	0.144271	0.608781	0.549199	0.747508	0.122051	0.722108	0.422079	0.144271	2.92559	0.0080818	0.0164663
Mtch2	A0A8I6AK45	2.8462	3.01155	2.92888	0.0397564	73.6705	7.7438e-27	8.06625e-26	0.0902587	0.324108	0.207183	0.0562241	3.68495	0.00137642	0.0136076	0.811812	1.04566	0.928736	0.0562241	16.5185	1.65253e-13	3.9541e-12
Mtco1	P05503	2.47911	2.71003	2.59457	0.0555189	46.7331	1.03538e-22	5.74595e-22	-0.178016	0.148548	-0.0147343	0.0785155	-0.187661	0.852944	0.935804	-0.596958	-0.270394	-0.433676	0.0785155	-5.52344	1.76102e-05	6.4538e-05
Mtco2	P00406	2.02268	2.20662	2.11465	0.0442247	47.8161	6.42714e-23	3.65274e-22	-0.0833546	0.176776	0.0467109	0.0625431	0.746859	0.463429	0.685548	-0.715643	-0.455512	-0.585577	0.0625431	-9.36278	6.05868e-09	4.34908e-08
Mtco3	P05505	0.586072	1.04856	0.817317	0.111196	7.35023	3.11512e-07	3.95925e-07	-0.0905524	0.563507	0.236477	0.157255	1.50378	0.147529	0.352489	-0.758481	-0.104422	-0.431452	0.157255	-2.74364	0.0121701	0.0239771
Mt-Cyb	P00159	0.479663	0.793866	0.636765	0.0755438	8.42908	3.5282e-08	4.71855e-08	-0.0824474	0.361904	0.139728	0.106835	1.30789	0.205048	0.428796	0.0925528	0.536904	0.314729	0.106835	2.94593	0.00771686	0.0158071
Mtdh	Q9Z1W6	1.01363	1.22631	1.11997	0.0511357	21.9019	6.05249e-16	1.47167e-15	-0.281337	0.0194454	-0.130946	0.0723168	-1.81072	0.0845159	0.250201	-0.4239	-0.123118	-0.273509	0.0723168	-3.78209	0.00109259	0.00272077
Mtfp1	Q5XIG9	-0.358703	-0.11014	-0.234422	0.0597619	-3.92259	0.000781633	0.000872828	0.0669288	0.41845	0.24269	0.0845161	2.87152	0.00913455	0.0531918	1.05085	1.40237	1.22661	0.0845161	14.5134	2.02881e-12	3.58243e-11
Mtfr1l	Q5XII9	-0.823193	-0.622247	-0.72272	0.0483134	-14.959	1.1342e-12	2.01242e-12	-0.192301	0.0918801	-0.0502104	0.0683254	-0.734871	0.470546	0.689632	0.106513	0.390694	0.248603	0.0683254	3.63852	0.00153673	0.00370655
Mthfd1	P27653	3.11642	3.29364	3.20503	0.0426089	75.2196	5.01012e-27	5.38874e-26	-0.0522069	0.19842	0.0731067	0.0602581	1.21323	0.238514	0.469353	0.0709385	0.321566	0.196252	0.0602581	3.25686	0.00377071	0.00837377
Mthfs	Q5M9F6	-0.413069	-0.241954	-0.327511	0.0411412	-7.96067	8.91152e-08	1.16446e-07	-0.0569175	0.185076	0.0640795	0.0581824	1.10135	0.283206	0.516836	0.332774	0.574768	0.453771	0.0581824	7.79911	1.23507e-07	6.8426e-07
Mtmr1	A0A8I5Y1D5	-6.59919	-4.70347	-5.65133	0.455788	-12.399	3.97373e-11	6.29921e-11	-1.8124	0.868556	-0.471923	0.644581	-0.73214	0.472176	0.691208	-1.43745	1.24351	-0.0969696	0.644581	-0.150438	0.881855	0.912244
Mtnd1	P03889	-0.961943	-0.640489	-0.801216	0.0772869	-10.3668	1.02726e-09	1.49231e-09	-0.178717	0.275887	0.0485848	0.1093	0.444508	0.661223	0.818043	-1.11271	-0.658109	-0.885412	0.1093	-8.10073	6.73446e-08	3.90126e-07
mt-Nd2	P11662	0.94729	1.23328	1.09029	0.0687612	15.8561	3.67166e-13	6.78445e-13	-0.153068	0.251389	0.0491605	0.0972431	0.505543	0.618443	0.78876	-1.17131	-0.766849	-0.969077	0.0972431	-9.96552	2.05817e-09	1.65355e-08
mt-Nd3	P05506	2.08304	2.24225	2.16265	0.0382801	56.4953	1.98656e-24	1.34972e-23	-0.0422656	0.182899	0.0703168	0.0541362	1.29889	0.208065	0.43212	-1.40769	-1.18253	-1.29511	0.0541362	-23.9232	1.01524e-16	6.77617e-15
Mtnd4	P05508	-4.76192	-2.23378	-3.49785	0.60784	-5.75456	1.03391e-05	1.23247e-05	-0.900992	2.67434	0.886676	0.859615	1.03148	0.31405	0.548824	-3.44803	0.127307	-1.66036	0.859615	-1.93152	0.0670267	0.107595
Mtnd5	P11661	1.38646	1.66214	1.5243	0.066281	22.9976	2.25829e-16	5.73605e-16	-0.161098	0.228769	0.0338357	0.0937355	0.36097	0.721728	0.858791	-0.963665	-0.573798	-0.768731	0.0937355	-8.20107	5.51887e-08	3.26583e-07
Mtor	P42346	-2.17758	-1.80497	-1.99127	0.0895877	-22.2271	4.49615e-16	1.11125e-15	-0.276007	0.250951	-0.0125277	0.126696	-0.0988795	0.922172	0.967215	-0.00810929	0.518849	0.25537	0.126696	2.01561	0.0568167	0.0931523
Mtpn	P62775	0.147502	0.35498	0.251241	0.0498838	5.03653	5.49871e-05	6.38872e-05	-0.414707	-0.121289	-0.267998	0.0705463	-3.79889	0.00104976	0.0109347	-0.525713	-0.232295	-0.379004	0.0705463	-5.37241	2.5013e-05	8.91932e-05
Mtr	Q9Z2Q4	-3.44551	-2.34843	-2.89697	0.263772	-10.9829	3.66157e-10	5.456e-10	-0.86042	0.691096	-0.0846619	0.37303	-0.226958	0.822651	0.921437	-2.11986	-0.568349	-1.34411	0.37303	-3.60322	0.00167079	0.00399304
Mtrex	A0A8I5ZN47	-5.09144	-1.80421	-3.44783	0.790345	-4.36243	0.000273123	0.000310662	-2.96831	1.68052	-0.643895	1.11772	-0.576081	0.570684	0.761681	-2.85811	1.79073	-0.533693	1.11772	-0.477485	0.637949	0.718407
Mtrf1l	Q4V7E5	-5.3772	-4.05823	-4.71771	0.31712	-14.8767	1.26134e-12	2.22606e-12	-0.360074	1.50524	0.572582	0.448476	1.27673	0.215636	0.442529	0.412985	2.2783	1.34564	0.448476	3.00048	0.00681437	0.0141873
Mtss1	A0A8I6AWT9	-5.75973	-3.32357	-4.54165	0.585724	-7.7539	1.35401e-07	1.75057e-07	-1.23069	2.21456	0.491937	0.828339	0.593884	0.558934	0.752998	-0.828939	2.61631	0.893686	0.828339	1.07889	0.292874	0.380886
Mttp	D4A1W8	3.54199	3.6775	3.60974	0.0325805	110.795	1.50179e-30	4.06467e-29	0.0149175	0.206557	0.110737	0.0460757	2.40337	0.0255642	0.113306	0.235182	0.426821	0.331001	0.0460757	7.18385	4.41957e-07	2.19121e-06
Mtus1	Q6IMY1	-2.35907	-2.02788	-2.19348	0.0796281	-27.5465	5.73426e-18	1.79304e-17	-0.382435	0.0859405	-0.148247	0.112611	-1.31645	0.20221	0.426059	-0.983554	-0.515179	-0.749366	0.112611	-6.65446	1.37835e-06	6.1504e-06
[truncated: 1,446 more rows]

## Sheet: Selected list for STRING
Pipeline details
Proteins meeting two criteria below were uploaded to STRING database for pathway enrichment analysis:
[truncated: 873 more rows]
