# Supplementary material for: The mood stabilizers lithium and valproate disrupt hepatic and intestinal farnesoid X receptor signalling and increase bile synthesis in the rat
Source: Exp Physiol. 2025 Mar 28;110(9):1233–53. doi: 10.1113/EP092451 (PMC12400835; doi:10.1113/EP092451)
Supplement: Supplementary file 6 — Proteome data in the ileum tissue following chronic administration of lithium and valproate. [file EPH-110-1233-s006.xlsx]

## Sheet: Statistical Output_Volcano plot
Proteome data in the ileum tissue following chronic administration of lithium and valproate.
Pipeline details:
	Normalized intensities for identified proteins were extracted from the diann-output.pg_matrix file.
	Identified proteins were filtered to include proteins with >70% of valid values in at least one experimental group.
	Data were centred log-ratio transformed (clr) using the Tjazi library, then re-computed to Log2 scale.
	Zero count values were imputed using the ‘const’ method.
	Differences in mean values between groups were analyzed using protein-wise generalized linear models (GLMs) followed by Dunnett's post hoc test with the vehicle group as a control category, i.e. Lithium vs Vehicle and Valproate vs Vehicle.
	To correct for multiple testing, the Benjamini-Hochberg post hoc procedure was performed with a false discovery rate (FDR) q-value of 0.05 as a cut-off.
	For each comparison, we report: lower (2.5%) and upper (97,5%) limits of the confidence interval, Estimate, Standard Error, t value, p- value, and BH adjusted p-value.
		Three Groups [log2]							Lithium vs Vehicle [log2]							Valproate vs Vehicle [log2]
Gene	Protein ID	All_2.5 %	All_97.5 %	All_Estimate	All_Std. Error	All_t	All_p	All_Adjusted p	Lithium_2.5 %	Lithium_97.5 %	Lithium_Estimate	Lithium_Std. Error	Lithium_t	Lithium_p	Lithium_Adjusted p	Valproate_2.5 %	Valproate_97.5 %	Valproate_Estimate	Valproate_Std. Error	Valproate_t	Valproate_p	Valproate_Adjusted p
A1cf	Q923K9	-1.87077	0.498104	-0.686333	0.561394	-1.22255	0.238179	0.249022	-2.5084	0.511336	-0.998531	0.71564	-1.3953	0.180887	0.41851	-1.64147	1.46011	-0.0906787	0.735037	-0.123366	0.903264	0.943687
A1i3	P14046	4.05079	4.5515	4.30114	0.11866	36.2476	1.53618e-17	9.91924e-17	-1.28083	-0.642559	-0.961695	0.151263	-6.35778	7.14614e-06	0.00185085	-1.92744	-1.27187	-1.59966	0.155363	-10.2963	1.00753e-08	6.08701e-06
A1m	Q63041	2.36727	2.84799	2.60763	0.113924	22.8891	3.26415e-14	1.12472e-13	-1.31499	-0.702193	-1.00859	0.145226	-6.945	2.36585e-06	0.00100269	-2.07143	-1.44202	-1.75672	0.149162	-11.7773	1.33947e-09	1.04077e-06
A2m	P06238	0.653999	1.31004	0.982018	0.155473	6.31633	7.73984e-06	1.02713e-05	-1.48003	-0.643743	-1.06189	0.19819	-5.35793	5.21866e-05	0.00695125	-1.9306	-1.07164	-1.50112	0.203562	-7.37427	1.08624e-06	0.000127007
AABR07004876.1	A0A8I6A5S6	-1.42918	-0.488246	-0.958713	0.22299	-4.29936	0.000485646	0.000579346	-0.213158	0.986304	0.386573	0.284257	1.35994	0.191613	0.430299	-0.0638397	1.16813	0.552147	0.291962	1.89116	0.0757693	0.195414
AABR07016623.1	D3ZEI0	1.64464	2.03454	1.83959	0.092401	19.9088	3.22489e-13	9.34977e-13	-0.127324	0.3697	0.121188	0.117789	1.02886	0.317962	0.56686	0.0381441	0.548641	0.293392	0.120981	2.4251	0.0267318	0.100992
AABR07021022.1	A0A0G2K8S3	-1.80137	-0.667346	-1.23436	0.268749	-4.59298	0.000258905	0.000313674	-1.05835	0.387251	-0.335548	0.342589	-0.979448	0.341092	0.589827	-0.543926	0.940856	0.198465	0.351875	0.564022	0.580105	0.728642
AABR07021573.2	A0A8I5Y704	3.50689	4.31752	3.9122	0.192108	20.3646	2.22707e-13	6.64699e-13	-0.507367	0.52598	0.00930636	0.24489	0.0380022	0.970129	0.984947	-0.193715	0.86764	0.336963	0.251528	1.33966	0.19799	0.368993
AABR07025074.1	D3ZLG3	-2.16537	1.09743	-0.533972	0.773242	-0.690562	0.499161	0.510775	-0.423349	3.73591	1.65628	0.985693	1.68032	0.111176	0.318758	-0.576637	3.69536	1.55936	1.01241	1.54025	0.141907	0.295931
AABR07025928.1	A0A0G2K689	-7.89378	0.515066	-3.68936	1.99279	-1.85135	0.0815707	0.0871808	-5.58336	5.13586	-0.223754	2.54032	-0.0880809	0.930842	0.969306	-6.43455	4.57522	-0.929667	2.60918	-0.356307	0.725995	0.834259
AABR07026797.1	A0A8I5ZSN8	2.30219	2.61611	2.45915	0.0743941	33.0557	7.21046e-17	4.09941e-16	0.0431804	0.443346	0.243263	0.0948343	2.56514	0.0200741	0.124449	-0.0446065	0.366406	0.1609	0.0974048	1.65187	0.116911	0.25868
AABR07028748.1	F1M269	-5.6953	-1.71588	-3.70559	0.943074	-3.92927	0.00108086	0.00126734	-2.48054	2.59225	0.0558583	1.20219	0.0464638	0.963482	0.982233	-2.75442	2.45587	-0.149274	1.23477	-0.120892	0.905194	0.945344
AABR07044362.1	A0A8I6ASE5	-7.56363	-3.5448	-5.55421	0.952414	-5.83172	2.0015e-05	2.59194e-05	-2.63734	2.48569	-0.0758245	1.21409	-0.0624535	0.95093	0.977371	-1.74121	3.52068	0.889735	1.247	0.713499	0.485218	0.653971
AABR07044383.1	D3ZKI0	-1.02505	-0.364259	-0.694655	0.1566	-4.43586	0.000362226	0.000436017	-0.542387	0.299962	-0.121213	0.199626	-0.607198	0.551744	0.759433	-0.211182	0.653999	0.221409	0.205037	1.07985	0.295293	0.478972
AABR07044388.2	A0A8I6AJ44	0.75261	1.22346	0.988035	0.111585	8.85452	8.9262e-08	1.3586e-07	-0.535848	0.0643689	-0.23574	0.142244	-1.65729	0.115798	0.324821	-0.828314	-0.211828	-0.520071	0.1461	-3.55971	0.00241075	0.0212456
AABR07044388.4	A0A8I6A6W4	-5.72352	-2.13971	-3.93161	0.84932	-4.62913	0.000239719	0.000291262	-3.58542	0.983064	-1.30118	1.08267	-1.20182	0.245908	0.495216	-1.95071	2.74161	0.395453	1.11202	0.355616	0.726502	0.834636
AABR07053065.1	A0A8I5ZLE0	-0.0672275	0.238741	0.0857566	0.0725107	1.18268	0.253215	0.26421	-0.00204652	0.387988	0.192971	0.0924333	2.08768	0.0521889	0.208309	0.354336	0.754943	0.55464	0.0949388	5.84208	1.96064e-05	0.000905002
AABR07054186.1	A0A0G2K0F1	-2.02833	-1.07354	-1.55094	0.226273	-6.85425	2.79798e-06	3.82864e-06	-0.558193	0.658931	0.0503691	0.288443	0.174624	0.863438	0.93701	-0.587487	0.662627	0.0375704	0.296261	0.126815	0.900575	0.941363
AABR07062753.1	A0A8I6AA17	0.534936	0.876284	0.70561	0.0808952	8.72252	1.10302e-07	1.66687e-07	-0.165321	0.269814	0.0522463	0.103122	0.506647	0.61891	0.802877	-0.315422	0.131508	-0.091957	0.105917	-0.868201	0.397375	0.578516
AABR07063082.1	A0A8I6AUT9	-4.72514	-3.7971	-4.26112	0.219935	-19.3744	5.02731e-13	1.40092e-12	-0.325635	0.857395	0.26588	0.280363	0.948341	0.356243	0.60343	-0.703817	0.511279	-0.0962688	0.287963	-0.33431	0.742235	0.843975
AABR07063126.1	A0A8I6AP85	-1.45729	-0.834444	-1.14586	0.147606	-7.76302	5.48319e-07	7.88484e-07	-0.0503841	0.743586	0.346601	0.188161	1.84204	0.0829825	0.268656	-0.317995	0.497495	0.0897501	0.193261	0.464398	0.648255	0.778908
AABR07065782.1	F1LWD0	-1.02939	0.291857	-0.368767	0.31312	-1.17772	0.255133	0.266032	-1.0893	0.594966	-0.247168	0.399151	-0.619235	0.543972	0.75521	-1.38189	0.348033	-0.516928	0.40997	-1.26089	0.224378	0.398495
AABR07071101.1	D3ZQT0	-2.01685	-1.48227	-1.74956	0.126689	-13.8098	1.14094e-10	2.2321e-10	0.117638	0.7991	0.458369	0.161498	2.83824	0.0113528	0.0949334	-0.11432	0.585613	0.235647	0.165875	1.42062	0.173508	0.337605
Aacs	Q9JMI1	-0.000733904	0.448371	0.223818	0.106432	2.10292	0.0506726	0.0547221	-0.380143	0.192355	-0.0938938	0.135675	-0.69205	0.49825	0.721427	-0.441261	0.146755	-0.147253	0.139352	-1.0567	0.305437	0.490002
Aak1	P0C1X8	0.261852	0.42612	0.343986	0.0389294	8.83615	9.19196e-08	1.39677e-07	-0.10735	0.102052	-0.00264897	0.0496255	-0.0533792	0.958052	0.979912	0.0154176	0.230495	0.122956	0.0509706	2.4123	0.027435	0.102815
Aamdc	A0A8I6GHU8	-4.04916	-3.29334	-3.67125	0.17912	-20.496	2.00451e-13	6.02129e-13	-0.753758	0.209727	-0.272015	0.228334	-1.1913	0.249902	0.499161	-0.736223	0.253377	-0.241423	0.234523	-1.02942	0.317706	0.502765
Aamp	G3V7V2	-0.389066	-0.153508	-0.271287	0.0558243	-4.85966	0.000147127	0.000181265	-0.357382	-0.0571037	-0.207243	0.0711623	-2.91226	0.00970698	0.0890837	-0.31951	-0.0110926	-0.165301	0.0730912	-2.26158	0.0371205	0.123788
Aars1	P50475	0.0231861	0.155036	0.0891112	0.0312468	2.85185	0.0110312	0.012268	0.0797073	0.247784	0.163746	0.0398321	4.1109	0.000729322	0.0237769	-0.0701084	0.102524	0.0162078	0.0409117	0.396166	0.696911	0.811844
Aarsd1	Q5XI97	0.00717903	0.16844	0.0878097	0.0382169	2.29766	0.0345477	0.0376575	-0.200527	0.00504218	-0.0977422	0.0487172	-2.00632	0.0610011	0.227874	-0.231334	-0.020193	-0.125763	0.0500377	-2.51337	0.0223279	0.0896578
Aasdhppt	B2RYJ4	-7.4905	-5.45863	-6.47456	0.481527	-13.4459	1.73285e-10	3.33687e-10	1.06682	3.65695	2.36188	0.613829	3.84779	0.00128986	0.0307095	0.732919	3.39326	2.06309	0.630467	3.27232	0.00449049	0.0318641
Abat	P50554	0.690958	1.16184	0.926399	0.111593	8.30156	2.19742e-07	3.25839e-07	-0.489311	0.110949	-0.189181	0.142254	-1.32988	0.201125	0.441213	-0.131011	0.485519	0.177254	0.14611	1.21316	0.241658	0.418192
Abca8a	D3ZCF8	-0.46945	0.0303487	-0.219551	0.118446	-1.85359	0.081234	0.0868608	-0.743987	-0.106866	-0.425426	0.15099	-2.81759	0.011858	0.0964785	-0.524236	0.130154	-0.197041	0.155082	-1.27056	0.220999	0.395205
Abcb1	P43245	1.66124	2.12517	1.8932	0.109946	17.2194	3.40293e-12	8.25843e-12	-0.405126	0.186273	-0.109427	0.140154	-0.780758	0.445681	0.682353	-0.214253	0.393176	0.0894614	0.143953	0.621462	0.54254	0.700583
Abcb10	Q5FVL8	-0.351597	0.0638039	-0.143897	0.0984449	-1.4617	0.162063	0.171052	-0.0219344	0.5076	0.242833	0.125493	1.93503	0.0698031	0.247445	0.334783	0.878671	0.606727	0.128895	4.70715	0.000203101	0.00417399
Abcb11	O70127	-1.52313	-0.895285	-1.20921	0.14879	-8.12691	2.94396e-07	4.31324e-07	-0.659385	0.140957	-0.259214	0.189671	-1.36665	0.189539	0.428117	-0.461882	0.360154	-0.050864	0.194812	-0.261092	0.797158	0.881069
Abcb7	Q704E8	0.388228	0.59249	0.490359	0.0484075	10.1298	1.28117e-08	2.06673e-08	-0.195543	0.0648411	-0.0653508	0.0617077	-1.05904	0.304399	0.552778	-0.211815	0.0556262	-0.0780946	0.0633803	-1.23216	0.234661	0.410194
Abcb8	Q5RKI8	-1.91987	-1.63048	-1.77518	0.0685808	-25.8845	4.26435e-15	1.76715e-14	-0.0789766	0.289919	0.105471	0.0874237	1.20644	0.24417	0.493635	-0.132094	0.246801	0.0573534	0.0897933	0.638727	0.531512	0.693132
Abcc3	O88563	-0.681048	-0.472813	-0.57693	0.0493492	-11.6908	1.49861e-09	2.61762e-09	-0.073	0.192449	0.0597244	0.0629081	0.949392	0.355724	0.60343	0.0601338	0.332778	0.196456	0.0646132	3.04049	0.00738786	0.0440396
Abcd3	P16970	0.531998	0.86009	0.696044	0.0777539	8.95189	7.64619e-08	1.16874e-07	-0.116009	0.302229	0.0931097	0.0991171	0.939391	0.360687	0.607486	0.264782	0.694357	0.47957	0.101804	4.71073	0.000201567	0.00417399
Abcd4	D4A576	-2.6025	-2.10784	-2.35517	0.117229	-20.0904	2.77998e-13	8.17166e-13	-0.172444	0.458129	0.142843	0.149438	0.955867	0.352536	0.600922	0.0375525	0.685217	0.361385	0.153488	2.35448	0.0308312	0.109963
Abce1	A0A8I6GEV9	0.6653	0.817234	0.741267	0.0360064	20.5871	1.86414e-13	5.63593e-13	-0.0905491	0.103129	0.00628992	0.0458993	0.137037	0.892611	0.949956	-0.0714388	0.127489	0.0280251	0.0471434	0.594465	0.560031	0.71374
Abcf1	Q6MG08	1.42486	1.64192	1.53339	0.0514401	29.8093	4.06338e-16	2.03038e-15	-0.195903	0.0807926	-0.0575555	0.0655735	-0.877724	0.39233	0.636631	-0.280512	0.00368413	-0.138414	0.0673509	-2.05512	0.0555666	0.159711
Abcf2	A0A0G2K762	-1.18024	-0.907652	-1.04394	0.0645995	-16.1603	9.43932e-12	2.14142e-11	-0.213631	0.13385	-0.0398903	0.0823485	-0.484408	0.634279	0.81079	-0.504317	-0.147418	-0.325868	0.0845806	-3.85275	0.00127604	0.0139302
Abcf3	Q66H39	-1.19123	-0.473392	-0.832309	0.170118	-4.89254	0.000137287	0.000169276	-0.780246	0.134818	-0.322714	0.216859	-1.48813	0.155031	0.384036	-0.993575	-0.0537088	-0.523642	0.222737	-2.35095	0.0310508	0.109999
Abcg2	Q80W57	1.07094	1.39586	1.2334	0.0770007	16.018	1.08742e-11	2.44551e-11	-0.221267	0.19292	-0.0141737	0.098157	-0.144398	0.886884	0.947019	0.0390126	0.464426	0.251719	0.100818	2.49678	0.0230996	0.0919645
Abcg3l2	A0A8I5ZW97	0.96705	1.25718	1.11212	0.0687583	16.1743	9.30898e-12	2.11494e-11	-0.218699	0.151152	-0.0337733	0.08765	-0.385321	0.704779	0.851371	-0.195422	0.184453	-0.0054846	0.0900257	-0.0609226	0.952131	0.973216
Abcg3l3	A0A8I6ACK9	-3.0841	-2.73218	-2.90814	0.0834019	-34.869	2.94524e-17	1.80193e-16	0.127313	0.575932	0.351622	0.106317	3.3073	0.00416395	0.0553057	0.158732	0.61951	0.389121	0.109199	3.56342	0.0023914	0.021115
Abhd10	Q5I0K5	-0.788964	-0.496686	-0.642825	0.0692662	-9.2805	4.57258e-08	7.1129e-08	-0.0163605	0.356222	0.169931	0.0882974	1.92453	0.071192	0.249734	0.0244478	0.407129	0.215788	0.0906907	2.37939	0.0293223	0.107132
Abhd11	A0A8I6AS56	0.382985	0.777583	0.580284	0.0935148	6.20526	9.59619e-06	1.2652e-05	-0.232164	0.270852	0.0193438	0.119208	0.162269	0.873007	0.941527	-0.40198	0.11467	-0.143655	0.12244	-1.17328	0.256863	0.436246
Abhd12	Q6AYT7	0.341532	0.547321	0.444426	0.0487696	9.11278	5.93523e-08	9.1562e-08	0.115085	0.377416	0.24625	0.0621692	3.96097	0.00100905	0.0273499	0.0768751	0.346317	0.211596	0.0638543	3.31373	0.00410654	0.0300073
Abhd14b	Q6DGG1	0.244972	0.630187	0.437579	0.0912911	4.79323	0.000169263	0.000207441	-0.244236	0.246818	0.00129107	0.116374	0.0110942	0.991277	0.994905	0.0533452	0.55771	0.305527	0.119528	2.55611	0.0204508	0.0847984
Abhd16a	Q6MG55	0.528274	0.835212	0.681743	0.0727403	9.37229	3.96977e-08	6.1938e-08	-0.373232	0.0180373	-0.177598	0.092726	-1.91529	0.0724332	0.251858	-0.0770987	0.324776	0.123839	0.0952394	1.30029	0.210855	0.383387
Abhd4	A0A8I6ADA8	-1.44811	-1.05953	-1.25382	0.0920879	-13.6155	1.42456e-10	2.76606e-10	-0.465078	0.0302627	-0.217408	0.11739	-1.85202	0.0814703	0.266826	-0.434721	0.074046	-0.180337	0.120571	-1.49569	0.153068	0.31148
Abhd6	Q5XI64	1.29282	1.47053	1.38167	0.0421148	32.8072	8.18196e-17	4.59017e-16	-0.0205901	0.205945	0.0926777	0.0536861	1.72629	0.102422	0.304329	0.132452	0.365128	0.24879	0.0551413	4.51186	0.000307842	0.00537512
Abi1	Q9QZM5	0.624399	0.790027	0.707213	0.0392519	18.0173	1.6364e-12	4.20788e-12	-0.0222157	0.18892	0.0833521	0.0500365	1.66583	0.114066	0.323025	0.0132658	0.230124	0.121695	0.0513928	2.36794	0.0300069	0.108096
Ablim1	A0A8I5Y6A1	-2.71479	-1.87867	-2.29673	0.198151	-11.5908	1.7077e-09	2.9651e-09	-0.323405	0.74245	0.209522	0.252594	0.829482	0.418327	0.659311	-0.525198	0.569547	0.0221744	0.259441	0.0854699	0.932886	0.961981
Abr	A0A0G2JTR4	0.29887	0.521827	0.410349	0.0528381	7.76615	5.4535e-07	7.84698e-07	-0.171354	0.112862	-0.0292461	0.0673556	-0.434205	0.669601	0.827394	-0.144343	0.147577	0.00161713	0.0691813	0.0233753	0.981623	0.991249
Abracl	D3ZSL2	2.69377	3.29984	2.9968	0.143631	20.8646	1.49687e-13	4.61842e-13	-0.473711	0.298878	-0.0874162	0.183094	-0.477439	0.63913	0.811887	-0.829728	-0.036197	-0.432962	0.188057	-2.30229	0.0342298	0.117338
AC126899.1	A0A0G2K375	-3.32292	-0.866454	-2.09469	0.582153	-3.59818	0.00221766	0.00256353	-0.620617	2.51078	0.945082	0.742102	1.27352	0.219972	0.465407	-0.603687	2.61259	1.00445	0.762217	1.3178	0.205054	0.376048
AC129365.1	A0A8I6GIN4	0.13684	0.379897	0.258368	0.0576014	4.48545	0.000325731	0.000393103	-0.184592	0.125245	-0.0296734	0.0734277	-0.404117	0.691165	0.842838	-0.485322	-0.167086	-0.326204	0.075418	-4.32528	0.000459303	0.00707692
Acaa1b	P07871	2.08961	2.37587	2.23274	0.0678396	32.9121	7.75624e-17	4.3671e-16	-0.299408	0.0655004	-0.116954	0.0864788	-1.3524	0.193964	0.433854	0.147212	0.522012	0.334612	0.0888229	3.76719	0.0015365	0.0157432
Acaa2	P13437	2.69155	3.1629	2.92723	0.111705	26.205	3.47597e-15	1.46122e-14	-0.696415	-0.0955556	-0.395985	0.142396	-2.78087	0.0128105	0.0997754	0.156817	0.773963	0.46539	0.146256	3.18203	0.00545438	0.0362914
Acaca	P11497	-0.206087	0.442101	0.118007	0.153612	0.768215	0.4529	0.464968	-0.853994	-0.0277132	-0.440853	0.195818	-2.25134	0.0378822	0.17629	-0.941321	-0.0926443	-0.516983	0.201126	-2.57044	0.0198558	0.0836157
Acad11	B3DMA2	0.393139	0.795658	0.594398	0.095392	6.23111	9.12647e-06	1.20566e-05	-0.400516	0.112598	-0.143959	0.121601	-1.18386	0.252759	0.502338	0.382564	0.909585	0.646075	0.124897	5.17284	7.64482e-05	0.00236028
Acad8	A0A8I5ZQL5	-3.9354	-3.06164	-3.49852	0.207071	-16.8952	4.62183e-12	1.09542e-11	-1.03377	0.0800682	-0.47685	0.263965	-1.80649	0.0885765	0.280152	-0.801412	0.342615	-0.229398	0.27112	-0.846114	0.409242	0.59014
Acad9	B1WC61	1.30854	1.46632	1.38743	0.0373915	37.1056	1.03698e-17	7.02672e-17	-0.178402	0.0227268	-0.0778376	0.0476651	-1.63301	0.120849	0.332948	-0.000831933	0.205749	0.102458	0.048957	2.09282	0.0516723	0.152756
Acadl	P15650	2.50394	2.72178	2.61286	0.0516256	50.6117	5.54309e-20	6.42833e-19	-0.268473	0.00922102	-0.129626	0.06581	-1.9697	0.0653892	0.238077	0.152155	0.437376	0.294765	0.0675938	4.36084	0.000425502	0.00670166
Acadm	P08503	1.07402	1.37859	1.22631	0.0721795	16.9897	4.22501e-12	1.00752e-11	-0.301622	0.0866313	-0.107495	0.0920112	-1.16829	0.258815	0.509112	-0.0198633	0.378914	0.179525	0.0945052	1.89963	0.0745825	0.193707
Acads	P15651	1.02139	1.28316	1.15228	0.0620349	18.5747	9.98307e-13	2.65949e-12	-0.258665	0.0750201	-0.0918225	0.0790792	-1.16115	0.261628	0.511838	0.37476	0.71749	0.546125	0.0812227	6.7238	3.56809e-06	0.000326176
Acadsb	P70584	-2.30737	-1.76923	-2.0383	0.12753	-15.9828	1.12635e-11	2.52453e-11	-0.393705	0.292281	-0.0507121	0.16257	-0.31194	0.75888	0.882269	-0.384558	0.320021	-0.0322684	0.166977	-0.193251	0.849053	0.910159
Acadvl	P45953	1.26812	1.44432	1.35622	0.0417556	32.4799	9.67807e-17	5.32066e-16	-0.228036	-0.00343231	-0.115734	0.0532282	-2.1743	0.0440944	0.191404	0.211922	0.442613	0.327268	0.054671	5.98613	1.47371e-05	0.000763381
Acap1	D4ABD3	-3.53985	-0.315356	-1.9276	0.764165	-2.5225	0.0219139	0.0240893	-1.97782	2.13262	0.0773959	0.974123	0.0794519	0.937601	0.972675	-3.8447	0.377157	-1.73377	1.00053	-1.73286	0.101221	0.23845
Acap2	Q5FVC7	0.528317	0.632907	0.580612	0.0247865	23.4245	2.22858e-14	7.92498e-14	-0.145713	-0.0123868	-0.07905	0.0315967	-2.50184	0.0228614	0.134182	-0.0962867	0.0406535	-0.0278166	0.0324531	-0.857131	0.403294	0.583537
Acat1	P17764	1.35196	1.56552	1.45874	0.0506091	28.8237	7.12148e-16	3.44759e-15	-0.198645	0.073581	-0.062532	0.0645142	-0.969275	0.345997	0.594778	-0.111572	0.168033	0.0282308	0.0662629	0.426042	0.675423	0.795961
Acat2	Q5XI22	1.43142	1.62705	1.52923	0.0463624	32.9843	7.47644e-17	4.23e-16	-0.0348734	0.21451	0.0898181	0.0591007	1.51975	0.146954	0.372924	-0.261349	-0.00520632	-0.133278	0.0607026	-2.19558	0.0422904	0.134212
Acbd3	Q7TNY6	0.739397	1.07407	0.906732	0.0793126	11.4324	2.10402e-09	3.61687e-09	-0.0800411	0.346581	0.13327	0.101104	1.31815	0.204941	0.445424	-0.109173	0.329013	0.10992	0.103845	1.0585	0.304636	0.489295
Acbd5	A0FKI7	-0.112725	0.133998	0.0106365	0.0584705	0.181912	0.857803	0.864478	-0.260014	0.0544983	-0.102758	0.0745355	-1.37864	0.185877	0.423893	0.0301025	0.35314	0.191621	0.0765558	2.50303	0.0228061	0.0911072
Ace	P47820	-0.740111	-0.401782	-0.570946	0.0801796	-7.12085	1.71472e-06	2.37706e-06	-0.360602	0.0706839	-0.144959	0.102209	-1.41826	0.174188	0.410068	-0.364976	0.0779997	-0.143488	0.10498	-1.36682	0.189487	0.358228
Ace2	Q5EGZ1	0.638135	1.1933	0.915716	0.131566	6.9601	2.30096e-06	3.169e-06	-0.0630032	0.644692	0.290844	0.167715	1.73416	0.100985	0.300872	0.262662	0.989539	0.626101	0.172261	3.63461	0.00204905	0.0189161
Acin1	E9PST5	0.261805	0.46331	0.362557	0.0477542	7.59215	7.38679e-07	1.05088e-06	-0.10333	0.15354	0.0251052	0.060875	0.412405	0.685196	0.838641	-0.224298	0.0395339	-0.0923823	0.062525	-1.47753	0.157822	0.31755
Acly	P16638	2.01156	2.39672	2.20414	0.0912777	24.1476	1.3483e-14	5.06917e-14	-0.464247	0.0267351	-0.218756	0.116357	-1.88005	0.0773506	0.260179	-0.719915	-0.215624	-0.467769	0.119511	-3.91404	0.00111714	0.0128999
Aco1	Q63270	2.75119	3.07894	2.91506	0.077671	37.5309	8.56202e-18	5.87866e-17	-0.276009	0.141783	-0.0671125	0.0990115	-0.677826	0.507004	0.728377	-0.033113	0.396003	0.181445	0.101695	1.78421	0.0922485	0.222715
Aco2	Q9ER34	3.62347	3.87883	3.75115	0.060518	61.984	1.79867e-21	3.14059e-20	-0.039666	0.28586	0.123097	0.0771456	1.59564	0.128989	0.346389	0.0127701	0.347119	0.179945	0.0792366	2.27098	0.0364336	0.122197
Acot11	F1LX28	-2.22538	-1.68909	-1.95724	0.127095	-15.3998	2.03806e-11	4.43784e-11	-0.482365	0.201277	-0.140544	0.162015	-0.867475	0.397762	0.640672	-0.337935	0.364237	0.0131514	0.166406	0.0790322	0.93793	0.964621
Acot2	O55171	0.111946	0.288523	0.200234	0.0418465	4.78498	0.000172242	0.000210981	-0.0078698	0.217222	0.104676	0.053344	1.96229	0.0663114	0.239646	0.344249	0.575442	0.459845	0.0547899	8.39288	1.88872e-07	4.63432e-05
Acot7	Q64559	3.19962	3.43667	3.31815	0.056178	59.0648	4.06964e-21	6.45328e-20	-0.0923575	0.209824	0.0587332	0.0716132	0.820145	0.423485	0.662734	0.299448	0.60982	0.454634	0.0735543	6.18093	1.00611e-05	0.000609154
Acot8	Q8VHK0	-5.08434	-3.02349	-4.05392	0.488396	-8.30048	2.20138e-07	3.26323e-07	-0.0304667	2.59661	1.28307	0.622585	2.06088	0.0549545	0.214391	0.539196	3.23748	1.88834	0.63946	2.95302	0.00890205	0.0495243
Acot9	F7ETS0	0.673318	0.888333	0.780825	0.0509558	15.3236	2.20563e-11	4.77154e-11	-0.229333	0.0447578	-0.0922877	0.0649562	-1.42077	0.173467	0.409421	-0.126137	0.155383	0.0146229	0.0667168	0.219179	0.82912	0.898921
Acox1	P07872	0.643427	0.943298	0.793362	0.0710657	11.1638	3.01316e-09	5.11394e-09	-0.447317	-0.0650555	-0.256186	0.0905913	-2.82794	0.0116021	0.0960203	-0.332282	0.0603417	-0.13597	0.0930468	-1.46131	0.162169	0.32254
Acox3	Q63448	-0.130931	0.0206897	-0.0551207	0.0359322	-1.53402	0.143425	0.151655	-0.00109656	0.192183	0.095543	0.0458048	2.08588	0.0523705	0.208676	0.200027	0.398545	0.299286	0.0470463	6.36153	7.09491e-06	0.000525023
Acp1	P41498	1.66142	1.91023	1.78582	0.0589653	30.286	3.11752e-16	1.5884e-15	-0.122301	0.194873	0.0362861	0.0751663	0.482745	0.635435	0.810949	0.188036	0.513807	0.350922	0.0772037	4.5454	0.000286559	0.00513611
Acp2	P20611	-0.931724	-0.537393	-0.734558	0.0934515	-7.86031	4.63536e-07	6.69457e-07	-0.19812	0.304555	0.0532175	0.119128	0.446726	0.660711	0.822618	0.0158892	0.53219	0.274039	0.122357	2.23967	0.0387678	0.127589
Acp5	P29288	-1.76629	-1.29266	-1.52947	0.112243	-13.6265	1.40664e-10	2.73354e-10	-0.220392	0.383361	0.0814842	0.143082	0.569494	0.57647	0.778461	-0.258477	0.36164	0.0515815	0.14696	0.35099	0.729908	0.837105
Acp6	Q4FZU0	1.03776	1.23807	1.13791	0.0474714	23.9705	1.52285e-14	5.66149e-14	-0.179864	0.0754844	-0.0521897	0.0605144	-0.862435	0.400451	0.642873	0.0739347	0.336204	0.205069	0.0621546	3.29934	0.00423609	0.0306043
Acsbg1	Q924N5	-3.70186	-2.91774	-3.3098	0.185826	-17.8113	1.97125e-12	4.99184e-12	0.0764554	1.07601	0.576234	0.236883	2.43257	0.0263297	0.145437	-0.54262	0.48403	-0.0292946	0.243303	-0.120404	0.905575	0.945375
Acsf2	Q499N5	0.535775	0.84606	0.690918	0.0735336	9.39594	3.82835e-08	5.97915e-08	-0.0649785	0.330558	0.13279	0.0937373	1.41662	0.174659	0.41062	0.629809	1.03607	0.832938	0.0962781	8.65137	1.2374e-07	4.12056e-05
Acsf3	D3ZUX7	0.272934	0.471292	0.372113	0.0470082	7.91592	4.21336e-07	6.09454e-07	-0.163315	0.0895417	-0.0368866	0.0599239	-0.615558	0.54634	0.756718	-0.108373	0.151338	0.0214827	0.0615481	0.349038	0.731346	0.837724
Acsl1	P18163	1.57678	2.87915	2.22797	0.308645	7.21855	1.43651e-06	2.00569e-06	-1.66079	-0.000591191	-0.830691	0.393447	-2.11132	0.0498545	0.204587	-1.30478	0.400419	-0.452181	0.404111	-1.11895	0.278723	0.461118
Acsl3	Q63151	-0.41728	-0.112203	-0.264741	0.0722995	-3.66173	0.00193188	0.00223928	-0.316088	0.0728109	-0.121638	0.0921642	-1.3198	0.204399	0.445076	-0.487381	-0.0879406	-0.287661	0.0946623	-3.03881	0.00741444	0.0440894
Acsl5	O88813	1.78889	2.11992	1.95441	0.0784495	24.9129	8.04304e-15	3.15363e-14	-0.200257	0.221722	0.0107327	0.100004	0.107323	0.915789	0.962419	0.108419	0.541837	0.325128	0.102715	3.16536	0.0056534	0.03721
Acss1	D3ZZN3	2.329	2.56925	2.44912	0.0569347	43.0164	8.61764e-19	7.33386e-18	-0.069683	0.236568	0.0834427	0.0725778	1.1497	0.266185	0.516014	0.128061	0.442613	0.285337	0.074545	3.82772	0.00134729	0.0143022
Acss2	A0A8I6GJ11	0.0507693	0.268808	0.159789	0.0516726	3.09234	0.00661222	0.00743516	-0.0828404	0.195106	0.0561328	0.0658698	0.852178	0.405961	0.648148	-0.0233639	0.262116	0.119376	0.0676553	1.76448	0.0956101	0.228699
Acss3	A0A0G2K047	-0.573499	-0.302666	-0.438083	0.064184	-6.82541	2.9519e-06	4.03097e-06	-0.0190937	0.326152	0.153529	0.0818189	1.87645	0.0778687	0.260446	0.0548965	0.4095	0.232198	0.0840366	2.76306	0.0132987	0.0649846
Acta1	P68136	-0.252828	0.301054	0.0241131	0.131263	0.183701	0.856422	0.863273	-0.265755	0.440308	0.0872764	0.167328	0.521588	0.608686	0.797804	-0.22289	0.502312	0.139711	0.171864	0.812918	0.427503	0.606334
Acta2	P62738	5.44296	5.84525	5.64411	0.0953359	59.2023	3.91262e-21	6.22547e-20	-0.183203	0.329608	0.0732028	0.12153	0.602344	0.554895	0.761083	-0.162868	0.363844	0.100488	0.124824	0.805037	0.431914	0.609669
Actb	P60711	6.43286	6.6332	6.53303	0.0474777	137.602	2.39546e-27	5.07619e-25	-0.093676	0.161706	0.0340152	0.0605225	0.562026	0.581434	0.78049	-0.110135	0.152169	0.0210171	0.0621629	0.338098	0.739429	0.84172
Actbl2	D3ZRN3	3.90681	4.19151	4.04916	0.0674703	60.014	3.10733e-21	5.13788e-20	-0.395388	-0.0324657	-0.213927	0.0860081	-2.48729	0.0235523	0.136576	-0.264102	0.108658	-0.0777218	0.0883394	-0.879809	0.391231	0.572884
Actg1	P63259	2.2345	2.96734	2.60092	0.173675	14.9758	3.17657e-11	6.73758e-11	-0.146588	0.78761	0.320511	0.221393	1.4477	0.165892	0.398858	-0.306194	0.653326	0.173566	0.227394	0.763282	0.455758	0.628994
Actg2	P63269	1.13398	2.13747	1.63572	0.237814	6.87815	2.67677e-06	3.6714e-06	-1.21255	0.0666544	-0.572947	0.303155	-1.88995	0.0759404	0.258066	-1.6471	-0.333221	-0.990159	0.311372	-3.17999	0.00547839	0.0363304
Actl6a	Q4KM87	0.689982	0.913334	0.801658	0.0529318	15.1451	2.65728e-11	5.68268e-11	-0.288187	-0.00346673	-0.145827	0.0674751	-2.16119	0.0452401	0.194457	-0.234069	0.0583686	-0.0878502	0.0693041	-1.26761	0.222027	0.39667
Actl6b	P86173	0.705064	0.930481	0.817772	0.053421	15.3081	2.24149e-11	4.84236e-11	-0.379987	-0.0926357	-0.236311	0.0680987	-3.47013	0.00292758	0.0470954	-0.446294	-0.151154	-0.298724	0.0699446	-4.27087	0.000516374	0.00759412
Actn1	Q9Z1P2	3.99382	4.33637	4.1651	0.0811816	51.3059	4.40336e-20	5.23686e-19	-0.36066	0.076015	-0.142323	0.103487	-1.37528	0.1869	0.424599	-0.50093	-0.0524182	-0.276674	0.106292	-2.60297	0.0185656	0.0800721
Actn2	A0A8I5ZN92	0.457544	1.12083	0.789189	0.157191	5.02056	0.000104966	0.000130389	-0.585885	0.259646	-0.163119	0.20038	-0.814049	0.426873	0.666694	-0.641304	0.227146	-0.207079	0.205812	-1.00616	0.328447	0.512971
Actn3	Q8R4I6	-3.61792	-1.16847	-2.3932	0.58049	-4.12272	0.000710918	0.000840553	-0.440533	2.68192	1.12069	0.739982	1.51449	0.148273	0.374459	0.206582	3.41367	1.81013	0.76004	2.38162	0.0291906	0.106735
Actn4	Q9QXQ0	5.81684	6.0194	5.91812	0.0480042	123.283	1.54832e-26	2.2557e-24	-0.131791	0.126423	-0.00268413	0.0611935	-0.0438629	0.965525	0.983375	-0.167539	0.0976744	-0.0349322	0.0628522	-0.555783	0.5856	0.732904
Actr10	A0A8I6GBD2	-0.303121	-0.0373269	-0.170224	0.0629898	-2.7024	0.0150991	0.0166924	-0.354064	-0.015242	-0.184653	0.0802965	-2.29964	0.0344119	0.167988	-0.224806	0.1232	-0.0508031	0.082473	-0.615996	0.546057	0.702461
Actr1a	P85515	1.05626	1.18076	1.11851	0.0295058	37.9083	7.23667e-18	5.02792e-17	-0.0435778	0.115134	0.0357778	0.0376126	0.951219	0.354822	0.603091	0.195991	0.359004	0.277497	0.0386321	7.18307	1.53165e-06	0.00017416
Actr1b	F7F067	0.896142	1.12171	1.00892	0.0534557	18.874	7.6985e-13	2.08302e-12	-0.157495	0.130043	-0.0137262	0.068143	-0.201433	0.842751	0.927864	0.0859862	0.381318	0.233652	0.06999	3.33837	0.00389368	0.0290438
Actr2	Q5M7U6	1.6547	1.85845	1.75657	0.0482859	36.3786	1.44587e-17	9.37501e-17	-0.100417	0.159313	0.0294478	0.0615527	0.478416	0.638449	0.811662	-0.0942009	0.172569	0.039184	0.0632211	0.619793	0.543613	0.701189
Actr3	Q4V7C7	2.53548	2.69795	2.61672	0.038503	67.9613	3.78309e-22	8.20314e-21	-0.0591131	0.147994	0.0444406	0.0490819	0.905439	0.377887	0.622953	-0.109945	0.102776	-0.00358447	0.0504123	-0.0711031	0.944145	0.968877
Actr3b	A0A8I6GL35	-7.22689	-0.584788	-3.90584	1.57409	-2.48132	0.023841	0.026146	-6.43628	2.03077	-2.20275	2.00658	-1.09776	0.287614	0.537848	-6.33886	2.35769	-1.99058	2.06097	-0.965846	0.347662	0.529322
Acy1a	Q6AYS7	2.70773	2.92596	2.81684	0.0517164	54.4671	1.6028e-20	2.11679e-19	-0.244768	0.0334147	-0.105676	0.0659257	-1.60296	0.127359	0.3433	-0.0309901	0.254732	0.111871	0.0677127	1.65215	0.116853	0.258676
Acy3	Q5M876	-1.30163	-0.888903	-1.09527	0.0978112	-11.1978	2.87827e-09	4.89369e-09	-0.275189	0.250936	-0.0121265	0.124685	-0.0972568	0.92366	0.96571	-0.202086	0.338301	0.0681074	0.128065	0.531819	0.601733	0.745094
Ada	Q920P6	2.16988	2.395	2.28244	0.0533501	42.7823	9.44782e-19	7.87938e-18	-0.199413	0.0875568	-0.0559282	0.0680083	-0.822374	0.42225	0.661913	-0.169034	0.125714	-0.0216598	0.0698517	-0.310083	0.760267	0.855572
Adam10	Q10743	-0.305525	-0.150996	-0.22826	0.0366215	-6.23296	9.09386e-06	1.20169e-05	-0.287057	-0.0900699	-0.188563	0.0466834	-4.03919	0.000851746	0.0248177	-0.111328	0.0909979	-0.0101652	0.0479488	-0.212002	0.834627	0.901536
Adam17	Q9Z1K9	-2.49509	-2.1606	-2.32785	0.07927	-29.3661	5.21791e-16	2.56602e-15	-0.07244	0.353953	0.140757	0.10105	1.39294	0.181587	0.419504	-0.179221	0.25873	0.0397544	0.103789	0.383032	0.706444	0.818449
Adap1	O88768	-1.2933	-0.877367	-1.08533	0.0985712	-11.0107	3.70891e-09	6.23996e-09	-0.608173	-0.0779589	-0.343066	0.125654	-2.73024	0.0142456	0.104752	-0.601606	-0.057021	-0.329314	0.12906	-2.55163	0.0206403	0.0853817
Adap2	Q9JK15	0.248765	0.784254	0.516509	0.126904	4.07007	0.000796675	0.00093909	-0.843976	-0.161358	-0.502667	0.161772	-3.10726	0.00640413	0.0710858	-0.774	-0.0728796	-0.42344	0.166157	-2.54844	0.0207766	0.0855541
Adar	P55266	-1.93911	-1.41718	-1.67815	0.12369	-13.5673	1.50573e-10	2.91516e-10	-0.20649	0.458839	0.126174	0.157675	0.800219	0.434625	0.673227	-0.0107996	0.672563	0.330882	0.161948	2.04313	0.056859	0.162068
Add1	Q63028	0.410074	0.627754	0.518914	0.0515875	10.0589	1.42046e-08	2.2843e-08	-0.0618983	0.21559	0.076846	0.0657614	1.16856	0.258708	0.509112	0.0677542	0.352764	0.210259	0.0675438	3.11293	0.00632675	0.0399062
Add2	Q05764	0.73753	1.00019	0.868859	0.062247	13.9583	9.64696e-11	1.9058e-10	-0.306751	0.0280755	-0.139338	0.0793496	-1.75599	0.0970881	0.294486	-0.00481658	0.339085	0.167134	0.0815004	2.05072	0.0560378	0.160472
Add3	Q62847	-0.22095	0.0543529	-0.0832983	0.0652433	-1.27673	0.218861	0.229442	-0.151605	0.199339	0.0238669	0.0831692	0.286969	0.777605	0.894888	-0.220387	0.140068	-0.0401594	0.0854235	-0.470121	0.644243	0.776289
Adgre5	A0A0G2JSI4	-6.40914	-4.25045	-5.3298	0.511583	-10.4182	8.46417e-09	1.3831e-08	-0.0355604	2.71624	1.34034	0.652143	2.05529	0.0555482	0.215985	-0.215299	2.61109	1.1979	0.669819	1.78839	0.0915493	0.221467
Adgrg7	D4AAI8	-2.06219	-1.71082	-1.88651	0.083271	-22.655	3.86711e-14	1.31499e-13	-0.343003	0.104911	-0.119046	0.10615	-1.12149	0.277672	0.527939	-0.180895	0.27916	0.0491326	0.109027	0.450644	0.65794	0.786214
Adh1	P06757	-0.313283	0.72042	0.203569	0.244975	0.830978	0.417505	0.43005	-0.724163	0.593555	-0.0653043	0.312283	-0.209119	0.83684	0.926466	-0.935515	0.417919	-0.258798	0.320747	-0.80686	0.430892	0.609201
Adh5	P12711	1.27233	1.43877	1.35555	0.0394441	34.3663	3.75759e-17	2.26622e-16	-0.180026	0.0321443	-0.0739406	0.0502816	-1.47053	0.159685	0.390583	0.00430745	0.222228	0.113268	0.0516445	2.19322	0.0424872	0.134394
Adi1	Q562C9	-0.59247	-0.362537	-0.477503	0.0544913	-8.76293	1.0336e-07	1.56552e-07	-0.181488	0.111621	-0.0349335	0.069463	-0.502907	0.621482	0.804149	-0.0557935	0.24526	0.0947331	0.0713459	1.3278	0.201798	0.373327
Adipoq	Q8K3R4	-0.528263	0.214823	-0.15672	0.176102	-0.889939	0.38592	0.398484	-1.0173	-0.0700437	-0.543669	0.224487	-2.42183	0.0269098	0.147419	-0.908708	0.0642186	-0.422245	0.230572	-1.8313	0.0846396	0.21056
Adk	Q64640	1.67434	1.77206	1.7232	0.0231573	74.4129	8.13594e-23	2.32698e-21	-0.219327	-0.0947638	-0.157045	0.0295199	-5.31998	5.6417e-05	0.00710854	-0.127789	0.000150703	-0.063819	0.03032	-2.10485	0.050484	0.150676
Adnp	Q9JKL8	-0.591339	-0.341776	-0.466558	0.0591434	-7.88858	4.41564e-07	6.37921e-07	-0.26949	0.0486424	-0.110424	0.0753934	-1.46463	0.161269	0.392194	-0.292264	0.0344917	-0.128886	0.0774369	-1.6644	0.114354	0.255571
Ado	A0A8I5ZWY4	-0.618852	-0.321055	-0.469954	0.0705743	-6.65899	4.02962e-06	5.4484e-06	-0.243734	0.135885	-0.0539247	0.0899649	-0.599398	0.556812	0.76192	-0.281202	0.108706	-0.086248	0.0924034	-0.933386	0.36369	0.544801
Adpgk	G3V784	-1.06778	-0.768073	-0.917928	0.0710275	-12.9236	3.21054e-10	6.01588e-10	-0.541204	-0.159148	-0.350176	0.0905426	-3.86753	0.00123577	0.0302581	-0.619511	-0.227099	-0.423305	0.0929968	-4.55182	0.000282657	0.00511563
Adprh	Q02589	-1.05759	-0.67462	-0.866107	0.0907598	-9.54285	3.06043e-08	4.83487e-08	-0.285829	0.202367	-0.041731	0.115696	-0.360694	0.722771	0.863547	-0.22086	0.280569	0.0298542	0.118832	0.25123	0.804648	0.885612
Adprs	B0K017	1.07163	1.33911	1.20537	0.0633893	19.0154	6.81817e-13	1.85885e-12	-0.165394	0.175577	0.00509159	0.0808058	0.0630101	0.950493	0.977371	-0.233308	0.116905	-0.0582011	0.0829961	-0.701251	0.492635	0.659014
Adrm1	Q9JMB5	-0.508279	-0.245144	-0.376712	0.0623598	-6.04094	1.32298e-05	1.72911e-05	-0.272531	0.0629016	-0.104815	0.0794934	-1.31854	0.204813	0.445354	-0.435634	-0.0911095	-0.263372	0.0816481	-3.2257	0.00496518	0.0339355
Adsl	A0A8I5ZTN5	0.633106	0.756423	0.694764	0.0292246	23.7732	1.74581e-14	6.38851e-14	0.00814692	0.165346	0.0867465	0.0372543	2.3285	0.0324817	0.164597	-0.0785889	0.0828712	0.00214115	0.038264	0.0559572	0.956028	0.976129
Adss	D4AEP0	0.408982	0.568821	0.488901	0.0378799	12.9066	3.27656e-10	6.12974e-10	-0.0689725	0.134783	0.0329055	0.0482876	0.681447	0.504767	0.726527	-0.179288	0.0299906	-0.0746488	0.0495965	-1.50512	0.150646	0.307761
Aebp1	A2RUV9	-0.823172	-0.511845	-0.667509	0.0737807	-9.0472	6.57843e-08	1.01117e-07	-0.280076	0.11679	-0.081643	0.0940523	-0.868059	0.397451	0.640672	-0.553639	-0.146015	-0.349827	0.0966016	-3.62134	0.00210894	0.0192782
Afdn	O35889	-0.78982	-0.600398	-0.695109	0.0448907	-15.4845	1.86769e-11	4.08596e-11	-0.0580186	0.183448	0.0627148	0.0572246	1.09594	0.288388	0.53834	0.180356	0.428368	0.304362	0.0587757	5.17836	7.55782e-05	0.00235166
Afg3l1	A0A8I5ZQ14	1.5383	1.78807	1.66319	0.0591946	28.0969	1.09004e-15	5.05146e-15	-0.159505	0.158902	-0.000301517	0.0754586	-0.0039958	0.996858	0.998143	-0.000215129	0.326823	0.163304	0.077504	2.10704	0.0502697	0.150217
Afg3l2	F1LN92	0.971922	1.17332	1.07262	0.0477279	22.4737	4.4148e-14	1.48498e-13	-0.0526351	0.204093	0.0757289	0.0608413	1.24469	0.230131	0.476619	0.0700837	0.33377	0.201927	0.0624904	3.23133	0.00490532	0.0336303
Afm	P36953	1.17501	1.59284	1.38393	0.0990199	13.9763	9.45368e-11	1.87226e-10	-1.20652	-0.673894	-0.940208	0.126226	-7.4486	9.51658e-07	0.000702652	-1.27132	-0.724251	-0.997783	0.129647	-7.69612	6.15887e-07	0.000105144
Aga	P30919	0.623859	0.808703	0.716281	0.0438056	16.3514	7.81843e-12	1.80087e-11	-0.115442	0.120188	0.00237286	0.0558414	0.0424929	0.966601	0.983375	0.183709	0.425726	0.304717	0.057355	5.31283	5.72533e-05	0.00194828
Agap3	A0A8I5Y9H3	-5.68274	-3.40258	-4.54266	0.540369	-8.40658	1.84647e-07	2.75288e-07	-2.01057	0.896074	-0.557247	0.688838	-0.808967	0.429711	0.669432	-1.29097	1.69446	0.201747	0.707509	0.285151	0.778973	0.867345
Agfg1	Q4KLH5	0.924895	1.08927	1.00708	0.0389547	25.8527	4.35226e-15	1.79401e-14	-0.0706612	0.138876	0.0341073	0.0496577	0.686849	0.501441	0.723751	-0.132353	0.0828639	-0.0247444	0.0510036	-0.48515	0.633763	0.769036
Agfg2	A0A0G2K7G2	0.240316	0.405993	0.323155	0.0392635	8.23042	2.47428e-07	3.64689e-07	-0.18214	0.0290577	-0.0765413	0.0500513	-1.52926	0.144594	0.369977	0.0730026	0.289925	0.181464	0.0514079	3.52988	0.00257188	0.0222039
Agk	D3Z9L0	-0.928726	-0.738455	-0.833591	0.0450919	-18.4865	1.07851e-12	2.86171e-12	-0.0367439	0.205805	0.0845306	0.0574811	1.47058	0.159671	0.390583	-0.111413	0.137711	0.0131492	0.0590391	0.22272	0.826407	0.897231
Agl	D4AEH9	0.0120016	0.347249	0.179626	0.0794496	2.26087	0.0371724	0.0403958	-0.337807	0.0895517	-0.124128	0.101279	-1.2256	0.237056	0.483302	-0.438235	0.00070798	-0.218763	0.104024	-2.10301	0.0506638	0.151019
Agmat	Q0D2L3	-5.75543	-3.79384	-4.77464	0.464872	-10.2709	1.04498e-08	1.69391e-08	-1.83532	0.665229	-0.585044	0.592598	-0.987253	0.337363	0.586641	-0.647566	1.92076	0.636595	0.608661	1.0459	0.310254	0.494835
Agmo	A0JPQ8	-1.14176	-0.894575	-1.01817	0.0585794	-17.381	2.92685e-12	7.19293e-12	0.00315464	0.318253	0.160704	0.0746744	2.15206	0.0460546	0.1959	0.346271	0.66991	0.50809	0.0766984	6.62452	4.30002e-06	0.00037824
Ago1	A0A8I5ZP12	-1.03465	-0.73614	-0.885393	0.0707422	-12.5158	5.27178e-10	9.62296e-10	-0.244415	0.136107	-0.0541542	0.090179	-0.600519	0.556083	0.761546	-0.360726	0.0301107	-0.165307	0.0926233	-1.78473	0.0921609	0.222619
Ago2	Q9QZ81	0.0974293	0.307073	0.202251	0.049683	4.07084	0.000795353	0.000937768	-0.187685	0.0795593	-0.054063	0.0633336	-0.853622	0.405182	0.647126	-0.300789	-0.0263011	-0.163545	0.0650503	-2.51414	0.0222929	0.0895945
Agpat2	D4AC45	-1.91157	-1.40438	-1.65797	0.120199	-13.7936	1.1622e-10	2.27081e-10	-0.219451	0.427099	0.103824	0.153224	0.677597	0.507145	0.728377	-0.282189	0.381886	0.0498484	0.157377	0.316744	0.755294	0.851556
Agpat4	Q924S1	1.34793	1.7313	1.53961	0.0908533	16.9461	4.40343e-12	1.04685e-11	0.0458845	0.534584	0.290234	0.115816	2.506	0.0226676	0.133768	-0.22702	0.274926	0.0239531	0.118955	0.201363	0.842805	0.906589
Agpat5	G3V965	-4.03659	-1.97425	-3.00542	0.488751	-6.14918	1.07032e-05	1.4044e-05	-1.46716	1.16182	-0.15267	0.623038	-0.245041	0.809358	0.913172	-1.57713	1.12311	-0.22701	0.639925	-0.354744	0.727144	0.834962
Agps	Q9EQR2	-1.49863	-1.28073	-1.38968	0.0516381	-26.9119	2.23331e-15	9.71238e-15	-0.0152889	0.262472	0.123592	0.065826	1.87755	0.0777096	0.260446	-0.222094	0.0631957	-0.0794493	0.0676102	-1.17511	0.256148	0.43538
Agr2	D3ZIA7	5.51201	5.95509	5.73355	0.105005	54.6024	1.53694e-20	2.06635e-19	0.025179	0.590002	0.307591	0.133856	2.29792	0.0345301	0.168297	-0.536461	0.0436717	-0.246395	0.137484	-1.79217	0.0909214	0.220424
Agr3	D3ZIF1	0.197457	0.550354	0.373906	0.0836321	4.47084	0.000336082	0.000405095	0.19611	0.645967	0.421038	0.10661	3.94931	0.00103488	0.0278139	0.193256	0.655306	0.424281	0.1095	3.8747	0.00121667	0.013473
Agrn	P25304	0.568653	0.890396	0.729524	0.0762492	9.56764	2.94767e-08	4.66148e-08	-0.521931	-0.111787	-0.316859	0.097199	-3.2599	0.0046124	0.0589123	-0.520497	-0.0992364	-0.309867	0.0998336	-3.10383	0.00645132	0.0404248
Agt	P01015	1.20285	1.60047	1.40166	0.0942313	14.8747	3.5368e-11	7.46088e-11	-0.927477	-0.420607	-0.674042	0.120122	-5.61132	3.11492e-05	0.0050075	-1.01224	-0.491632	-0.751936	0.123378	-6.09459	1.19083e-05	0.000677033
Ahctf1	A0A0G2K160	-2.63916	-2.24801	-2.44359	0.0926986	-26.3605	3.15057e-15	1.33285e-14	-0.0673001	0.431325	0.182013	0.118168	1.54029	0.141897	0.366903	-0.465396	0.046745	-0.209325	0.121371	-1.72467	0.102719	0.240827
Ahcy	P10760	3.4092	3.59137	3.50029	0.0431708	81.0799	1.89928e-23	6.91755e-22	-0.20508	0.0271357	-0.0889721	0.0550322	-1.61673	0.124341	0.338794	-0.120838	0.117672	-0.00158287	0.0565239	-0.0280036	0.977985	0.989446
Ahcyl1	B5DFN2	2.80674	3.06059	2.93366	0.0601593	48.7649	1.03852e-19	1.10791e-18	-0.247036	0.0765607	-0.0852377	0.0766884	-1.11148	0.281834	0.531088	-0.00317824	0.32919	0.163006	0.078767	2.06947	0.0540541	0.157402
Ahcyl2	D3ZWL6	0.333272	0.653377	0.493325	0.075861	6.50301	5.41306e-06	7.2579e-06	-0.181198	0.226857	0.0228295	0.0967041	0.236075	0.816195	0.915789	0.117194	0.536311	0.326752	0.0993253	3.28972	0.00432501	0.0310203
Ahnak	A0A0G2JUA5	2.65245	2.92821	2.79033	0.0653504	42.698	9.76717e-19	8.10516e-18	-0.253832	0.0976878	-0.078072	0.0833058	-0.937174	0.361793	0.608463	-0.122586	0.238462	0.0579379	0.0855638	0.677131	0.507433	0.673485
Ahsa1	B0BN63	-0.000261145	0.177018	0.0883782	0.0420128	2.1036	0.0506059	0.0546628	-0.10235	0.123637	0.0106433	0.0535561	0.198732	0.84483	0.927864	-0.172947	0.0591654	-0.0568907	0.0550077	-1.03423	0.315517	0.500479
Ahsg	P24090	3.17155	3.60602	3.38879	0.102965	32.9122	7.75587e-17	4.3671e-16	-0.883296	-0.32945	-0.606373	0.131255	-4.61982	0.000244518	0.0127644	-0.841316	-0.272458	-0.556887	0.134812	-4.13083	0.000698564	0.00933154
Aif1	P55009	0.433237	0.683088	0.558163	0.0592115	9.4266	3.65289e-08	5.7166e-08	-0.213422	0.105077	-0.0541724	0.0754801	-0.717705	0.482686	0.708716	-0.378508	-0.0513764	-0.214942	0.077526	-2.77251	0.0130374	0.0641141
Aifm1	Q9JM53	2.22645	2.46271	2.34458	0.0559888	41.8759	1.35524e-18	1.08934e-17	-0.295125	0.00603864	-0.144543	0.071372	-2.02521	0.0588427	0.222022	-0.00528238	0.304044	0.149381	0.0733065	2.03776	0.0574473	0.162808
Aimp1	A0A8I6A263	0.390411	0.514152	0.452281	0.0293251	15.423	1.98986e-11	4.34305e-11	-0.15921	-0.00147037	-0.0803402	0.0373823	-2.14915	0.0463172	0.196479	-0.28047	-0.118454	-0.199462	0.0383956	-5.19492	7.30296e-05	0.00231608
Aimp2	Q32PX2	0.144037	0.321364	0.232701	0.0420243	5.5373	3.61878e-05	4.60698e-05	0.00357754	0.229626	0.116602	0.0535707	2.1766	0.0438962	0.191078	-0.108932	0.123244	0.00715586	0.0550227	0.130053	0.898051	0.93999
Aip	Q5FWY5	0.895277	1.15215	1.02372	0.0608766	16.8162	4.98385e-12	1.17943e-11	-0.0129309	0.314524	0.150797	0.0776028	1.94319	0.0687415	0.244823	-0.246338	0.0899928	-0.0781725	0.0797062	-0.980758	0.340464	0.523947
Ak1	P39069	-0.632061	-0.366705	-0.499383	0.0628861	-7.94108	4.03585e-07	5.8523e-07	0.107893	0.446157	0.277025	0.0801643	3.45571	0.00302051	0.047924	0.194135	0.541567	0.367851	0.0823372	4.46762	0.000338407	0.00577894
Ak2	P29410	3.80304	3.90627	3.85465	0.0244645	157.561	2.39946e-28	1.86438e-25	-0.198777	-0.0671827	-0.13298	0.0311862	-4.26406	0.000524003	0.019861	0.0619641	0.197125	0.129545	0.0320315	4.04429	0.000842398	0.0107303
Ak3	P29411	3.10753	3.32593	3.21673	0.0517563	62.1515	1.71837e-21	3.02304e-20	-0.0538762	0.224521	0.0853223	0.0659766	1.29322	0.213233	0.455379	0.176504	0.462447	0.319475	0.0677649	4.71447	0.000199975	0.00417399
Akap1	O88884	-2.40748	-1.91399	-2.16073	0.116951	-18.4756	1.08892e-12	2.88113e-12	-0.405287	0.223791	-0.0907483	0.149084	-0.608707	0.550767	0.759217	-0.411918	0.234212	-0.088853	0.153125	-0.580266	0.569347	0.721081
Akap12	Q5QD51	0.89664	1.2467	1.07167	0.0829602	12.9179	3.23245e-10	6.05207e-10	-0.32618	0.120062	-0.103059	0.105754	-0.974519	0.343463	0.59195	-0.170336	0.288002	0.0588328	0.10862	0.541637	0.595097	0.740614
Akap13	F1M3G7	-0.897188	-0.579172	-0.73818	0.0753658	-9.79463	2.09685e-08	3.33749e-08	0.00021159	0.405604	0.202908	0.0960729	2.11202	0.0497869	0.204587	-0.147609	0.268771	0.0605811	0.0986769	0.613934	0.547388	0.703396
Akap17a	F1MAF2	-6.79581	-5.05799	-5.9269	0.411841	-14.3912	5.96411e-11	1.22165e-10	-0.202856	2.01244	0.904789	0.524996	1.72342	0.10295	0.304775	0.22927	2.50461	1.36694	0.539227	2.535	0.0213586	0.0871195
Akap2	Q5U301	-1.1596	-0.803163	-0.98138	0.0844703	-11.618	1.64782e-09	2.86754e-09	0.17556	0.629926	0.402743	0.107679	3.74022	0.00162915	0.0341756	-0.181728	0.284953	0.0516125	0.110598	0.46667	0.646661	0.778575
Akap7	Q6JP77	-2.2117	-1.74604	-1.97887	0.110355	-17.9318	1.76747e-12	4.51504e-12	-0.6056	-0.0119994	-0.3088	0.140676	-2.19511	0.0423294	0.187585	-0.340798	0.268891	-0.0359536	0.144489	-0.248833	0.806472	0.88632
Akap8	Q63014	-0.603043	-0.333461	-0.468252	0.0638878	-7.32929	1.17717e-06	1.6535e-06	-0.148073	0.195579	0.0237532	0.0814412	0.291661	0.774075	0.892589	-0.193527	0.15944	-0.0170433	0.0836487	-0.203749	0.840969	0.906077
Akap9	A0A0G2K548	-1.93102	-1.68087	-1.80594	0.059282	-30.4636	2.82737e-16	1.45918e-15	0.0353421	0.35422	0.194781	0.0755701	2.57749	0.0195693	0.12312	0.0504425	0.377964	0.214203	0.0776184	2.75969	0.013393	0.0651314
Akr1a1	P51635	4.36273	4.56276	4.46275	0.0474056	94.1396	1.50772e-24	7.89773e-23	-0.123327	0.131667	0.00417001	0.0604306	0.069005	0.945791	0.976584	-0.136779	0.125128	-0.00582541	0.0620685	-0.0938544	0.926322	0.957754
Akr1b1	P07943	2.10457	2.37547	2.24002	0.0642002	34.8912	2.91393e-17	1.78512e-16	-0.449169	-0.103836	-0.276503	0.0818395	-3.3786	0.00356931	0.0523274	-0.40083	-0.0461378	-0.223484	0.0840577	-2.6587	0.0165388	0.0744967
Akr1b7	Q5RJP0	3.24097	3.67331	3.45714	0.102458	33.7419	5.11008e-17	3.01178e-16	0.0338035	0.584927	0.309365	0.130609	2.36863	0.0299653	0.158928	0.0423386	0.6084	0.325369	0.13415	2.42542	0.0267145	0.100992
Akr1c13	A0A8I6AD50	-4.66361	-0.66934	-2.66647	0.946592	-2.81692	0.0118747	0.0131872	-2.36599	2.72572	0.179866	1.20667	0.149059	0.883261	0.946721	-3.57443	1.6553	-0.959567	1.23938	-0.774232	0.449428	0.624141
Akr1c15	D3ZF77	-5.86143	-1.6208	-3.74111	1.00498	-3.72259	0.00169273	0.00196894	-4.31701	1.08875	-1.61413	1.2811	-1.25996	0.224706	0.470823	-4.45577	1.09652	-1.67962	1.31582	-1.27648	0.218948	0.392782
Akr1c9	P23457	2.51038	2.82925	2.66982	0.0755685	35.3298	2.36286e-17	1.47663e-16	-0.291786	0.114696	-0.0885452	0.0963313	-0.919173	0.370864	0.615729	0.186834	0.604334	0.395584	0.0989424	3.99812	0.000930984	0.0114217
Akr7a2	Q8CG45	3.29251	3.6263	3.45941	0.0791048	43.7319	6.52563e-19	5.72928e-18	-0.468596	-0.0430911	-0.255843	0.100839	-2.53714	0.0212648	0.129593	-0.384891	0.0521473	-0.166372	0.103573	-1.60633	0.126615	0.274039
Akr7a3	P38918	2.29547	2.65739	2.47643	0.0857698	28.873	6.92128e-16	3.36115e-15	-0.0699845	0.391371	0.160693	0.109336	1.46973	0.1599	0.390674	0.126964	0.600825	0.363895	0.112299	3.24041	0.0048103	0.0332724
Akt1	P47196	-1.43176	-1.22167	-1.32672	0.0497877	-26.6475	2.63175e-15	1.12872e-14	-0.276614	-0.00880667	-0.14271	0.0634671	-2.24858	0.0380904	0.176523	-0.206763	0.0683031	-0.0692302	0.0651873	-1.06202	0.303082	0.487231
Akt1s1	A0A8I5ZRQ9	-2.55171	-1.8321	-2.1919	0.170539	-12.8528	3.49585e-10	6.51809e-10	-0.727541	0.189788	-0.268877	0.217395	-1.23681	0.232972	0.47938	-0.545345	0.396848	-0.0742487	0.223288	-0.332525	0.743558	0.844656
Alad	P06214	0.661295	0.884207	0.772751	0.0528275	14.6278	4.6098e-11	9.59414e-11	-0.0438099	0.240349	0.0982696	0.0673421	1.45926	0.162725	0.394091	0.0496341	0.341495	0.195565	0.0691675	2.82741	0.011615	0.0599616
Alb	P02770	6.3946	6.78036	6.58748	0.0914202	72.0571	1.40349e-22	3.40786e-21	-0.782505	-0.290756	-0.536631	0.116538	-4.60476	0.000252488	0.0127644	-0.836167	-0.33109	-0.583629	0.119697	-4.87588	0.000142187	0.00345249
Alcam	O35112	-1.47324	-1.11504	-1.29414	0.0848891	-15.2451	2.39338e-11	5.15372e-11	-0.438903	0.0177152	-0.210594	0.108213	-1.94611	0.0683645	0.243876	-0.251801	0.217194	-0.0173037	0.111146	-0.155684	0.878115	0.927786
Aldh16a1	Q3T1L0	0.568353	0.913741	0.741047	0.0818525	9.05344	6.51415e-08	1.00261e-07	-0.328106	0.112179	-0.107964	0.104342	-1.03471	0.3153	0.563623	-0.204495	0.247723	0.0216143	0.10717	0.201683	0.842558	0.906589
Aldh18a1	A0A8I6AAN3	2.53201	2.82296	2.67748	0.0689507	38.8318	4.82777e-18	3.45731e-17	-0.318107	0.0527785	-0.132664	0.0878953	-1.50934	0.149572	0.376515	-0.125413	0.255526	0.0650563	0.0902777	0.720624	0.480934	0.65102
Aldh1a1	P51647	0.653432	1.23608	0.944756	0.13808	6.84208	2.8619e-06	3.91266e-06	-0.50982	0.232913	-0.138454	0.176018	-0.786586	0.442352	0.679	-0.854653	-0.0917877	-0.47322	0.180789	-2.61752	0.0180147	0.0784903
Aldh1a2	Q63639	1.78688	2.0745	1.93069	0.0681636	28.3244	9.52999e-16	4.48323e-15	-0.0609458	0.305706	0.12238	0.0868918	1.40842	0.177034	0.413279	0.224123	0.600713	0.412418	0.089247	4.62109	0.000243859	0.00462147
Aldh1a3	Q8K4D8	0.606586	0.954454	0.78052	0.0824403	9.4677	3.43074e-08	5.38341e-08	-0.85838	-0.414934	-0.636657	0.105091	-6.05814	1.27904e-05	0.00293934	-0.722813	-0.267347	-0.49508	0.10794	-4.58663	0.000262429	0.00483575
Aldh1a7	P13601	1.62593	1.99073	1.80833	0.0864524	20.917	1.43655e-13	4.44112e-13	-0.382067	0.0829604	-0.149553	0.110206	-1.35704	0.192515	0.431701	-0.501834	-0.0242023	-0.263018	0.113193	-2.32363	0.0328001	0.113522
Aldh1b1	Q66HF8	4.38936	4.74222	4.56579	0.0836223	54.6002	1.53801e-20	2.06635e-19	-0.155673	0.29413	0.0692285	0.106598	0.649436	0.524735	0.742658	0.166377	0.628373	0.397375	0.109487	3.62942	0.00207226	0.019055
Aldh1l1	P28037	0.61044	0.922177	0.766309	0.0738778	10.3727	9.03216e-09	1.47282e-08	-0.329304	0.0680839	-0.13061	0.0941761	-1.38687	0.183398	0.421184	-0.168077	0.240083	0.036003	0.0967287	0.372206	0.714339	0.825528
Aldh2	P11884	4.12341	4.40997	4.26669	0.0679118	62.8269	1.43102e-21	2.58581e-20	-0.276537	0.0887604	-0.0938883	0.0865709	-1.08452	0.293274	0.542375	-0.00659147	0.368607	0.181008	0.0889174	2.03569	0.0576756	0.163209
Aldh3a1	P11883	1.12481	1.37691	1.25086	0.0597424	20.9376	1.41364e-13	4.37898e-13	-0.400794	-0.0794396	-0.240117	0.0761569	-3.15292	0.00580646	0.0668388	-0.0424627	0.287602	0.12257	0.0782212	1.56696	0.135548	0.286328
Aldh3a2	P30839	1.64994	1.84315	1.74655	0.0457878	38.1444	6.5192e-18	4.56344e-17	-0.392187	-0.145895	-0.269041	0.0583682	-4.60938	0.000250015	0.0127644	0.11392	0.366888	0.240404	0.0599503	4.01006	0.000907223	0.0112556
Aldh4a1	P0C2X9	0.816941	1.02339	0.920165	0.0489258	18.8074	8.15429e-13	2.19996e-12	-0.0863178	0.176854	0.0452679	0.0623684	0.725816	0.477826	0.706734	0.043183	0.313488	0.178335	0.0640589	2.78393	0.0127284	0.0629935
Aldh5a1	P51650	-0.394883	-0.146052	-0.270467	0.0589698	-4.58654	0.000262484	0.000317844	-0.274034	0.0431643	-0.115435	0.0751721	-1.53561	0.143036	0.36862	0.197171	0.522967	0.360069	0.0772096	4.66353	0.000222811	0.00438289
Aldh6a1	Q02253	1.292	1.51896	1.40548	0.0537868	26.1307	3.64405e-15	1.525e-14	-0.40388	-0.114561	-0.25922	0.0685649	-3.78065	0.00149222	0.0328166	-0.117844	0.179317	0.0307368	0.0704234	0.436457	0.667998	0.791362
Aldh7a1	Q64057	1.74106	1.93267	1.83687	0.0454105	40.4503	2.42848e-18	1.84091e-17	-0.238361	0.00590191	-0.11623	0.0578872	-2.00786	0.0608221	0.227388	-0.0458915	0.204992	0.0795503	0.0594563	1.33796	0.198532	0.369336
Aldh9a1	Q9JLJ3	4.09905	4.3297	4.21437	0.0546603	77.1012	4.45778e-23	1.36725e-21	-0.232817	0.0612	-0.0858087	0.0696785	-1.2315	0.234902	0.481792	0.0298278	0.331815	0.180821	0.0715671	2.5266	0.0217303	0.0880928
Aldoa	P05065	3.08941	3.2437	3.16655	0.036564	86.6031	6.21104e-24	2.6438e-22	-0.0751088	0.121569	0.02323	0.0466101	0.498389	0.624596	0.805273	-0.129435	0.0725731	-0.0284311	0.0478735	-0.59388	0.560412	0.714032
Aldob	P00884	3.65584	4.00403	3.82994	0.0825183	46.4132	2.39195e-19	2.31355e-18	0.292885	0.736751	0.514818	0.105191	4.89415	0.000136825	0.0108115	0.258361	0.714258	0.48631	0.108042	4.50113	0.000314991	0.00545907
Aldoc	P09117	1.05818	1.48076	1.26947	0.100145	12.6764	4.32971e-10	8.00043e-10	-0.512249	0.0264281	-0.242911	0.12766	-1.9028	0.074144	0.254734	-0.472005	0.0812729	-0.195366	0.13112	-1.48998	0.154549	0.313537
Alg2	G3V6U3	-0.183936	-0.0196303	-0.101783	0.0389385	-2.61395	0.0181483	0.0200254	-0.181675	0.0277745	-0.0769504	0.049637	-1.55026	0.139494	0.362498	-0.122005	0.0931219	-0.0144416	0.0509824	-0.283265	0.780394	0.868157
Alg5	Q4QQS6	-2.52501	-1.93354	-2.22927	0.14017	-15.9041	1.21897e-11	2.72428e-11	-0.887368	-0.133393	-0.51038	0.178683	-2.85635	0.0109267	0.093342	-0.251493	0.522919	0.135713	0.183526	0.739476	0.469707	0.640965
Alg9	D3ZCW5	-3.87916	-1.04333	-2.46124	0.672057	-3.66225	0.00192968	0.0022373	-0.318766	3.29623	1.48873	0.856708	1.73773	0.100338	0.300626	-0.379799	3.33318	1.47669	0.879929	1.67819	0.111596	0.252065
Alkbh5	D3ZKD3	-5.0476	-2.35928	-3.70344	0.637098	-5.81298	2.0777e-05	2.68838e-05	-1.35139	2.07556	0.362084	0.812144	0.445837	0.661341	0.822618	-1.70688	1.81295	0.0530352	0.834157	0.0635794	0.950047	0.972093
Alox5	P12527	-1.24802	-0.848413	-1.04821	0.094701	-11.0687	3.42732e-09	5.7871e-09	-0.477607	0.0317892	-0.222909	0.120721	-1.84649	0.082306	0.26758	-0.477913	0.0452903	-0.216312	0.123993	-1.74455	0.0991138	0.234552
Alpi	P15693	-4.76522	-2.0613	-3.41326	0.640796	-5.3266	5.56552e-05	7.01824e-05	-5.55357	-2.10674	-3.83016	0.816858	-4.68889	0.000211126	0.0120033	-5.05443	-1.51417	-3.2843	0.838999	-3.91455	0.00111592	0.0128999
Alpl	P08289	-2.15388	-1.59058	-1.87223	0.133495	-14.0247	8.95327e-11	1.78224e-10	-0.0743584	0.643712	0.284677	0.170174	1.67286	0.112656	0.321421	-0.207261	0.530272	0.161506	0.174786	0.924018	0.368408	0.550486
Alyref	M0RBB1	3.09918	3.34807	3.22363	0.0589834	54.6531	1.51303e-20	2.04456e-19	-0.0993994	0.217872	0.0592362	0.0751893	0.787827	0.441645	0.678849	-0.177448	0.148423	-0.014513	0.0772274	-0.187925	0.85316	0.912891
Ambp	Q64240	1.05198	1.51055	1.28126	0.108676	11.7898	1.318e-09	2.31518e-09	-0.949637	-0.36507	-0.657354	0.138535	-4.74503	0.000187432	0.0115413	-1.41905	-0.818635	-1.11884	0.14229	-7.8631	4.61322e-07	8.96119e-05
Amdhd2	Q5BJY6	-0.810436	-0.398744	-0.60459	0.0975658	-6.19674	9.75637e-06	1.28558e-05	-0.0353517	0.489454	0.227051	0.124372	1.82558	0.0855336	0.273122	-0.154081	0.38495	0.115434	0.127744	0.903641	0.378813	0.561356
Ampd2	Q02356	-1.82457	-1.47613	-1.65035	0.0825765	-19.9857	3.02781e-13	8.81797e-13	-0.305727	0.138452	-0.0836372	0.105265	-0.794541	0.437833	0.67611	-0.340247	0.115972	-0.112137	0.108118	-1.03718	0.314182	0.498543
Ampd3	O09178	-2.14592	-1.80932	-1.97762	0.0797716	-24.791	8.72384e-15	3.40624e-14	-0.209679	0.219411	0.00486599	0.101689	0.0478516	0.962392	0.981552	-0.311396	0.129326	-0.091035	0.104445	-0.871603	0.395568	0.576654
Amt	A0A8I6A0K6	-1.32942	-0.759604	-1.04451	0.135038	-7.73492	5.75707e-07	8.25576e-07	-0.479526	0.246844	-0.116341	0.172141	-0.675847	0.508228	0.729258	-0.081031	0.665028	0.291998	0.176807	1.65151	0.116984	0.258719
Amy2	P00689	1.01149	2.73252	1.872	0.407863	4.58979	0.000260672	0.000315732	-3.11257	-0.918681	-2.01563	0.519925	-3.87677	0.00121124	0.0301968	-4.49072	-2.23736	-3.36404	0.534018	-6.29949	7.99538e-06	0.000556335
Anapc2	F7EWF8	-1.07473	-0.687685	-0.881209	0.0917256	-9.60701	2.77745e-08	4.39676e-08	0.230431	0.723823	0.477127	0.116928	4.08053	0.000778838	0.0239645	0.32923	0.835995	0.582613	0.120097	4.85118	0.000149778	0.00356258
Ang2	Q5GAM5	-1.98574	-1.56748	-1.77661	0.099121	-17.9237	1.78048e-12	4.54329e-12	-0.386386	0.146785	-0.1198	0.126355	-0.948126	0.35635	0.60343	-0.54787	-0.000246937	-0.274058	0.12978	-2.11172	0.0498159	0.149411
Ank1	A0A8I5ZJ94	-3.99729	-0.971795	-2.48454	0.717004	-3.46517	0.00295922	0.00339968	-3.19439	0.662378	-1.266	0.914005	-1.38512	0.183925	0.421353	-5.59035	-1.62905	-3.6097	0.938779	-3.8451	0.00129739	0.014001
Ank2	F1LM42	-1.63985	-1.29238	-1.46611	0.082346	-17.8043	1.98382e-12	5.02094e-12	-0.620973	-0.178034	-0.399504	0.104971	-3.80585	0.0014128	0.0318187	-0.489483	-0.0345385	-0.262011	0.107816	-2.43016	0.0264588	0.100531
Ank3	O70511	-0.244625	0.013923	-0.115351	0.0612726	-1.88259	0.0769868	0.0823761	-0.109604	0.219981	0.0551889	0.0781075	0.706576	0.489402	0.71456	0.0801888	0.418707	0.249448	0.0802246	3.10937	0.00637523	0.0400557
Ankfy1	D4A1J6	-0.550363	-0.324043	-0.437203	0.0536351	-8.15144	2.82481e-07	4.14519e-07	-0.270837	0.0176662	-0.126585	0.0683716	-1.85143	0.0815588	0.266826	-0.0907492	0.205574	0.0574122	0.0702248	0.817548	0.424926	0.604012
Ankhd1	A0A0G2K916	-0.896475	-0.612798	-0.754637	0.0672279	-11.2251	2.77454e-09	4.72249e-09	-0.0203686	0.34125	0.160441	0.0856991	1.87214	0.0784937	0.261571	-0.15555	0.215871	0.0301604	0.088022	0.342647	0.736064	0.84091
Ankmy2	A0A0G2K8N6	-0.741327	-0.498919	-0.620123	0.0574478	-10.7945	4.99155e-09	8.29908e-09	-0.334277	-0.0252651	-0.179771	0.0732319	-2.45482	0.0251652	0.142232	-0.244207	0.0731799	-0.0855138	0.0752168	-1.1369	0.271354	0.453191
Ankrd13a	A0A8I5ZL63	-0.165347	0.175431	0.00504236	0.0807601	0.0624363	0.950944	0.954013	-0.038573	0.395835	0.178631	0.102949	1.73514	0.100807	0.300872	-0.186986	0.259197	0.0361057	0.10574	0.341458	0.736943	0.84091
Ankrd44	A0A8I6AGL0	-4.42768	-3.30266	-3.86517	0.266616	-14.4971	5.31228e-11	1.09535e-10	-1.23639	0.197733	-0.519331	0.33987	-1.52803	0.144898	0.370191	-1.72333	-0.250328	-0.986828	0.349083	-2.82692	0.011627	0.0599616
Ankrd6	B5DEH9	0.690513	1.45462	1.07257	0.181084	5.92304	1.66943e-05	2.17035e-05	-0.74373	0.230319	-0.256705	0.230837	-1.11206	0.281592	0.531061	-0.520235	0.480216	-0.0200091	0.237094	-0.0843932	0.93373	0.962172
Anks1a	A0A0G2K2G7	-0.291326	-0.0897787	-0.190552	0.0477642	-3.98944	0.000948668	0.00111347	-0.152813	0.10411	-0.0243517	0.0608877	-0.399945	0.694177	0.844816	-0.0752993	0.188588	0.0566444	0.062538	0.905759	0.377722	0.560284
Anks4b	B2GV19	0.729007	0.973525	0.851266	0.0579478	14.6902	4.30951e-11	9.00938e-11	-0.109622	0.202078	0.0462279	0.0738692	0.625807	0.539753	0.751981	0.0907054	0.410855	0.25078	0.0758714	3.30533	0.00418169	0.0303661
Ano10	A0A8I5ZUI2	-0.406611	-0.0381825	-0.222397	0.0873129	-2.54712	0.0208328	0.0229117	-0.128622	0.341034	0.106206	0.111303	0.954207	0.353351	0.601432	0.0534494	0.535835	0.294642	0.114319	2.57736	0.0195745	0.0829604
Ano9	A0A8I6GGP5	-2.17275	-1.76467	-1.96871	0.0967095	-20.3569	2.24094e-13	6.6841e-13	-0.315906	0.204294	-0.0558058	0.123281	-0.452672	0.656509	0.820782	0.106187	0.640487	0.373337	0.126622	2.94843	0.00898945	0.0497729
Anp32a	P49911	3.38373	3.7538	3.56876	0.087701	40.6924	2.19635e-18	1.67859e-17	0.0545561	0.526299	0.290428	0.111797	2.59781	0.018765	0.120665	0.0921801	0.57671	0.334445	0.114828	2.91258	0.00970027	0.0525234
Anp32b	Q9EST6	0.306389	0.853976	0.580183	0.129771	4.47081	0.000336102	0.000405095	0.0946589	0.792698	0.443679	0.165427	2.68203	0.0157548	0.109596	-0.153501	0.563459	0.204979	0.169911	1.20639	0.244187	0.421474
Anp32e	Q5XIE0	0.813958	1.10994	0.961949	0.0701443	13.7139	1.27269e-10	2.47633e-10	-0.152897	0.224408	0.0357556	0.0894167	0.399876	0.694227	0.844816	-0.113366	0.274166	0.0804001	0.0918404	0.875433	0.39354	0.575135
Anpep	P15684	2.85198	3.32878	3.09038	0.112996	27.3495	1.70774e-15	7.60407e-15	-0.16532	0.442486	0.138583	0.144042	0.9621	0.349486	0.598469	0.0382944	0.662574	0.350434	0.147947	2.36866	0.0299637	0.108096
Anxa1	P07150	2.90232	3.18342	3.04287	0.066618	45.6764	3.1333e-19	2.92149e-18	-0.232217	0.12612	-0.0530485	0.0849216	-0.624676	0.540478	0.751981	-0.309382	0.058669	-0.125356	0.0872234	-1.43719	0.168816	0.331238
Anxa10	D3ZXN8	-8.57431	-3.17944	-5.87687	1.27852	-4.59663	0.000256895	0.000311319	-1.19979	5.67735	2.23878	1.6298	1.37366	0.187393	0.424915	-3.95579	3.10775	-0.42402	1.67397	-0.253302	0.803073	0.885504
Anxa11	F7FLB7	3.14118	3.33481	3.238	0.0458871	70.5645	2.00107e-22	4.68794e-21	-0.104716	0.14211	0.018697	0.0584948	0.319635	0.753139	0.880646	-0.168589	0.0849273	-0.041831	0.0600803	-0.696252	0.495681	0.661801
Anxa13	A0A8I6ARW1	1.32616	1.73772	1.53194	0.0975352	15.7065	1.48828e-11	3.29145e-11	-0.343956	0.180685	-0.0816353	0.124333	-0.656583	0.520239	0.73875	-0.268637	0.270225	0.000793688	0.127704	0.00621508	0.995113	0.997253
Anxa2	Q07936	4.92822	5.16858	5.0484	0.0569623	88.6269	4.1973e-24	1.93741e-22	-0.0726255	0.233775	0.0805745	0.072613	1.10964	0.282603	0.531892	-0.164717	0.149988	-0.00736435	0.0745812	-0.0987427	0.922498	0.95592
Anxa3	P14669	1.58747	1.98103	1.78425	0.093267	19.1305	6.17982e-13	1.69672e-12	-0.49139	0.0102929	-0.240549	0.118893	-2.02324	0.059064	0.222062	-0.65143	-0.136148	-0.393789	0.122115	-3.22473	0.00497547	0.0339355
Anxa4	P55260	3.50456	4.15727	3.83092	0.154685	24.7659	8.87183e-15	3.46113e-14	-0.382643	0.449408	0.0333829	0.197186	0.169297	0.867562	0.939287	-0.468982	0.385621	-0.0416804	0.20253	-0.205798	0.839393	0.905216
Anxa5	P14668	3.01554	3.33123	3.17339	0.0748156	42.4161	1.09202e-18	8.96301e-18	-0.310129	0.0923038	-0.108913	0.0953715	-1.14198	0.269292	0.519635	-0.328485	0.0848556	-0.121815	0.0979566	-1.24356	0.230539	0.405175
Anxa6	P48037	4.70902	5.06598	4.8875	0.0845961	57.7745	5.91384e-21	8.72479e-20	-0.625506	-0.170464	-0.397985	0.107839	-3.69053	0.00181476	0.0356979	-0.706389	-0.239012	-0.4727	0.110762	-4.2677	0.000519908	0.00762205
Anxa7	Q6IRJ7	1.93104	2.0772	2.00412	0.0346376	57.8597	5.76814e-21	8.5914e-20	-0.131368	0.0549471	-0.0382105	0.0441544	-0.865383	0.398877	0.641228	0.0477271	0.239092	0.14341	0.0453512	3.1622	0.00569181	0.0372617
Anxa8	Q4FZU6	1.44855	1.73026	1.5894	0.0667622	23.8069	1.70543e-14	6.24564e-14	-0.186526	0.172588	-0.0069691	0.0851054	-0.0818879	0.935692	0.971969	-0.637387	-0.26854	-0.452963	0.0874122	-5.18192	7.50225e-05	0.00235166
Aoc1	P36633	0.93702	1.26831	1.10266	0.0785109	14.0447	8.75486e-11	1.74648e-10	-0.570471	-0.148161	-0.359316	0.100082	-3.59021	0.00225634	0.0401188	-0.291698	0.142059	-0.0748194	0.102795	-0.727852	0.476611	0.646688
Aoc3	O08590	4.08571	4.56321	4.32446	0.113162	38.2149	6.32011e-18	4.4374e-17	-0.634415	-0.0257191	-0.330067	0.144253	-2.28811	0.0352125	0.170052	-0.66268	-0.0374848	-0.350082	0.148163	-2.36281	0.0303184	0.108894
Ap1b1	P52303	1.71712	1.8949	1.80601	0.0421324	42.865	9.14505e-19	7.66802e-18	-0.187125	0.0395056	-0.0738095	0.0537085	-1.37426	0.187209	0.424705	-0.175785	0.0569886	-0.059398	0.0551643	-1.07675	0.296637	0.480181
Ap1g1	A0A8I5Y697	0.147765	0.346662	0.247213	0.047136	5.24468	6.58881e-05	8.27952e-05	-0.17392	0.0796246	-0.0471477	0.0600869	-0.784658	0.443452	0.679833	-0.192427	0.0679901	-0.0622183	0.0617155	-1.00815	0.327519	0.511694
Ap1g2	D3ZGW2	-1.0799	-0.693671	-0.886784	0.0915308	-9.68837	2.45754e-08	3.89564e-08	-0.267383	0.224961	-0.0212108	0.116679	-0.181787	0.8579	0.934438	-0.159901	0.345788	0.0929435	0.119842	0.775551	0.448669	0.623642
Ap1m1	Q32Q06	-0.18525	0.205728	0.0102392	0.092657	0.110507	0.913302	0.918028	-0.1924	0.306002	0.0568011	0.118115	0.480897	0.636721	0.811059	-0.361249	0.150661	-0.105294	0.121316	-0.867928	0.39752	0.578516
Ap1m2	D3ZRP6	0.123304	0.297745	0.210524	0.0413403	5.09247	9.03431e-05	0.000112675	0.0251773	0.247547	0.136362	0.0526987	2.58757	0.019166	0.121471	0.137124	0.365521	0.251322	0.0541271	4.64319	0.000232657	0.00448201
Ap1s1	B5DFI3	-2.99347	-1.92454	-2.459	0.253323	-9.70697	2.39e-08	3.79115e-08	-0.391408	0.971218	0.289905	0.322925	0.897747	0.381859	0.627504	-0.0158456	1.38371	0.683934	0.331678	2.06204	0.0548318	0.158747
Ap2a1	A0A8I6A4J2	0.288128	0.490014	0.389071	0.0478445	8.13199	2.91886e-07	4.27782e-07	-0.22333	0.0340249	-0.0946527	0.06099	-1.55194	0.139094	0.362192	-0.197691	0.0666403	-0.0655251	0.0626431	-1.04601	0.310204	0.494835
Ap2a2	P18484	0.997721	1.19102	1.09437	0.0458091	23.8898	1.61023e-14	5.93899e-14	-0.187495	0.0589125	-0.0642911	0.0583954	-1.10096	0.286259	0.536606	-0.0941735	0.158913	0.0323695	0.0599783	0.539688	0.596412	0.741696
Ap2b1	P62944	1.41192	1.56926	1.49059	0.0372877	39.9752	2.96272e-18	2.22061e-17	-0.0971255	0.103445	0.00315972	0.0475327	0.0664746	0.947775	0.976673	-0.101094	0.104913	0.00190955	0.0488211	0.0391132	0.969256	0.983175
Ap2m1	P84092	0.95828	1.17597	1.06713	0.0515908	20.6844	1.72554e-13	5.2544e-13	-0.117845	0.159661	0.0209081	0.0657656	0.317918	0.754419	0.881125	-0.00740706	0.277622	0.135107	0.0675482	2.00016	0.0617199	0.170312
Ap2s1	P62744	-0.639578	-0.269398	-0.454488	0.087728	-5.18065	7.52208e-05	9.41422e-05	-0.116348	0.355541	0.119597	0.111832	1.06943	0.299824	0.549658	-0.169007	0.315672	0.0733328	0.114863	0.638438	0.531696	0.693132
Ap3b1	D3ZIF5	0.325602	0.510889	0.418246	0.0439108	9.52491	3.14485e-08	4.95983e-08	-0.0667569	0.169439	0.051341	0.0559754	0.917206	0.371864	0.616293	0.00329685	0.245895	0.124596	0.0574927	2.16716	0.0447152	0.138704
Ap3d1	B5DFK6	-0.36393	-0.18077	-0.27235	0.0434067	-6.27438	8.39286e-06	1.11189e-05	-0.0895272	0.143957	0.027215	0.0553329	0.491841	0.629123	0.808061	0.0430099	0.282823	0.162916	0.0568327	2.8666	0.0106926	0.0564538
Ap3m1	P53676	-1.9417	-1.69403	-1.81786	0.0586935	-30.9721	2.14389e-16	1.12936e-15	-0.173834	0.141878	-0.015978	0.0748198	-0.213553	0.833436	0.925617	-0.132867	0.191402	0.0292676	0.0768478	0.380851	0.708031	0.820085
Ap3s1	A0A8I6AKR4	-2.06507	-1.7842	-1.92464	0.066564	-28.9141	6.75897e-16	3.28829e-15	-0.183159	0.174888	-0.00413551	0.0848527	-0.0487375	0.961696	0.98131	-0.0159925	0.35176	0.167884	0.0871527	1.92632	0.0709537	0.188043
Apaf1	Q9EPV5	-1.43187	-1.06421	-1.24804	0.0871317	-14.3236	6.42398e-11	1.30723e-10	-0.164381	0.3043	0.0699597	0.111072	0.629861	0.53716	0.750213	0.0725164	0.553901	0.313209	0.114082	2.74547	0.0137985	0.0662499
Apbb1ip	D3ZDZ1	-1.35216	-0.596905	-0.974533	0.178986	-5.44474	4.36911e-05	5.54253e-05	-0.455614	0.507151	0.0257683	0.228163	0.112938	0.911403	0.960051	-0.70513	0.283731	-0.210699	0.234348	-0.899089	0.381164	0.563408
Apcs	P23680	-4.96592	-2.98073	-3.97333	0.470465	-8.44552	1.73172e-07	2.58592e-07	-2.00217	0.528465	-0.736851	0.599728	-1.22864	0.235944	0.482779	-2.61127	-0.0120448	-1.31166	0.615984	-2.12937	0.0481369	0.146485
Apeh	P13676	1.81559	1.97124	1.89341	0.0368876	51.3292	4.36982e-20	5.22361e-19	-0.141371	0.057047	-0.0421622	0.0470227	-0.896635	0.382436	0.627533	0.0282633	0.23206	0.130162	0.0482972	2.69501	0.0153339	0.0710956
Apex1	P43138	0.994264	1.48283	1.23855	0.115785	10.697	5.71647e-09	9.45377e-09	-0.322187	0.300621	-0.0107832	0.147598	-0.0730583	0.942612	0.975159	-0.447482	0.192207	-0.127638	0.151598	-0.841945	0.411507	0.592113
Api5	B1WC49	1.81183	1.98769	1.89976	0.0416781	45.5818	3.24487e-19	3.00747e-18	-0.203083	0.0211029	-0.0909902	0.0531293	-1.71262	0.104961	0.30931	-0.255377	-0.0251138	-0.140245	0.0545694	-2.57003	0.0198726	0.0836157
Apip	D3ZUI1	-1.33113	-1.05469	-1.19291	0.0655124	-18.2089	1.37858e-12	3.58447e-12	-0.312612	0.0397784	-0.136417	0.0835122	-1.6335	0.120746	0.332892	-0.152088	0.209855	0.0288836	0.0857758	0.336733	0.740439	0.84255
Aplf	F6Q5G6	-7.66748	-3.42004	-5.54376	1.00659	-5.50746	3.84493e-05	4.88821e-05	-1.57479	3.83965	1.13243	1.28316	0.882533	0.389798	0.63501	-2.74989	2.81131	0.0307108	1.31794	0.0233022	0.981681	0.991249
Apmap	Q7TP48	-0.16732	0.30731	0.0699947	0.112481	0.622277	0.542017	0.553655	-0.410196	0.194841	-0.107677	0.143386	-0.750959	0.462946	0.695632	-0.350907	0.27053	-0.0401886	0.147273	-0.272886	0.788228	0.87327
Apoa1	P04639	2.21416	2.46182	2.33799	0.0586916	39.8352	3.14304e-18	2.34821e-17	-0.272486	0.043216	-0.114635	0.0748174	-1.5322	0.143872	0.369142	-0.301571	0.0226878	-0.139442	0.0768454	-1.81458	0.0872756	0.21528
Apoa2	P04638	0.391619	0.854752	0.623185	0.109757	5.67787	2.72369e-05	3.50382e-05	-0.292396	0.297985	0.00279435	0.139913	0.019972	0.984298	0.990673	-0.370926	0.235458	-0.0677342	0.143705	-0.471341	0.643389	0.776015
Apoa4	P02651	1.28543	1.70991	1.49767	0.100596	14.888	3.48692e-11	7.36567e-11	-0.810292	-0.269189	-0.53974	0.128235	-4.209	0.000590046	0.0214906	-1.16677	-0.611002	-0.888887	0.13171	-6.7488	3.40506e-06	0.000323967
Apob	Q7TMA5	0.362272	0.64326	0.502766	0.0665907	7.55009	7.95369e-07	1.13015e-06	-0.186698	0.171493	-0.00760231	0.0848868	-0.0895582	0.929685	0.968967	-0.205655	0.162245	-0.0217053	0.0871877	-0.248949	0.806383	0.88632
Apobr	A0A0G2K7M4	-3.46204	-0.477831	-1.96993	0.70722	-2.78546	0.0126875	0.0140764	-1.96867	1.83546	-0.0666028	0.901532	-0.0738773	0.94197	0.974798	-4.31135	-0.404107	-2.35773	0.925969	-2.54623	0.020871	0.0857276
Apoe	P02650	2.12647	2.51787	2.32217	0.0927572	25.0349	7.41747e-15	2.92805e-14	-0.587557	-0.0886162	-0.338086	0.118243	-2.85926	0.0108597	0.093342	-1.24233	-0.72987	-0.986102	0.121448	-8.11956	2.98064e-07	6.31625e-05
Apoh	P26644	-0.479085	0.0513107	-0.213887	0.125697	-1.70161	0.107045	0.113859	-0.992598	-0.316473	-0.654535	0.160233	-4.08489	0.000771528	0.0239645	-1.13162	-0.437164	-0.78439	0.164576	-4.76612	0.000179252	0.00394185
Apoo	M0R7V3	-2.29591	-1.65838	-1.97714	0.151086	-13.0862	2.64371e-10	4.99189e-10	-0.553766	0.258923	-0.147421	0.192597	-0.765438	0.454507	0.689301	-0.377517	0.4572	0.0398414	0.197817	0.201405	0.842772	0.906589
Apool	A0A8J8YNE4	0.479797	0.677782	0.578789	0.04692	12.3357	6.5903e-10	1.19131e-09	-0.11538	0.137002	0.0108113	0.0598115	0.180756	0.858697	0.934438	-0.0700397	0.189184	0.0595719	0.0614327	0.969711	0.345786	0.528716
App	P08592	-0.665396	-0.384824	-0.52511	0.066492	-7.89735	4.34967e-07	6.28585e-07	-0.342872	0.014788	-0.164042	0.084761	-1.93535	0.0697613	0.247445	-0.291253	0.0761019	-0.107575	0.0870584	-1.23567	0.233386	0.408708
Appl1	D3ZWA8	-1.09798	-0.894698	-0.996339	0.0481749	-20.6817	1.72927e-13	5.26232e-13	-0.11421	0.144923	0.0153564	0.0614112	0.250059	0.805539	0.911332	-0.228221	0.0379357	-0.0951424	0.0630757	-1.50838	0.149816	0.306873
Aprt	P36972	1.67231	1.96561	1.81896	0.0695077	26.1692	3.55598e-15	1.48949e-14	-0.1942	0.179682	-0.00725932	0.0886053	-0.0819287	0.93566	0.971969	0.0405901	0.424606	0.232598	0.091007	2.55583	0.0204629	0.0847984
Aqp1	P29975	-3.22646	-2.57949	-2.90297	0.153324	-18.9336	7.31359e-13	1.98463e-12	-0.335724	0.489004	0.0766399	0.19545	0.392119	0.699842	0.848412	0.201634	1.04872	0.625175	0.200748	3.11423	0.00630918	0.0399062
Aqp4	P47863	-1.76351	-1.1402	-1.45185	0.147717	-9.82861	1.99362e-08	3.18296e-08	-0.391722	0.402848	0.0055632	0.188303	0.0295438	0.976775	0.987368	-0.0758585	0.740249	0.332195	0.193407	1.71759	0.10403	0.242374
Aqr	A3KNA0	-2.31647	-1.91167	-2.11407	0.0959332	-22.0369	6.09893e-14	2.00941e-13	-0.338233	0.177791	-0.0802212	0.122291	-0.655985	0.520614	0.73875	-0.484001	0.0460101	-0.218995	0.125606	-1.74351	0.0992996	0.234754
Arap1	A0A8I6AQA1	1.48737	1.8323	1.65984	0.0817454	20.305	2.33663e-13	6.94288e-13	-0.17374	0.265968	0.0461139	0.104205	0.44253	0.663685	0.823437	-0.237273	0.214354	-0.0114594	0.10703	-0.107067	0.915989	0.952139
Arcn1	Q66H80	2.35717	2.45876	2.40796	0.0240735	100.025	5.3869e-25	3.44024e-23	-0.0845286	0.0449628	-0.0197829	0.0306879	-0.644649	0.527759	0.744677	-0.0999855	0.0330158	-0.0334849	0.0315197	-1.06235	0.302937	0.487231
Arf3	P61206	2.63839	2.79439	2.71639	0.0369716	73.4723	1.00936e-22	2.73583e-21	-0.0603737	0.138496	0.0390613	0.0471297	0.828804	0.418701	0.659373	-0.012033	0.192227	0.0900972	0.0484072	1.86124	0.0800944	0.203599
Arf4	P61751	1.75991	2.08318	1.92155	0.0766118	25.0816	7.19207e-15	2.8463e-14	-0.0376355	0.374459	0.168412	0.0976613	1.72445	0.102761	0.304775	0.0057155	0.42898	0.217348	0.100308	2.16679	0.0447471	0.138704
Arf5	P84083	1.32181	1.54823	1.43502	0.0536583	26.7437	2.47874e-15	1.06999e-14	-0.328431	-0.0398034	-0.184117	0.0684011	-2.69173	0.0154393	0.108728	-0.220807	0.0756434	-0.072582	0.0702551	-1.03312	0.316022	0.50095
Arf6	P62332	-0.164865	0.055913	-0.0544758	0.0523215	-1.04117	0.312377	0.32456	-0.148913	0.132524	-0.00819447	0.0666971	-0.122861	0.903658	0.956122	-0.297247	-0.00818148	-0.152714	0.068505	-2.22924	0.0395757	0.129294
Arfgap1	Q62848	-3.8166	-1.78676	-2.80168	0.481046	-5.82414	2.03196e-05	2.62993e-05	-1.97393	0.613616	-0.680155	0.613215	-1.10916	0.282805	0.532057	-1.27691	1.38076	0.0519244	0.629837	0.0824411	0.935259	0.962937
Arfgap2	Q3MID3	-1.38739	-1.06944	-1.22841	0.0753507	-16.3026	8.20185e-12	1.88082e-11	-0.196648	0.208663	0.00600715	0.0960537	0.0625394	0.950863	0.977371	-0.294369	0.121928	-0.0862202	0.0986573	-0.873937	0.394331	0.575541
Arfgap3	Q4KLN7	-0.151366	0.0531426	-0.0491115	0.0484659	-1.01332	0.325113	0.337267	0.060653	0.321351	0.191002	0.0617821	3.09154	0.00662352	0.0724855	-0.0325041	0.23526	0.101378	0.0634568	1.59759	0.128554	0.276839
Arfgef1	D4A631	-0.0853317	0.0435003	-0.0209157	0.0305316	-0.685052	0.502546	0.5139	-0.0271847	0.137045	0.0549299	0.0389203	1.41134	0.176183	0.41254	0.030141	0.198822	0.114481	0.0399752	2.86381	0.0107558	0.0566595
Arfgef2	Q7TSU1	-2.59352	-2.17413	-2.38383	0.0993903	-23.9845	1.50823e-14	5.61734e-14	-0.00498745	0.529633	0.262323	0.126698	2.07045	0.0539517	0.212077	-0.0774925	0.471619	0.197063	0.130132	1.51433	0.148314	0.305136
Arfip1	Q9JHU5	1.05871	1.31784	1.18828	0.0614107	19.3497	5.1331e-13	1.42528e-12	0.0204398	0.350767	0.185604	0.0782835	2.37091	0.0298276	0.158922	-0.0394032	0.299878	0.130237	0.0804054	1.61976	0.123685	0.269952
Arfip2	Q6AY65	-1.77419	-1.47372	-1.62396	0.0712079	-22.8059	3.46629e-14	1.19085e-13	-0.0387818	0.344245	0.152732	0.0907727	1.68257	0.110732	0.318269	-0.0660575	0.327352	0.130647	0.0932331	1.4013	0.179117	0.34506
Arg2	O08701	1.79805	2.21027	2.00416	0.0976907	20.5153	1.97386e-13	5.93303e-13	-0.0581192	0.467359	0.20462	0.124532	1.64311	0.118725	0.329856	-0.187981	0.35174	0.0818794	0.127907	0.640147	0.530611	0.692817
Arglu1	Q5BJT0	1.43033	1.72375	1.57704	0.0695376	22.679	3.80023e-14	1.29413e-13	-0.334421	0.0396213	-0.1474	0.0886434	-1.66284	0.11467	0.323025	-0.392766	-0.00858514	-0.200676	0.0910461	-2.20411	0.0415869	0.132913
Arhgap1	A0A0G2JYR5	1.62515	1.79843	1.71179	0.0410655	41.6844	1.46402e-18	1.16274e-17	-0.0262395	0.194652	0.0842062	0.0523485	1.60857	0.126123	0.341851	-0.198415	0.0284641	-0.0849753	0.0537674	-1.58042	0.132436	0.28244
Arhgap12	D3ZDI5	-1.95598	-1.53163	-1.74381	0.100566	-17.34	3.04062e-12	7.44115e-12	0.0291124	0.570056	0.299584	0.128197	2.33691	0.0319387	0.163383	-0.00111456	0.554491	0.276688	0.131672	2.10135	0.0508268	0.151312
Arhgap17	Q99N37	0.325335	0.538582	0.431959	0.0505369	8.54739	1.46542e-07	2.19672e-07	-0.0267854	0.245053	0.109134	0.0644222	1.69404	0.108499	0.314565	-0.110367	0.168839	0.0292363	0.0661684	0.441847	0.664169	0.789384
Arhgap18	F1LXP8	-1.29197	-0.987096	-1.13953	0.0722506	-15.7719	1.39276e-11	3.09094e-11	-0.103997	0.284639	0.0903212	0.0921018	0.980668	0.340508	0.589755	-0.144593	0.254577	0.054992	0.0945982	0.581321	0.568652	0.720592
Arhgap21	A0A8I6GDA1	-6.14633	-4.39994	-5.27313	0.413871	-12.741	4.00216e-10	7.42167e-10	-0.68015	1.54606	0.432956	0.527584	0.820638	0.423211	0.662734	-1.20692	1.07963	-0.0636415	0.541885	-0.117445	0.907884	0.946457
Arhgap25	D3ZGL1	-1.72408	-0.726696	-1.22539	0.236369	-5.18423	7.46642e-05	9.34956e-05	-0.571664	0.699761	0.0640485	0.301312	0.212565	0.834194	0.925735	-0.959008	0.34688	-0.306064	0.309479	-0.988964	0.336549	0.521086
Arhgap26	A0A8I6APL5	-1.81788	-1.27998	-1.54893	0.127476	-12.1507	8.31105e-10	1.49023e-09	-0.380756	0.304938	-0.0379093	0.162501	-0.233286	0.818325	0.917075	-0.163633	0.540647	0.188507	0.166906	1.12942	0.274404	0.455744
Arhgap27	Q6TLK4	-0.998165	-0.602207	-0.800186	0.0938372	-8.52738	1.51411e-07	2.26898e-07	0.16559	0.67034	0.417965	0.119619	3.49412	0.00277923	0.0457837	-0.202027	0.316404	0.0571884	0.122862	0.465469	0.647503	0.778575
Arhgap35	P81128	-1.88323	-1.36482	-1.62403	0.122857	-13.2188	2.26008e-10	4.30412e-10	-0.636196	0.0246533	-0.305771	0.156613	-1.9524	0.0675594	0.242652	-0.628512	0.0502493	-0.289132	0.160858	-1.79743	0.0900529	0.219748
Arhgap45	A0A8I5ZKS6	-2.98588	-1.8193	-2.40259	0.276465	-8.69041	1.16167e-07	1.75322e-07	-0.344046	1.14306	0.399505	0.352424	1.13359	0.272701	0.523181	-0.779231	0.748179	-0.0155259	0.361977	-0.0428919	0.966287	0.981932
Arhgap5	A0A0G2K7N9	-1.57671	-1.26698	-1.42184	0.0734013	-19.3708	5.04267e-13	1.40436e-12	-0.240646	0.15418	-0.0432329	0.0935687	-0.462045	0.649907	0.817633	-0.191973	0.213554	0.0107908	0.0961049	0.112281	0.911916	0.949598
Arhgdia	Q5XI73	3.03761	3.20317	3.12039	0.0392359	79.529	2.6353e-23	8.77556e-22	-0.0280568	0.182993	0.077468	0.0500161	1.54886	0.13983	0.363168	0.0163062	0.233076	0.124691	0.0513718	2.42723	0.0266167	0.100802
Arhgdib	Q5M860	0.156066	1.49899	0.827528	0.318256	2.6002	0.0186725	0.0205941	-0.785043	0.926855	0.0709058	0.405698	0.174775	0.863321	0.93701	-1.1924	0.5659	-0.31325	0.416695	-0.751748	0.462484	0.634964
Arhgef1	Q9Z1I6	0.124356	0.683004	0.40368	0.132393	3.04911	0.00725301	0.00814196	-0.365177	0.346962	-0.00910759	0.168768	-0.0539651	0.957592	0.979871	-0.584145	0.147297	-0.218424	0.173343	-1.26007	0.224668	0.398706
Arhgef11	Q9ES67	-1.65322	-1.10787	-1.38055	0.129241	-10.682	5.83726e-09	9.64327e-09	-0.40461	0.290576	-0.0570167	0.16475	-0.34608	0.733529	0.86905	-0.484139	0.22989	-0.127125	0.169216	-0.751256	0.462772	0.634964
Arhgef16	B2GUW2	-1.18395	-0.850836	-1.01739	0.0789432	-12.8876	3.35214e-10	6.26611e-10	-0.490829	-0.0661938	-0.278511	0.100633	-2.76759	0.0131729	0.100486	-0.560668	-0.124523	-0.342596	0.103361	-3.31456	0.00409921	0.0300008
Arhgef18	A0A8I6ALJ4	-1.52937	-1.06613	-1.29775	0.109783	-11.8211	1.26576e-09	2.22594e-09	-0.530064	0.0604573	-0.234803	0.139946	-1.67781	0.111672	0.31959	-0.456957	0.149571	-0.153693	0.143739	-1.06925	0.299907	0.483794
Arhgef6	Q5XXR3	-5.71764	-1.95999	-3.83882	0.890518	-4.31077	0.000473866	0.000565872	-0.923854	3.86624	1.47119	1.13519	1.29599	0.2123	0.453803	-0.619281	4.30065	1.84068	1.16596	1.57868	0.132835	0.283032
Arhgef7	O55043	0.609788	0.840314	0.725051	0.0546317	13.2716	2.12397e-10	4.05153e-10	-0.0686728	0.225191	0.0782592	0.0696421	1.12373	0.276744	0.527077	-0.125935	0.175894	0.0249798	0.0715297	0.349223	0.73121	0.837724
Arid1a	A0A8I6AJE2	-1.9962	-1.57783	-1.78702	0.0991472	-18.0239	1.62676e-12	4.18542e-12	0.241739	0.775051	0.508395	0.126388	4.02248	0.000883128	0.0252585	0.0834938	0.631262	0.357378	0.129814	2.753	0.0135824	0.065634
Arid1b	A0A0G2JVD3	-2.2963	-1.76542	-2.03086	0.125812	-16.142	9.61195e-12	2.17846e-11	-0.341468	0.335276	-0.00309613	0.16038	-0.019305	0.984823	0.990773	-0.816341	-0.121254	-0.468797	0.164727	-2.8459	0.0111704	0.0582512
Arih1	D3ZXL1	-0.962703	-0.693988	-0.828346	0.0636822	-13.0075	2.90364e-10	5.47383e-10	-0.131919	0.210627	0.0393538	0.0811792	0.484777	0.634022	0.81079	-0.229947	0.121884	-0.0540315	0.0833796	-0.648018	0.525629	0.688847
Arih2	D3ZJB8	-2.26699	-1.79686	-2.03193	0.111415	-18.2375	1.34398e-12	3.5023e-12	-0.376509	0.222791	-0.0768592	0.142027	-0.541161	0.595418	0.78967	-0.503672	0.111872	-0.1959	0.145876	-1.34292	0.196954	0.368016
Arl1	P61212	-0.425881	-0.0171312	-0.221506	0.0968686	-2.28667	0.0353138	0.0384566	-0.0517162	0.46934	0.208812	0.123484	1.69101	0.109085	0.315873	-0.346611	0.188568	-0.0790215	0.126831	-0.623047	0.541523	0.700446
Arl2	O08697	-2.03607	-1.57157	-1.80382	0.11008	-16.3865	7.55405e-12	1.74514e-11	-0.371265	0.220855	-0.0752054	0.140325	-0.535937	0.598945	0.791687	-0.169358	0.438812	0.134727	0.144129	0.934768	0.362997	0.54432
Arl3	P37996	0.0588886	0.346614	0.202751	0.0681872	2.97345	0.00852349	0.009536	-0.10763	0.259149	0.0757596	0.086922	0.871581	0.39558	0.640365	-0.139782	0.236938	0.0485783	0.089278	0.544123	0.593422	0.738925
Arl6ip1	Q7TMZ5	0.826805	0.94522	0.886012	0.0280629	31.5724	1.55519e-16	8.37215e-16	-0.156557	-0.00560666	-0.0810818	0.0357733	-2.26654	0.0367564	0.173637	-0.0513375	0.103704	0.0261833	0.036743	0.712608	0.485755	0.654506
Arl6ip4	Q4V8I5	-2.90196	-2.42571	-2.66383	0.112866	-23.6017	1.96778e-14	7.10045e-14	-0.174376	0.432731	0.129178	0.143877	0.897837	0.381813	0.627504	-0.467846	0.155717	-0.156064	0.147777	-1.05608	0.305709	0.49027
Arl6ip5	Q9ES40	0.155729	0.46812	0.311924	0.0740328	4.21332	0.000584575	0.000694695	-0.0832775	0.314945	0.115834	0.0943737	1.22739	0.236401	0.483302	0.168485	0.577501	0.372993	0.0969317	3.848	0.00128927	0.0139457
Arl8a	D3ZPP2	-3.15601	-2.71762	-2.93682	0.103893	-28.2678	9.8525e-16	4.61632e-15	-0.234614	0.324224	0.0448051	0.132437	0.338311	0.739271	0.872085	-0.13511	0.438875	0.151883	0.136027	1.11656	0.279716	0.462096
Arl8b	Q66HA6	1.13954	1.31357	1.22656	0.0412429	29.7398	4.22485e-16	2.10655e-15	0.0878424	0.309688	0.198765	0.0525746	3.78063	0.0014923	0.0328166	0.102753	0.330611	0.216682	0.0539997	4.01265	0.000902131	0.0112453
Armc10	B1WBW4	1.44476	1.8874	1.66608	0.104901	15.8824	1.24579e-11	2.78022e-11	-0.138919	0.425342	0.143212	0.133723	1.07096	0.299158	0.549424	-0.334257	0.245298	-0.0444798	0.137347	-0.323849	0.750002	0.849492
Armc6	B2RYL4	-2.9204	-2.4212	-2.6708	0.118303	-22.5759	4.09652e-14	1.38692e-13	-0.510249	0.126102	-0.192073	0.150807	-1.27364	0.219932	0.465407	-0.545914	0.107685	-0.219114	0.154895	-1.4146	0.175241	0.339447
Armc8	F1M943	-1.888	-1.59353	-1.74076	0.0697843	-24.9449	7.87373e-15	3.09766e-14	-0.310826	0.0645432	-0.123141	0.0889578	-1.38427	0.18418	0.421353	-0.368494	0.0170496	-0.175722	0.091369	-1.92321	0.0713672	0.188462
Arpc1a	Q99PD4	1.63299	1.84287	1.73793	0.0497382	34.9416	2.84424e-17	1.74702e-16	-0.163047	0.104495	-0.0292764	0.0634041	-0.461743	0.650119	0.817633	-0.29994	-0.0251466	-0.162543	0.0651227	-2.49596	0.0231384	0.0920404
Arpc1b	O88656	2.79165	3.07873	2.93519	0.0680352	43.1422	8.20374e-19	7.04343e-18	-0.152865	0.213096	0.0301157	0.0867282	0.347242	0.732671	0.86905	-0.178772	0.197108	0.0091679	0.0890789	0.102919	0.919232	0.953642
Arpc2	P85970	2.51935	2.89294	2.70614	0.0885371	30.5651	2.67452e-16	1.39314e-15	-0.46868	0.00756055	-0.23056	0.112863	-2.04283	0.0568921	0.218297	-0.628602	-0.139453	-0.384027	0.115922	-3.3128	0.00411479	0.0300206
Arpc3	B2GV73	1.47129	1.78925	1.63027	0.0753527	21.6351	8.2539e-14	2.65194e-13	0.0111587	0.416481	0.21382	0.0960562	2.22598	0.0398314	0.182053	-0.133059	0.28325	0.0750955	0.0986598	0.761156	0.456993	0.630326
Arpc4	B2RZ72	2.00169	2.35439	2.17804	0.0835861	26.0574	3.81786e-15	1.59488e-14	-0.16614	0.283469	0.0586646	0.106552	0.550573	0.589089	0.785922	-0.23877	0.223027	-0.0078715	0.10944	-0.0719253	0.943501	0.968677
Arpc5	Q4KLF8	0.202664	0.412472	0.307568	0.0497218	6.18578	9.96668e-06	1.31182e-05	-0.0951742	0.172279	0.0385524	0.0633831	0.608244	0.551066	0.759406	-0.128028	0.146675	0.00932356	0.0651011	0.143217	0.887803	0.934087
Arpc5l	A1L108	0.106067	0.401414	0.253741	0.0699936	3.6252	0.00209132	0.00242229	-0.0395552	0.33694	0.148692	0.0892246	1.66649	0.113932	0.323025	-0.238243	0.148457	-0.0448926	0.0916431	-0.489864	0.630492	0.766855
Arpin	D4A1B2	-0.553456	-0.296768	-0.425112	0.0608319	-6.98831	2.18469e-06	3.016e-06	-0.0784385	0.248776	0.0851687	0.0775458	1.0983	0.287385	0.537636	0.0133716	0.349455	0.181413	0.0796476	2.2777	0.0359499	0.121097
Arpp19	Q712U5	1.8748	2.07177	1.97329	0.0466804	42.2723	1.15635e-18	9.42462e-18	0.147409	0.398502	0.272956	0.059506	4.58703	0.000262209	0.0127644	0.0111526	0.269052	0.140102	0.0611189	2.29229	0.0349201	0.118907
Arrb1	P29066	-0.509441	-0.191744	-0.350593	0.0752902	-4.65655	0.000226138	0.000275119	-0.506609	-0.101623	-0.304116	0.0959765	-3.16865	0.00561349	0.0651123	-0.42423	-0.00826743	-0.216249	0.098578	-2.19368	0.0424487	0.134394
Arsa	Q32KK2	-1.42863	-0.966203	-1.19742	0.10959	-10.9264	4.16229e-09	6.96753e-09	-0.0627482	0.526735	0.231993	0.1397	1.66065	0.115114	0.323484	0.636992	1.24245	0.939723	0.143487	6.54919	4.95839e-06	0.000428074
Arsb	P50430	-1.23838	-0.956315	-1.09735	0.0668455	-16.4162	7.33782e-12	1.6994e-11	-0.368798	-0.00923563	-0.189017	0.0852117	-2.2182	0.0404481	0.183077	-0.236393	0.132915	-0.0517388	0.0875214	-0.591156	0.562194	0.71552
Art2a	P17982	-1.22971	-0.685415	-0.957564	0.128992	-7.42344	9.95153e-07	1.40375e-06	-0.685943	0.00790425	-0.339019	0.164433	-2.06175	0.054863	0.214214	-0.825256	-0.112602	-0.468929	0.16889	-2.77653	0.0129279	0.0637774
Art3	A0A8I6A9H4	0.19342	0.664697	0.429059	0.111687	3.84163	0.00130722	0.00152624	-0.441114	0.159648	-0.140733	0.142373	-0.98848	0.336779	0.585845	-0.573089	0.0439568	-0.264566	0.146232	-1.80922	0.0881352	0.216712
As3mt	Q8VHT6	0.222674	0.420826	0.32175	0.0469595	6.85165	2.81154e-06	3.84607e-06	-0.0435563	0.209039	0.0827413	0.0598619	1.3822	0.184802	0.422009	-0.17805	0.0813922	-0.0483287	0.0614845	-0.786031	0.442668	0.618065
Asah1	Q6P7S1	2.02761	2.17019	2.0989	0.03379	62.1159	1.73511e-21	3.041e-20	-0.341475	-0.159718	-0.250596	0.043074	-5.81782	2.05777e-05	0.00366648	-0.0430031	0.14368	0.0503383	0.0442415	1.13781	0.270984	0.452805
Ascc3	F1LPQ2	-1.89921	-1.66401	-1.78161	0.0557391	-31.9634	1.26573e-16	6.88543e-16	-0.218108	0.081712	-0.0681982	0.0710537	-0.959812	0.350603	0.598722	-0.302564	0.00538319	-0.14859	0.0729796	-2.03605	0.0576351	0.163209
Asf1a	D3ZFM1	-5.37018	-2.82587	-4.09803	0.602968	-6.79642	3.11551e-06	4.24817e-06	-1.21194	2.03142	0.409737	0.768636	0.53307	0.600885	0.793352	-2.24598	1.08529	-0.580343	0.78947	-0.735104	0.472296	0.642687
Ash2l	D3ZTV7	0.113878	0.347333	0.230606	0.055326	4.16813	0.000644479	0.000763548	-0.257699	0.0398996	-0.108899	0.0705271	-1.54408	0.140979	0.365339	-0.235822	0.0698422	-0.0829902	0.0724387	-1.14566	0.267808	0.449749
Asl	P20673	-0.60134	-0.341777	-0.471559	0.0615134	-7.66595	6.49158e-07	9.29191e-07	-0.198678	0.132202	-0.0332377	0.0784145	-0.423872	0.676974	0.833048	-0.227591	0.112258	-0.0576664	0.0805399	-0.715997	0.483713	0.652506
Asns	P49088	0.307357	0.757308	0.532332	0.106633	4.9922	0.000111382	0.000138028	0.224188	0.797765	0.510976	0.135931	3.7591	0.00156374	0.033441	-0.217417	0.371707	0.077145	0.139615	0.552555	0.587761	0.73491
Asph	A0A096MKE0	0.134971	0.329908	0.232439	0.0461977	5.03141	0.000102613	0.000127568	-0.259792	-0.0112953	-0.135544	0.0588907	-2.30162	0.0342763	0.167988	-0.151031	0.104201	-0.023415	0.0604869	-0.387108	0.703479	0.815903
Aspn	M0R5F1	1.33411	1.86963	1.60187	0.126911	12.622	4.62702e-10	8.51605e-10	-0.763146	-0.0804912	-0.421819	0.161781	-2.60735	0.0183982	0.119294	-0.8587	-0.157542	-0.508121	0.166166	-3.05791	0.00711775	0.0429831
Ass1	P09034	-0.259759	0.144897	-0.0574308	0.0958986	-0.59887	0.557156	0.568	-0.546843	-0.0310052	-0.288924	0.122247	-2.36344	0.0302799	0.159563	-0.589821	-0.0600015	-0.324911	0.125561	-2.58768	0.0191617	0.0818807
Atad1	Q505J9	0.768031	0.967633	0.867832	0.0473032	18.3462	1.2205e-12	3.19841e-12	0.032718	0.287162	0.15994	0.0603	2.6524	0.0167567	0.112717	-0.00175656	0.259584	0.128914	0.0619344	2.08145	0.0528194	0.154773
Atad3	Q3KRE0	0.0466229	0.26427	0.155447	0.0515798	3.01371	0.00782251	0.00877703	-0.152972	0.124475	-0.0142488	0.0657515	-0.216707	0.831016	0.924188	-0.0618545	0.223113	0.0806292	0.0675337	1.19391	0.248908	0.426746
Ate1	A0A8I6AL43	-0.278414	-0.028433	-0.153423	0.0592423	-2.58976	0.0190797	0.0210333	0.01861	0.337274	0.177942	0.0755194	2.35624	0.0307219	0.161035	-0.0828948	0.244407	0.080756	0.0775664	1.04112	0.312401	0.496403
Atg16l1	D3ZFK6	-0.764687	-0.542008	-0.653347	0.052772	-12.3806	6.23192e-10	1.13004e-09	-0.226173	0.0576868	-0.0842433	0.0672713	-1.25229	0.227419	0.474374	-0.213366	0.0781879	-0.0675893	0.0690947	-0.978212	0.341686	0.52487
Atg3	Q6AZ50	0.983242	1.28537	1.13431	0.0716014	15.842	1.2976e-11	2.88755e-11	0.0212373	0.406381	0.213809	0.0912743	2.34249	0.0315827	0.162851	0.0896103	0.485193	0.287402	0.0937483	3.06568	0.00700055	0.0423852
Atg4b	A0A0G2QC33	-2.10575	-1.72469	-1.91522	0.0903071	-21.2079	1.14535e-13	3.5957e-13	-0.37338	0.112381	-0.130499	0.115119	-1.1336	0.272697	0.523181	-0.385723	0.113205	-0.136259	0.11824	-1.1524	0.265107	0.446344
Atg5	Q3MQ06	-2.08744	-1.79102	-1.93923	0.070249	-27.6051	1.46272e-15	6.60136e-15	-0.179072	0.198797	0.00986261	0.0895503	0.110135	0.913592	0.961249	0.217509	0.605621	0.411565	0.0919776	4.47462	0.000333369	0.00571385
Atg7	Q641Y5	-0.361245	-0.0807253	-0.220985	0.0664797	-3.3241	0.00401558	0.0045727	-0.230651	0.126944	-0.0518534	0.0847454	-0.611874	0.548718	0.757514	-0.11341	0.253877	0.0702339	0.0870424	0.806893	0.430873	0.609201
Atic	O35567	3.08191	3.33883	3.21037	0.060885	52.7284	2.77377e-20	3.40298e-19	-0.230964	0.0965358	-0.0672143	0.0776135	-0.866013	0.398541	0.64113	-0.258037	0.07834	-0.0898485	0.0797172	-1.12709	0.275362	0.456846
Atl1	Q6PST4	-1.40697	-1.11287	-1.25992	0.069698	-18.0769	1.55116e-12	3.99973e-12	-0.449735	-0.0748294	-0.262282	0.0888479	-2.95203	0.00892075	0.0854786	-0.562243	-0.177176	-0.369709	0.0912561	-4.05134	0.000829638	0.0106541
Atl2	F1LQ09	1.17365	1.32201	1.24783	0.0351594	35.4906	2.18947e-17	1.37565e-16	-0.153089	0.0360329	-0.0585282	0.0448196	-1.30586	0.208995	0.450663	-0.0327401	0.161508	0.0643841	0.0460345	1.39861	0.179909	0.346399
Atl3	Q0ZHH6	1.03286	1.23927	1.13606	0.048916	23.2248	2.56703e-14	9.04574e-14	-0.269832	-0.00671369	-0.138273	0.0623559	-2.21748	0.0405054	0.183158	-0.324499	-0.0542486	-0.189374	0.064046	-2.95684	0.00883004	0.0493002
Atm	D4ACL8	-3.26339	-1.1231	-2.19325	0.507223	-4.32403	0.000460537	0.000550519	-1.39178	1.33656	-0.0276098	0.646585	-0.042701	0.966437	0.983375	-2.21335	0.588956	-0.812195	0.66411	-1.22298	0.238021	0.414049
Atox1	Q9WUC4	0.0487273	0.284244	0.166486	0.0558146	2.98284	0.00835476	0.00935171	-0.337762	-0.0375357	-0.187649	0.07115	-2.63737	0.0172881	0.114811	-0.206691	0.101673	-0.0525089	0.0730785	-0.718528	0.482191	0.651196
Atp11b	A0A8I6A6I4	-5.71235	-3.4889	-4.60063	0.526931	-8.73099	1.08808e-07	1.64588e-07	-2.4949	0.339462	-1.07772	0.671707	-1.60444	0.127032	0.343118	-1.00299	1.90819	0.452602	0.689914	0.656027	0.520588	0.683779
Atp13a1	G3V7I3	-0.272708	-0.116209	-0.194459	0.0370882	-5.24314	6.6098e-05	8.30366e-05	-0.201583	-0.00208568	-0.101834	0.0472784	-2.15393	0.0458868	0.195771	-0.0591585	0.145746	0.043294	0.0485599	0.891558	0.385075	0.567132
Atp1a1	P06685	4.4849	4.73015	4.60753	0.0581224	79.2727	2.78352e-23	9.01164e-22	-0.127347	0.185293	0.0289732	0.0740919	0.391044	0.700622	0.849051	0.0362226	0.357337	0.19678	0.0761001	2.5858	0.0192364	0.0820859
Atp1b1	P07340	3.99087	4.28354	4.1372	0.0693596	59.6486	3.44571e-21	5.5739e-20	-0.360945	0.0121401	-0.174402	0.0884165	-1.97251	0.0650427	0.237827	-0.0980605	0.285137	0.0935384	0.0908131	1.03001	0.317438	0.502511
Atp1b3	Q63377	1.07647	1.23723	1.15685	0.0380966	30.3662	2.9827e-16	1.52638e-15	-0.357179	-0.152258	-0.254719	0.0485639	-5.24503	6.5841e-05	0.00787053	-0.343921	-0.133445	-0.238683	0.0498802	-4.78513	0.000172187	0.00384085
Atp2a2	P11507	2.43728	2.74488	2.59108	0.0728973	35.5443	2.1346e-17	1.3448e-16	-0.408206	-0.0160912	-0.212148	0.0929262	-2.28298	0.0355742	0.1708	-0.322835	0.0799081	-0.121463	0.095445	-1.2726	0.220291	0.394392
Atp2a3	P18596	1.10212	1.31151	1.20682	0.0496226	24.3199	1.19866e-14	4.56549e-14	-0.00399185	0.262928	0.129468	0.0632567	2.04671	0.0564702	0.217905	-0.170979	0.103175	-0.033902	0.0649713	-0.5218	0.608541	0.749041
Atp2b1	P11505	1.69798	1.9509	1.82444	0.0599375	30.439	2.86572e-16	1.47456e-15	-0.340811	-0.0184077	-0.179609	0.0764056	-2.35074	0.0310639	0.161991	-0.0998444	0.231298	0.0657268	0.0784766	0.837534	0.413913	0.594648
Atp2b2	P11506	-2.45208	-1.51494	-1.98351	0.222091	-8.93104	7.90315e-08	1.20643e-07	-1.25518	-0.0605469	-0.657861	0.283112	-2.32368	0.032797	0.165261	-1.19964	0.0273709	-0.586134	0.290786	-2.01569	0.0599216	0.167278
Atp2b4	Q64542	1.78836	2.29117	2.03977	0.11916	17.1179	3.74322e-12	9.01855e-12	-0.670845	-0.029884	-0.350364	0.1519	-2.30655	0.0339401	0.167084	-0.587811	0.0705237	-0.258643	0.156017	-1.65779	0.115697	0.257091
Atp2c1	Q64566	-2.19632	-1.78566	-1.99099	0.0973232	-20.4575	2.06721e-13	6.19763e-13	-0.27625	0.24725	-0.0145	0.124063	-0.116876	0.908328	0.958711	-0.293695	0.243996	-0.0248495	0.127426	-0.195012	0.847696	0.909751
Atp4a	P09626	-2.32285	0.984833	-0.669009	0.78388	-0.853459	0.40527	0.417725	-3.31991	0.896573	-1.21167	0.999255	-1.21257	0.241875	0.490581	-1.99419	2.33659	0.171202	1.02634	0.166809	0.869489	0.922785
Atp5f1a	P15999	5.60824	5.82983	5.71904	0.0525143	108.904	1.27166e-25	1.07791e-23	-0.296334	-0.0138601	-0.155097	0.0669429	-2.31686	0.0332477	0.165776	-0.138982	0.151149	0.00608379	0.0687574	0.088482	0.930528	0.960186
Atp5f1b	P10719	6.4252	6.66097	6.54309	0.0558752	117.102	3.70879e-26	4.00373e-24	-0.00529952	0.295253	0.144977	0.0712272	2.03541	0.0577057	0.220151	0.0517042	0.360403	0.206054	0.0731578	2.81656	0.0118836	0.0604365
Atp5f1c	P35435	4.29128	4.55572	4.4235	0.0626702	70.5839	1.99178e-22	4.68794e-21	-0.452484	-0.115382	-0.283933	0.0798891	-3.55409	0.00244031	0.0426094	-0.41813	-0.0718906	-0.24501	0.0820545	-2.98595	0.00829957	0.0472111
Atp5f1d	P35434	3.68114	4.09876	3.88995	0.0989704	39.3041	3.93932e-18	2.8876e-17	-0.264435	0.267926	0.00174584	0.126163	0.0138379	0.98912	0.99372	0.033956	0.580747	0.307351	0.129583	2.37186	0.0297711	0.107735
Atp5hl1	A0A8I5ZWF8	-1.04765	-0.288021	-0.667835	0.180022	-3.70974	0.00174064	0.00202316	-0.508496	0.459843	-0.0243268	0.229484	-0.106007	0.916818	0.962529	-0.654105	0.34048	-0.156812	0.235704	-0.665292	0.514789	0.678334
Atp5if1	Q03344	1.18816	1.5017	1.34493	0.0743031	18.1006	1.5186e-12	3.92227e-12	-0.235938	0.163738	-0.0361	0.0947183	-0.381131	0.707828	0.853126	-0.0438279	0.366682	0.161427	0.0972856	1.65931	0.115387	0.256889
Atp5me	P29419	3.22946	3.66273	3.4461	0.102679	33.5619	5.58954e-17	3.25731e-16	-0.516306	0.0360038	-0.240151	0.130891	-1.83475	0.0841043	0.27041	-0.489808	0.077472	-0.206168	0.134438	-1.53355	0.143539	0.298169
Atp5mf	D3ZAF6	3.54405	3.89325	3.71865	0.0827576	44.9342	4.13057e-19	3.77583e-18	-0.37515	0.0700027	-0.152574	0.105496	-1.44626	0.166291	0.399407	-0.147791	0.309428	0.0808185	0.108355	0.745866	0.465937	0.637944
Atp5mg	Q6PDU7	3.61654	3.8464	3.73147	0.0544729	68.5014	3.30836e-22	7.34456e-21	-0.170548	0.122462	-0.0240431	0.0694396	-0.346245	0.733407	0.86905	-0.181833	0.119119	-0.031357	0.0713218	-0.439655	0.665725	0.790326
Atp5mk	Q9JJW3	1.20681	1.74673	1.47677	0.127956	11.5413	1.82241e-09	3.15254e-09	-0.506093	0.18218	-0.161956	0.163112	-0.992913	0.334676	0.585003	-0.318073	0.388857	0.0353921	0.167533	0.211254	0.835201	0.901738
Atp5mpl	D3Z9R8	-1.62374	-0.983389	-1.30357	0.151756	-8.5899	1.3673e-07	2.05426e-07	-0.491945	0.324348	-0.0837982	0.193451	-0.433175	0.670334	0.827621	-0.221724	0.616695	0.197485	0.198695	0.993913	0.334203	0.518525
Atp5pb	P19511	3.75769	4.04236	3.90002	0.0674627	57.81	5.85259e-21	8.68942e-20	-0.454954	-0.0920723	-0.273513	0.0859985	-3.18044	0.00547301	0.0645954	-0.461881	-0.0891635	-0.275522	0.0883295	-3.11926	0.00624148	0.0397105
Atp5pd	P31399	3.10518	3.36699	3.23609	0.0620451	52.157	3.33462e-20	4.05901e-19	-0.04556	0.28818	0.12131	0.0790923	1.53378	0.143484	0.368754	0.0521904	0.394977	0.223584	0.0812361	2.75227	0.0136032	0.06565
Atp5pf	P21571	2.3549	2.49832	2.42661	0.033989	71.3938	1.64162e-22	3.94496e-21	-0.219045	-0.0362179	-0.127631	0.0433277	-2.94572	0.00904125	0.085977	-0.249845	-0.062063	-0.155954	0.0445021	-3.50442	0.00271785	0.0229957
Atp5po	Q06647	1.99371	2.24733	2.12052	0.0601048	35.2804	2.41895e-17	1.50395e-16	-0.283444	0.0398591	-0.121793	0.0766188	-1.58959	0.130351	0.348249	-0.132642	0.199424	0.0333911	0.0786956	0.424307	0.676663	0.79722
Atp6v0a1	P25286	-0.386375	-0.221071	-0.303723	0.039175	-7.75299	5.57931e-07	8.02058e-07	-0.211517	-0.000794771	-0.106156	0.0499385	-2.12573	0.0484787	0.2023	0.0692841	0.285718	0.177501	0.0512921	3.46059	0.00298873	0.0245515
Atp6v0d1	F7FFW7	-0.723069	-0.46868	-0.595874	0.060287	-9.88396	1.83668e-08	2.93742e-08	-0.47574	-0.151457	-0.313599	0.0768511	-4.0806	0.00077873	0.0239645	-0.150266	0.182807	0.0162702	0.0789342	0.206124	0.839142	0.905216
Atp6v1a	A0A1W2Q641	1.49741	1.61428	1.55585	0.0276965	56.1747	9.50967e-21	1.34754e-19	-0.190686	-0.0417068	-0.116197	0.0353063	-3.2911	0.00431214	0.0567887	-0.112325	0.0406931	-0.0358158	0.0362633	-0.98766	0.337169	0.521527
Atp6v1b2	P62815	0.672704	0.839741	0.756223	0.0395856	19.1035	6.32393e-13	1.73221e-12	-0.125787	0.0871438	-0.0193215	0.0504619	-0.382894	0.706544	0.852461	0.0759497	0.294652	0.185301	0.0518297	3.57519	0.00233112	0.020661
Atp6v1c1	Q5FVI6	-0.353417	-0.159083	-0.25625	0.0460549	-5.56401	3.42792e-05	4.37116e-05	-0.115107	0.132622	0.00875718	0.0587087	0.149163	0.88318	0.946721	-0.0460012	0.208443	0.0812207	0.0603	1.34694	0.195681	0.366077
Atp6v1e1	Q6PCU2	-0.163441	-0.00693021	-0.0851855	0.0370911	-2.29666	0.0346171	0.0377244	-0.0378665	0.161646	0.0618898	0.047282	1.30895	0.20797	0.448868	-0.00238465	0.202536	0.100076	0.0485636	2.06071	0.0549722	0.158764
Atp6v1g1	A0A8I6B3N3	0.110249	0.57479	0.342519	0.11009	3.11126	0.0063495	0.00715009	-0.0813261	0.51085	0.214762	0.140338	1.53032	0.144334	0.369974	0.0284906	0.636717	0.332604	0.144142	2.30747	0.0338777	0.116387
Atp6v1h	A0A8I5ZQ24	0.221731	0.377338	0.299535	0.036877	8.12255	2.96568e-07	4.34371e-07	0.0266907	0.225052	0.125871	0.0470091	2.67759	0.015901	0.110176	0.0171287	0.220866	0.118997	0.0482833	2.46457	0.0246701	0.0956838
Atp8a1	A0A8I5ZXX6	-1.25318	-1.02224	-1.13771	0.0547304	-20.7875	1.59059e-13	4.87852e-13	-0.245463	0.0489315	-0.0982658	0.0697679	-1.40847	0.177019	0.413279	0.01778	0.320154	0.168967	0.0716589	2.35793	0.0306175	0.109378
Atp8b1	D4AA47	-0.946032	-0.552327	-0.74918	0.0933031	-8.02952	3.47125e-07	5.06193e-07	-0.356705	0.145172	-0.105767	0.118939	-0.889255	0.386277	0.631646	-0.118871	0.39661	0.138869	0.122162	1.13676	0.271409	0.453191
Atp9a	A0A8I6GI47	-2.0767	-1.69703	-1.88686	0.089978	-20.9703	1.37791e-13	4.274e-13	0.0766788	0.56067	0.318675	0.1147	2.77833	0.012879	0.0999034	0.351616	0.848726	0.600171	0.117809	5.09444	8.99734e-05	0.0026216
Atpaf1	D3ZY50	-3.25415	-2.5954	-2.92477	0.156116	-18.7347	8.68435e-13	2.32815e-12	-0.299978	0.539767	0.119894	0.199009	0.602457	0.554822	0.761083	-0.658868	0.203639	-0.227615	0.204403	-1.11356	0.280967	0.463569
Atpaf2	A0A8I6A7S3	-1.49023	-1.17442	-1.33232	0.0748417	-17.8019	1.98819e-12	5.02927e-12	-0.259766	0.142807	-0.0584799	0.0954048	-0.612966	0.548012	0.757212	-0.194671	0.218814	0.012071	0.0979908	0.123185	0.903405	0.943687
Atxn10	Q9ER24	-0.167474	0.0389837	-0.0642453	0.0489279	-1.31306	0.206612	0.216845	-0.266861	-0.00367777	-0.135269	0.0623711	-2.16878	0.0445735	0.192587	-0.288992	-0.0186752	-0.153834	0.0640617	-2.40133	0.0280507	0.104201
Atxn2l	A0A0G2JYE0	-0.0198363	0.180719	0.0804412	0.047529	1.69246	0.108803	0.115676	0.274673	0.530331	0.402502	0.0605879	6.64328	4.15059e-06	0.00150538	0.0667103	0.329298	0.198004	0.0622301	3.18181	0.00545695	0.0362914
Auh	F1LU71	-1.12025	-0.714165	-0.917208	0.0962375	-9.53068	3.11743e-08	4.92159e-08	-0.376046	0.141615	-0.117215	0.122679	-0.955463	0.352734	0.601041	-0.210997	0.320696	0.0548496	0.126004	0.435299	0.668822	0.791784
Aup1	A1L134	-2.58956	-2.08354	-2.33655	0.11992	-19.4843	4.58467e-13	1.28487e-12	-0.469513	0.175536	-0.146988	0.152869	-0.961533	0.349762	0.598469	-0.39067	0.271863	-0.0594037	0.157012	-0.378338	0.709862	0.821389
Avil	Q9WU06	-1.23198	-0.833618	-1.0328	0.0944061	-10.9399	4.08546e-09	6.84383e-09	-0.0494362	0.458374	0.204469	0.120345	1.69903	0.107539	0.313536	0.0290405	0.550615	0.289828	0.123607	2.34476	0.0314393	0.110786
B2m	P07151	3.94896	4.2433	4.09613	0.0697534	58.723	4.48962e-21	7.0237e-20	-0.342556	0.0326471	-0.154955	0.0889185	-1.74266	0.0994521	0.299302	-0.257494	0.127879	-0.0648077	0.0913287	-0.70961	0.487566	0.655241
B3galt4	O88178	-6.05246	-4.00272	-5.02759	0.485762	-10.3499	9.33037e-09	1.51773e-08	-0.637177	1.97573	0.669278	0.619227	1.08083	0.294869	0.544164	-1.30181	1.38192	0.0400563	0.636012	0.0629804	0.950517	0.972203
B3galt5	D4AB20	1.78877	2.1362	1.96249	0.0823364	23.835	1.67252e-14	6.13959e-14	-0.136473	0.306414	0.0849703	0.104959	0.809559	0.42938	0.669264	0.0245417	0.479433	0.251988	0.107804	2.33747	0.0319028	0.111856
Babam1	Q5XIJ6	-6.12668	-2.4472	-4.28694	0.871992	-4.91626	0.00013061	0.000161342	-1.03221	3.65823	1.31301	1.11158	1.18121	0.25378	0.503029	-1.96227	2.85531	0.446519	1.14171	0.391098	0.700583	0.814615
Babam2	Q6P7Q1	-1.72976	-1.28683	-1.50829	0.10497	-14.3688	6.11272e-11	1.24989e-10	-0.314058	0.250576	-0.0317409	0.133811	-0.237207	0.815331	0.915789	-0.347947	0.231992	-0.0579774	0.137438	-0.421843	0.678426	0.799096
Bag1	B0K019	-1.5069	-1.17904	-1.34297	0.0777005	-17.2839	3.20367e-12	7.8033e-12	-0.250215	0.167736	-0.0412396	0.0990491	-0.416356	0.682359	0.836968	-0.199864	0.229416	0.0147759	0.101734	0.145241	0.886229	0.933906
Bag2	B0BN74	-0.748245	-0.233217	-0.490731	0.122055	-4.02057	0.000886797	0.00104242	-0.366747	0.289787	-0.0384803	0.15559	-0.247318	0.807624	0.91155	-0.410187	0.264143	-0.0730219	0.159808	-0.456936	0.653502	0.782791
Bag5	Q5QJC9	-1.55459	-1.30972	-1.43216	0.0580311	-24.6791	9.40276e-15	3.64386e-14	-0.160145	0.152004	-0.00407042	0.0739755	-0.0550239	0.956761	0.979677	-0.174994	0.145616	-0.0146885	0.0759806	-0.19332	0.849	0.910159
Bag6	Q6MG49	0.737219	0.930374	0.833796	0.0457751	18.2151	1.37107e-12	3.56692e-12	-0.129873	0.116351	-0.00676115	0.0583521	-0.115868	0.909115	0.959324	-0.173275	0.0796235	-0.0468256	0.0599337	-0.78129	0.445377	0.620307
Baiap2l1	Q3KR97	0.390325	0.737217	0.563771	0.0822092	6.85776	2.77984e-06	3.80718e-06	-0.0921804	0.350022	0.128921	0.104797	1.2302	0.235374	0.482124	-0.343126	0.111063	-0.116032	0.107637	-1.07799	0.296097	0.47964
Baiap2l2	D4A901	-0.616064	-0.237758	-0.426911	0.0896539	-4.76177	0.000180909	0.000221248	-0.251672	0.230576	-0.0105477	0.114287	-0.0922914	0.927545	0.967856	-0.339781	0.155538	-0.0921219	0.117384	-0.784788	0.443377	0.618685
Bak1	F7EQF3	-2.96328	-2.2751	-2.61919	0.16309	-16.0598	1.04306e-11	2.35257e-11	-0.292995	0.584267	0.145636	0.2079	0.70051	0.493086	0.718814	-0.231542	0.669499	0.218979	0.213535	1.02549	0.319503	0.504581
Banf1	Q9R1T1	3.11067	3.39597	3.25332	0.0676137	48.1163	1.30197e-19	1.33401e-18	-0.237095	0.126599	-0.0552477	0.0861909	-0.640993	0.530075	0.745861	-0.48406	-0.110508	-0.297284	0.0885271	-3.35811	0.00373098	0.0284076
Basp1	Q05175	1.36834	1.65963	1.51398	0.069033	21.9313	6.60042e-14	2.16546e-13	-0.449024	-0.0776961	-0.26336	0.0880001	-2.99273	0.00818057	0.0821936	-0.469818	-0.0884255	-0.279122	0.0903854	-3.08813	0.00667202	0.0411442
Bax	Q63690	1.28726	1.53598	1.41162	0.0589414	23.9496	1.54503e-14	5.73026e-14	-0.0365715	0.280474	0.121951	0.0751358	1.62308	0.12297	0.336933	0.184129	0.509768	0.346948	0.0771724	4.49576	0.00031863	0.00550167
Baz1b	A0A8I6ALC2	-1.64755	-1.43455	-1.54105	0.0504782	-30.5291	2.72768e-16	1.41451e-15	-0.374118	-0.102596	-0.238357	0.0643474	-3.70423	0.00176159	0.0350962	-0.479673	-0.200792	-0.340232	0.0660915	-5.1479	8.05087e-05	0.00244184
Baz2a	A0A8I5ZP85	-5.71074	-4.58416	-5.14745	0.266985	-19.2799	5.44443e-13	1.50635e-12	0.850912	2.28702	1.56897	0.340341	4.60999	0.000249687	0.0127644	0.481998	1.95704	1.21952	0.349566	3.48866	0.00281233	0.0234545
Bcam	Q9ESS6	0.21569	0.568557	0.392123	0.0836251	4.68906	0.000211049	0.000256963	-0.669568	-0.219749	-0.444659	0.106601	-4.17123	0.000640182	0.0222726	-0.651429	-0.189418	-0.420424	0.109491	-3.8398	0.00131241	0.0140978
Bcap29	F7F288	-0.903773	-0.65568	-0.779727	0.0587949	-13.2618	2.14854e-10	4.09672e-10	-0.0514331	0.264824	0.106696	0.0749491	1.42358	0.172664	0.408525	-0.0396609	0.285169	0.122754	0.0769806	1.59461	0.129221	0.277495
Bcap31	A0A0G2JXK2	2.03317	2.20247	2.11782	0.0401218	52.7847	2.7242e-20	3.35985e-19	-0.219872	-0.00405647	-0.111964	0.0511455	-2.18913	0.0428302	0.188372	-0.116352	0.105313	-0.0055194	0.0525318	-0.105068	0.917552	0.952796
Bcar1	Q63767	-1.7496	-1.49807	-1.62384	0.0596091	-27.2414	1.82402e-15	8.09095e-15	-0.00401392	0.316623	0.156305	0.075987	2.05699	0.0553666	0.215458	-0.262984	0.0663444	-0.0983196	0.0780466	-1.25975	0.224779	0.398751
Bcas1	Q3ZB98	0.633574	0.914813	0.774194	0.0666502	11.6158	1.65272e-09	2.87499e-09	0.202277	0.560789	0.381533	0.0849627	4.4906	0.000322166	0.0145819	-0.380436	-0.0122069	-0.196321	0.0872656	-2.2497	0.0380058	0.125662
Bcas2	B5DFM8	-0.254957	-0.077136	-0.166046	0.0421413	-3.94023	0.00105547	0.0012382	-0.0364553	0.190223	0.0768837	0.0537199	1.4312	0.170501	0.405184	-0.268504	-0.0356814	-0.152093	0.055176	-2.7565	0.013483	0.065441
Bcat2	O35854	-0.462153	-0.160719	-0.311436	0.0714361	-4.35965	0.000426589	0.000510723	-0.428307	-0.0440523	-0.23618	0.0910635	-2.59357	0.0189301	0.121059	-0.346497	0.0481726	-0.149162	0.0935318	-1.59478	0.129184	0.277495
Bccip	D3ZB65	-4.38551	-3.07123	-3.72837	0.311466	-11.9704	1.045e-09	1.85662e-09	-0.823089	0.852288	0.0145994	0.397043	0.0367703	0.971096	0.984947	-1.38391	0.336882	-0.523512	0.407805	-1.28373	0.216458	0.390228
Bche	A0A8J8XQI9	-0.879325	-0.633106	-0.756215	0.0583509	-12.9598	3.07405e-10	5.78105e-10	-0.32163	-0.00776111	-0.164696	0.074383	-2.21416	0.0407721	0.183829	-0.187279	0.135097	-0.0260911	0.0763992	-0.341511	0.736904	0.84091
Bckdha	P11960	0.691833	0.963682	0.827758	0.0644249	12.8484	3.51435e-10	6.54831e-10	-0.296096	0.0504458	-0.122825	0.082126	-1.49557	0.153099	0.381916	0.0495881	0.405522	0.227555	0.084352	2.69769	0.0152485	0.070942
Bckdhb	P35738	-1.86189	-1.57327	-1.71758	0.0684007	-25.1106	7.05577e-15	2.80187e-14	-0.598328	-0.230401	-0.414365	0.0871941	-4.75221	0.000184605	0.0115413	-0.506381	-0.128481	-0.317431	0.0895575	-3.54444	0.00249192	0.0217389
Bckdk	Q00972	1.25695	1.43123	1.34409	0.0413023	32.5428	9.36969e-17	5.16941e-16	-0.316773	-0.0946078	-0.20569	0.0526503	-3.90673	0.00113501	0.0297272	0.198399	0.426586	0.312493	0.0540774	5.77862	2.22529e-05	0.000981495
Bcl2l1	P53563	-1.48253	-1.21593	-1.34923	0.0631805	-21.3551	1.02237e-13	3.22918e-13	-0.274405	0.0654424	-0.104482	0.0805397	-1.29727	0.211869	0.453504	-0.069907	0.279152	0.104623	0.0827227	1.26474	0.223028	0.397158
Bcl2l13	A0A8I6ABQ2	-1.23794	-0.89945	-1.06869	0.0802172	-13.3225	2.00097e-10	3.83102e-10	-0.0253274	0.406161	0.190417	0.102257	1.86213	0.0799619	0.264948	-0.0674065	0.375777	0.154185	0.105029	1.46803	0.160356	0.320375
Bcl2l14	Q6AYK4	-1.89208	-1.60345	-1.74776	0.0684038	-25.5507	5.2892e-15	2.14606e-14	-0.0760166	0.291927	0.107955	0.087198	1.23805	0.232525	0.479236	0.190122	0.568039	0.37908	0.0895616	4.23262	0.000560737	0.00796999
Bcl2l15	D4A1Q8	0.248671	0.80181	0.525241	0.131087	4.00681	0.000913624	0.00107288	-0.457111	0.248005	-0.104553	0.167104	-0.625677	0.539836	0.751981	-0.115271	0.608957	0.246843	0.171633	1.4382	0.168531	0.331238
Bcs1l	Q5XIM0	-0.829211	-0.519471	-0.674341	0.0734045	-9.18664	5.2891e-08	8.1974e-08	0.00919772	0.40404	0.206619	0.0935728	2.20811	0.0412606	0.184977	-0.0331609	0.372384	0.169612	0.0961091	1.76478	0.0955575	0.22869
Bdh1	P29147	0.878525	1.08521	0.981868	0.048982	20.0455	2.8836e-13	8.439e-13	-0.113082	0.150392	0.0186549	0.06244	0.298765	0.768741	0.888919	0.232227	0.502842	0.367535	0.0641325	5.73086	2.44863e-05	0.00104729
Bet1	Q62896	-0.517101	-0.233828	-0.375464	0.067132	-5.59293	3.23295e-05	4.13385e-05	0.148041	0.509144	0.328592	0.0855769	3.83973	0.0013126	0.0307338	0.118623	0.489513	0.304068	0.0878964	3.45939	0.00299653	0.0245515
Bgn	P47853	2.88903	3.12072	3.00488	0.0549071	54.7265	1.47907e-20	2.00449e-19	-0.336391	-0.0410461	-0.188719	0.0699931	-2.69625	0.0152944	0.108566	-0.574446	-0.271096	-0.422771	0.0718903	-5.88078	1.81539e-05	0.000863607
Bicdl1	A0A8I6GEA9	-4.44708	0.523957	-1.96156	1.17807	-1.66506	0.114221	0.121354	-3.83253	2.50431	-0.66411	1.50175	-0.442223	0.663903	0.823437	-1.34902	5.15959	1.90528	1.54246	1.23522	0.233547	0.408708
Bicdl2	B1WBT3	-1.9851	-1.6127	-1.7989	0.0882544	-20.3831	2.1943e-13	6.55758e-13	0.117201	0.591921	0.354561	0.112503	3.15158	0.0058232	0.0668663	0.187782	0.675369	0.431576	0.115552	3.7349	0.00164807	0.0163823
Bid	Q9JLT6	-0.261693	0.130165	-0.0657639	0.0928655	-0.708162	0.488441	0.500171	0.323998	0.823522	0.57376	0.118381	4.84673	0.00015119	0.0109537	0.112767	0.62583	0.369298	0.121589	3.03726	0.00743906	0.0441551
Bin1	O08839	-1.78151	-0.96276	-1.37213	0.194033	-7.07165	1.87551e-06	2.59378e-06	-0.333561	0.710142	0.188291	0.247345	0.761248	0.45694	0.691343	-0.423644	0.64835	0.112353	0.254049	0.442248	0.663884	0.789384
Bin2	Q68FR2	-2.58851	-1.82443	-2.20647	0.181077	-12.1852	7.95732e-10	1.42913e-09	-0.453058	0.520954	0.033948	0.230829	0.14707	0.884807	0.946866	-0.731892	0.268522	-0.231685	0.237086	-0.977222	0.342162	0.525241
Bin3	Q68FW8	-0.818905	-0.401003	-0.609954	0.0990375	-6.15882	1.0504e-05	1.37942e-05	-0.062793	0.469929	0.203568	0.126248	1.61244	0.125275	0.340741	0.0784912	0.625653	0.352072	0.12967	2.71513	0.014703	0.0693077
Birc6	A0A0G2JZ53	-0.736225	-0.464182	-0.600204	0.064471	-9.30967	4.37125e-08	6.80653e-08	-0.306604	0.0401852	-0.133209	0.0821847	-1.62085	0.123448	0.337151	-0.248462	0.107727	-0.0703675	0.0844123	-0.833616	0.416057	0.596084
Blmh	P70645	0.918244	1.16208	1.04016	0.0577862	18.0002	1.66182e-12	4.26314e-12	-0.206405	0.104427	-0.0509893	0.0736633	-0.692195	0.498161	0.721427	-0.141898	0.177359	0.0177302	0.0756599	0.234341	0.81752	0.893408
Blvra	P46844	-0.527781	-0.252082	-0.389931	0.0653374	-5.96797	1.5275e-05	1.98861e-05	-0.4067	-0.0552506	-0.230975	0.0832891	-2.77317	0.0130193	0.100044	-0.236314	0.124662	-0.0558262	0.0855467	-0.652582	0.522753	0.685727
Blvrb	B5DF65	2.10332	2.23346	2.16839	0.0308424	70.3054	2.12975e-22	4.93975e-21	-0.237099	-0.0711975	-0.154148	0.0393165	-3.9207	0.00110114	0.0291676	-0.140123	0.0302754	-0.0549236	0.0403822	-1.36009	0.191565	0.360401
Bnip1	Q8VHI8	0.62766	0.841281	0.734471	0.0506256	14.5079	5.25029e-11	1.08305e-10	-0.335742	-0.0634276	-0.199585	0.0645352	-3.09265	0.00660774	0.0724831	-0.167206	0.112489	-0.0273585	0.0662844	-0.412744	0.684953	0.803438
Bod1l1	M0RC54	-3.3016	-2.64173	-2.97167	0.15638	-19.0029	6.89169e-13	1.8767e-12	-0.67631	0.164857	-0.255726	0.199346	-1.28283	0.216768	0.460607	-0.802927	0.0610403	-0.370943	0.204749	-1.81169	0.0877373	0.216076
Bola1	Q06C60	-0.360019	-0.0558058	-0.207912	0.0720947	-2.88388	0.0103086	0.0114809	-0.0921855	0.295611	0.101713	0.091903	1.10674	0.283821	0.533538	-0.188413	0.209896	0.0107415	0.0943941	0.113795	0.910734	0.948791
Bola2-ps1	A0A8I6AEV8	-0.684929	-0.497214	-0.591071	0.0444863	-13.2866	2.0869e-10	3.98899e-10	0.0123637	0.251655	0.132009	0.0567091	2.32784	0.032525	0.164638	0.0213653	0.267143	0.144254	0.0582462	2.47663	0.0240708	0.0945391
Bop1	Q562C2	-0.684366	-0.359488	-0.521927	0.076992	-6.77898	3.21849e-06	4.38218e-06	-0.140917	0.273223	0.0661529	0.0981459	0.674026	0.509357	0.730203	-0.410289	0.0150764	-0.197606	0.100806	-1.96026	0.0665658	0.178608
Bpnt1	Q9Z1N4	0.665705	0.979498	0.822602	0.0743651	11.0617	3.46006e-09	5.83603e-09	-0.375148	0.0248614	-0.175143	0.0947972	-1.84756	0.0821437	0.267426	0.0592681	0.47012	0.264694	0.0973667	2.71853	0.0145989	0.0690789
Bpnt2	D4AD37	-3.30135	-2.76631	-3.03383	0.126797	-23.9266	1.56973e-14	5.80339e-14	-0.501255	0.180787	-0.160234	0.161636	-0.991328	0.335427	0.585271	-0.227607	0.472922	0.122657	0.166017	0.738825	0.470092	0.640997
Brd2	Q6MGA9	-0.853201	-0.617126	-0.735164	0.0559468	-13.1404	2.47925e-10	4.69849e-10	0.0237757	0.324713	0.174245	0.0713185	2.44319	0.0257677	0.143867	-0.160704	0.148391	-0.00615633	0.0732516	-0.0840436	0.934004	0.962172
Brd3	D3ZWU1	-1.97781	-1.61912	-1.79847	0.0850046	-21.1573	1.19112e-13	3.72685e-13	-0.216431	0.240809	0.0121888	0.10836	0.112484	0.911757	0.960157	-0.205298	0.264335	0.0295185	0.111297	0.265222	0.794028	0.87886
Brd4	A0A0G2JYV0	-1.07716	-0.617868	-0.847516	0.108847	-7.78628	5.26674e-07	7.58762e-07	-0.27692	0.308569	0.0158246	0.138754	0.114048	0.910536	0.95988	-0.459083	0.142276	-0.158404	0.142515	-1.11149	0.28183	0.464272
Bri3bp	A0A8I6AHD0	0.0448274	0.418039	0.231433	0.0884464	2.61665	0.0180474	0.0199187	-0.230036	0.245717	0.00784014	0.112747	0.0695372	0.945373	0.976584	-0.0991263	0.389522	0.145198	0.115804	1.25383	0.226873	0.400948
Brk1	D3ZUP5	0.732637	0.985033	0.858835	0.0598149	14.3582	6.18406e-11	1.26171e-10	-0.156248	0.165496	0.00462378	0.0762493	0.0606403	0.952353	0.977945	-0.183283	0.147182	-0.0180506	0.078316	-0.230484	0.820467	0.894832
Brox	Q4V8K5	-0.159741	0.116897	-0.021422	0.0655597	-0.326756	0.747841	0.757263	-0.0655209	0.287125	0.110802	0.0835726	1.32582	0.202441	0.442011	-0.0104144	0.35179	0.170688	0.0858378	1.98849	0.0631033	0.173126
Bsdc1	A0A8I6AS17	-2.17915	-1.92479	-2.05197	0.0602791	-34.0412	4.40697e-17	2.63064e-16	-0.19576	0.128481	-0.0336396	0.0768411	-0.437781	0.667056	0.825761	-0.0923332	0.240696	0.0741816	0.0789239	0.939913	0.360426	0.541685
Bsg	P26453	1.16136	1.41003	1.28569	0.058931	21.8169	7.19321e-14	2.34509e-13	-0.329753	-0.0127631	-0.171258	0.0751225	-2.27971	0.0358061	0.171384	-0.138754	0.186828	0.0240371	0.0771588	0.311528	0.759187	0.855118
Bspry	Q6P6S3	-1.86504	-1.47048	-1.66776	0.0935041	-17.8362	1.92717e-12	4.89084e-12	-0.0913316	0.411627	0.160148	0.119195	1.34358	0.196746	0.436567	0.277476	0.794067	0.535771	0.122426	4.3763	0.000411603	0.00657155
Bst2	Q811A2	-0.681611	-0.293203	-0.487407	0.0920477	-5.29516	5.9374e-05	7.47708e-05	-0.534628	-0.0395039	-0.287066	0.117338	-2.44648	0.0255957	0.143595	-0.370741	0.137804	-0.116468	0.120519	-0.966393	0.347396	0.529322
Btd	Q5FVF9	-2.19667	-1.67832	-1.93749	0.122841	-15.7723	1.39222e-11	3.09094e-11	-0.250162	0.410602	0.0802199	0.156593	0.512284	0.615044	0.800276	-0.48943	0.189244	-0.150093	0.160837	-0.933196	0.363785	0.544801
Btf3	F7EZE5	0.206353	0.468518	0.337436	0.0621299	5.43113	4.49223e-05	5.69716e-05	-0.213436	0.12076	-0.0463377	0.0792003	-0.585069	0.566187	0.770001	-0.560063	-0.216809	-0.388436	0.0813471	-4.77505	0.000175898	0.00390493
Btk	A0A0G2K6M9	-5.63323	-2.85159	-4.24241	0.659213	-6.43557	6.15608e-06	8.21868e-06	-1.38426	2.16164	0.388688	0.840335	0.462539	0.64956	0.817633	-3.66373	-0.0217169	-1.84272	0.863112	-2.13498	0.0476145	0.145544
Btnl2	Q6MG97	-0.515767	-0.10884	-0.312303	0.0964368	-3.23843	0.00483086	0.00547435	-0.412725	0.106008	-0.153358	0.122933	-1.24749	0.229129	0.476237	-0.0843997	0.448394	0.181997	0.126265	1.44138	0.167644	0.330188
Bub3	D4A567	0.155234	0.363011	0.259123	0.0492406	5.26239	6.35231e-05	7.98665e-05	-0.213005	0.0518597	-0.0805727	0.0627697	-1.28362	0.216495	0.460426	-0.273092	-0.00104783	-0.13707	0.064471	-2.12607	0.0484469	0.14714
Bud23	B1H275	-6.36225	-4.40221	-5.38223	0.464505	-11.587	1.71616e-09	2.97868e-09	-0.731477	1.76709	0.517809	0.59213	0.874485	0.394041	0.638741	-1.28893	1.27736	-0.00578378	0.60818	-0.00950999	0.992523	0.995333
Bud31	O70454	-0.107133	0.233271	0.0630689	0.0806716	0.781797	0.445087	0.457248	-0.462549	-0.0286164	-0.245583	0.102837	-2.38809	0.028812	0.155101	-0.710185	-0.264491	-0.487338	0.105624	-4.6139	0.000247621	0.00467372
Bzw1	Q6P7P5	-0.198133	-0.0196887	-0.108911	0.042289	-2.57539	0.0196542	0.0216564	-0.0470376	0.180435	0.0666986	0.0539081	1.23726	0.232807	0.47938	0.0933959	0.327034	0.210215	0.0553693	3.7966	0.00144146	0.0151013
Bzw2	Q9WTT7	-1.02208	-0.585563	-0.803823	0.10345	-7.77016	5.41572e-07	7.79743e-07	0.0538991	0.610356	0.332127	0.131873	2.51853	0.0220928	0.132727	-0.0955691	0.47597	0.190201	0.135448	1.40424	0.178255	0.344109
C1galt1	Q9JJ05	-1.57524	-1.15853	-1.36688	0.0987559	-13.841	1.10125e-10	2.15987e-10	-0.271144	0.260063	-0.00554037	0.12589	-0.0440098	0.965409	0.983375	-0.317976	0.22763	-0.0451727	0.129302	-0.349359	0.73111	0.837724
C1galt1c1	Q499P3	-1.4963	-1.10989	-1.3031	0.0915747	-14.2299	7.12408e-11	1.43964e-10	-0.104473	0.388107	0.141817	0.116735	1.21486	0.241025	0.489612	-0.383878	0.122053	-0.130913	0.119899	-1.09185	0.29013	0.473429
C1h11orf58	A0A8I6AVK1	-2.16271	-1.65535	-1.90903	0.120239	-15.877	1.25257e-11	2.79268e-11	-0.0750261	0.571736	0.248355	0.153275	1.62033	0.123562	0.337263	-0.0829239	0.581369	0.249223	0.157429	1.58308	0.131829	0.28139
C1qa	P31720	-1.28627	-0.298836	-0.792555	0.23401	-3.38684	0.00350622	0.00401129	-1.02644	0.232303	-0.397067	0.298306	-1.33107	0.200742	0.441026	-1.00193	0.290931	-0.355497	0.306391	-1.16027	0.261973	0.442208
C1qb	P31721	-2.68446	-1.48273	-2.08359	0.284794	-7.31614	1.20524e-06	1.69139e-06	-0.868407	0.6635	-0.102453	0.363043	-0.282207	0.781192	0.897687	-0.869471	0.703959	-0.0827562	0.372883	-0.221936	0.827008	0.897465
C1qbp	O35796	3.14003	3.38256	3.2613	0.0574755	56.7424	8.02234e-21	1.14843e-19	-0.0834455	0.225715	0.0711347	0.0732672	0.970895	0.345213	0.593797	-0.0501138	0.267426	0.108656	0.0752531	1.44388	0.16695	0.329275
C1qc	P31722	-1.40852	-0.652087	-1.0303	0.179266	-5.74736	2.36897e-05	3.05847e-05	-0.444499	0.51977	0.0376356	0.22852	0.164693	0.871128	0.941339	-0.440912	0.549493	0.0542907	0.234714	0.231306	0.819838	0.894683
C2	A0A8J8YKQ8	-0.354721	0.0126711	-0.171025	0.0870673	-1.96428	0.0660618	0.0708652	-0.678721	-0.210386	-0.444554	0.110989	-4.00537	0.000916484	0.0257388	-0.513053	-0.0320242	-0.272539	0.113998	-2.39074	0.0286582	0.105522
C2cd2l	F7EUW3	-0.955057	-0.617453	-0.786255	0.0800079	-9.82721	1.99774e-08	3.18735e-08	-0.119547	0.310815	0.0956343	0.10199	0.937679	0.361541	0.608463	0.242941	0.684968	0.463955	0.104755	4.42896	0.000367629	0.00618732
C3	P01026	3.06724	3.44164	3.25444	0.0887283	36.6787	1.2595e-17	8.32877e-17	-0.862949	-0.38568	-0.624314	0.113107	-5.51968	3.75058e-05	0.00564039	-1.8007	-1.31049	-1.55559	0.116173	-13.3904	1.8485e-10	2.57827e-07
C3h9orf78	A0A096MJX5	-3.11493	-2.45314	-2.78403	0.156837	-17.7511	2.08218e-12	5.24144e-12	-0.459162	0.384463	-0.0373492	0.199929	-0.186813	0.854019	0.931548	-0.700139	0.166353	-0.266893	0.205348	-1.29971	0.211048	0.38344
C4	P08649	0.462667	0.832435	0.647551	0.0876304	7.38957	1.05699e-06	1.48827e-06	-0.572094	-0.10073	-0.336412	0.111707	-3.01155	0.00785872	0.0791303	-1.01161	-0.527469	-0.769539	0.114735	-6.70709	3.68157e-06	0.000330067
C8a	D3ZWD6	-3.40574	-2.75031	-3.07802	0.155328	-19.8163	3.47973e-13	1.00263e-12	-0.906017	-0.0705074	-0.488262	0.198005	-2.4659	0.0246031	0.140563	-1.455	-0.596848	-1.02593	0.203372	-5.04457	9.98313e-05	0.0028037
C8b	P55314	-6.41898	-4.32137	-5.37018	0.497108	-10.8028	4.93456e-09	8.20725e-09	-2.06419	0.609755	-0.727216	0.633691	-1.14759	0.267033	0.517106	-2.85331	-0.106894	-1.4801	0.650867	-2.27405	0.0362119	0.121716
C9	Q62930	0.721913	1.29108	1.0065	0.134885	7.46189	9.29494e-07	1.31472e-06	-0.938539	-0.212994	-0.575766	0.171945	-3.34855	0.00380893	0.0534256	-1.31592	-0.570707	-0.943312	0.176606	-5.34135	5.39931e-05	0.00187848
Ca1	B0BNN3	0.866995	1.79972	1.33336	0.221045	6.03208	1.34623e-05	1.75703e-05	-1.26207	-0.0730728	-0.667572	0.281778	-2.36914	0.0299343	0.158928	-1.20312	0.0181028	-0.59251	0.289415	-2.04727	0.05641	0.161104
Ca2	P27139	1.34145	1.86527	1.60336	0.124139	12.9158	3.24047e-10	6.06467e-10	-0.831829	-0.164084	-0.497957	0.158247	-3.1467	0.00588451	0.0672391	-1.31176	-0.62592	-0.968842	0.162536	-5.96077	1.54937e-05	0.000770334
Ca3	P14141	1.20684	5.22626	3.21655	0.952552	3.37677	0.00358341	0.00409056	-4.56537	0.558406	-2.00348	1.21427	-1.64995	0.117307	0.32728	-5.39059	-0.127934	-2.75926	1.24718	-2.21239	0.0409139	0.131909
Ca4	P48284	0.208649	0.691443	0.450046	0.114416	3.93341	0.00107119	0.00125632	-0.644738	-0.0292934	-0.337016	0.145853	-2.31066	0.0336626	0.167011	-0.655559	-0.023433	-0.339496	0.149806	-2.26624	0.0367786	0.123088
Cab39	A0A0G2JZH0	1.9292	2.12451	2.02685	0.0462876	43.7883	6.38548e-19	5.61682e-18	-0.188449	0.060532	-0.0639584	0.0590053	-1.08394	0.293524	0.542375	-0.255582	0.000147061	-0.127718	0.0606047	-2.10739	0.0502357	0.150217
Cab39l	Q5XIJ7	-3.42292	-1.52859	-2.47575	0.448931	-5.51478	3.78818e-05	4.81737e-05	-0.91027	1.50453	0.297129	0.572277	0.519205	0.610311	0.797804	-1.87566	0.604595	-0.635531	0.587789	-1.08122	0.294698	0.478371
Cacna2d1	P54290	-0.454754	-0.0514039	-0.253079	0.095589	-2.64757	0.0169257	0.0187029	-0.573397	-0.0592241	-0.316311	0.121853	-2.59585	0.0188412	0.120822	-0.414978	0.113131	-0.150924	0.125155	-1.20589	0.244376	0.421488
Cactin	B2GUU0	-0.718972	-0.399483	-0.559228	0.075715	-7.38596	1.06382e-06	1.49745e-06	-0.159897	0.247374	0.0437385	0.0965181	0.453164	0.656162	0.820782	-0.300497	0.117813	-0.0913419	0.0991342	-0.921396	0.369735	0.551586
Cacybp	Q6AYK6	1.79663	1.98716	1.8919	0.0451544	41.8984	1.34305e-18	1.0814e-17	-0.325627	-0.0827418	-0.204185	0.0575608	-3.54728	0.0024766	0.0429036	-0.377433	-0.127964	-0.252698	0.059121	-4.27426	0.000512618	0.00758674
Cad	A0A8I5ZMM2	0.347977	0.625716	0.486847	0.0658207	7.39657	1.0439e-06	1.47029e-06	-0.0416002	0.312449	0.135424	0.0839052	1.61402	0.124931	0.340004	-0.314212	0.0494341	-0.132389	0.0861795	-1.5362	0.142892	0.297395
Cadm3	Q1WIM3	-2.3559	-1.7401	-2.048	0.145937	-14.0334	8.86633e-11	1.76645e-10	-0.663507	0.121489	-0.271009	0.186034	-1.45677	0.163403	0.394951	-0.628674	0.177599	-0.225538	0.191077	-1.18035	0.254113	0.433389
Calb1	P07171	1.64232	2.25325	1.94778	0.144782	13.4532	1.71814e-10	3.31128e-10	-0.930429	-0.151648	-0.541038	0.184561	-2.93148	0.00931894	0.0870884	-0.755524	0.0443655	-0.355579	0.189564	-1.87578	0.0779662	0.199604
Calb2	P47728	0.805626	1.28277	1.0442	0.113077	9.23439	4.91092e-08	7.62141e-08	-0.791168	-0.182927	-0.487047	0.144145	-3.37886	0.00356728	0.0523274	-0.467294	0.157433	-0.154931	0.148053	-1.04646	0.310001	0.494835
Cald1	Q62736	3.7552	4.14629	3.95074	0.0926847	42.6256	1.00501e-18	8.29269e-18	-0.175224	0.323326	0.074051	0.11815	0.626753	0.539148	0.751981	-0.285504	0.22656	-0.0294718	0.121353	-0.24286	0.81102	0.888977
Calm1	P0DP29	3.36088	3.58018	3.47053	0.0519698	66.7798	5.0919e-22	1.05037e-20	-0.162643	0.116902	-0.0228706	0.0662487	-0.345223	0.734161	0.869578	0.0224419	0.309564	0.166003	0.0680444	2.43963	0.0259549	0.0994145
Calml4	F7F9Q8	0.292646	0.559086	0.425866	0.063143	6.74448	3.43266e-06	4.66698e-06	-0.119492	0.220154	0.0503312	0.0804918	0.625296	0.540081	0.751981	0.0862901	0.435142	0.260716	0.0826735	3.15356	0.00579848	0.0377023
Calr	P18418	4.20201	4.35951	4.28076	0.0373246	114.69	5.28065e-26	4.90027e-24	-0.170689	0.03008	-0.0703043	0.0475797	-1.47761	0.157799	0.387195	-0.0877832	0.118427	0.015322	0.0488693	0.313531	0.757692	0.853639
Calu	O35783	1.05238	1.30809	1.18023	0.0606003	19.4757	4.61757e-13	1.29137e-12	0.0054279	0.331397	0.168412	0.0772506	2.18008	0.0435976	0.190311	-0.154793	0.180011	0.0126092	0.0793445	0.158917	0.875607	0.926239
Camk1	Q63450	0.10379	0.323253	0.213521	0.05201	4.10539	0.000738063	0.000872426	-0.147911	0.131851	-0.00802983	0.0663	-0.121114	0.905021	0.957171	-0.0135884	0.273756	0.130084	0.0680971	1.91027	0.0731164	0.191505
Camk1d	A0A8I6AUH0	-0.0748811	0.340127	0.132623	0.0983517	1.34845	0.195204	0.205196	-0.416486	0.112547	-0.15197	0.125374	-1.21213	0.242042	0.490581	-0.209628	0.333745	0.0620582	0.128773	0.481921	0.636008	0.77067
Camk2b	P08413	1.76395	2.25585	2.0099	0.116574	17.2415	3.33332e-12	8.10216e-12	-0.506688	0.12036	-0.193164	0.148603	-1.29987	0.210996	0.452259	-0.0849552	0.559089	0.237067	0.152631	1.55321	0.138791	0.291461
Camk2d	P15791	1.82509	1.99729	1.91119	0.0408085	46.8332	2.05465e-19	2.0294e-18	-0.0759406	0.143568	0.0338137	0.0520208	0.650003	0.524378	0.742377	0.145885	0.371344	0.258615	0.0534308	4.84018	0.000153295	0.00362772
Camk2g	P11730	0.154113	0.411337	0.282725	0.0609589	4.63796	0.000235256	0.000285987	-0.445019	-0.117122	-0.28107	0.0777076	-3.61702	0.00212877	0.0392362	-0.449598	-0.112813	-0.281205	0.0798139	-3.52326	0.00260907	0.0224419
Cand1	P97536	1.65949	1.77436	1.71692	0.0272221	63.0708	1.34013e-21	2.45972e-20	-0.125964	0.0204636	-0.0527502	0.0347015	-1.52011	0.146863	0.372918	-0.127866	0.0225309	-0.0526674	0.0356421	-1.47767	0.157783	0.31755
Cand2	Q9R0L4	-4.22839	-1.70376	-2.96608	0.598307	-4.95745	0.000119793	0.000148215	-2.62844	0.58985	-1.0193	0.762695	-1.33644	0.199019	0.438961	-1.46039	1.84514	0.192377	0.783368	0.245577	0.80895	0.887789
Cant1	Q8K4Y7	0.0683031	0.345659	0.206981	0.06573	3.14896	0.00585602	0.00660556	-0.267991	0.0855701	-0.0912105	0.0837896	-1.08857	0.291538	0.54182	-0.332879	0.0302653	-0.151307	0.0860607	-1.75814	0.0967122	0.230507
Canx	P35565	2.97612	3.12479	3.05046	0.0352324	86.5809	6.23804e-24	2.6438e-22	-0.198452	-0.00893667	-0.103694	0.0449127	-2.30879	0.0337883	0.167011	-0.171234	0.0234177	-0.0739082	0.0461301	-1.60217	0.127535	0.275646
Cap1	Q08163	2.84166	3.03641	2.93904	0.0461532	63.68	1.13884e-21	2.14951e-20	0.0125253	0.260783	0.136654	0.058834	2.32271	0.0328608	0.165261	-0.0766815	0.178305	0.050812	0.0604287	0.840858	0.412099	0.592782
Cap2	P52481	0.508448	1.05462	0.781535	0.129437	6.03798	1.33069e-05	1.7387e-05	-0.363785	0.332453	-0.0156662	0.165	-0.0949465	0.925467	0.966733	-0.471584	0.243526	-0.114029	0.169472	-0.672847	0.510088	0.674957
Capg	Q6AYC4	1.27547	1.86997	1.57272	0.140891	11.1627	3.01762e-09	5.11941e-09	-0.396787	0.361065	-0.017861	0.179601	-0.0994478	0.921946	0.964784	-0.128367	0.650026	0.260829	0.184469	1.41394	0.175431	0.339642
Capn1	P97571	1.93792	2.06689	2.00241	0.0305664	65.5099	7.04856e-22	1.40429e-20	-0.0719562	0.0924605	0.0102521	0.0389647	0.263113	0.795626	0.906675	-0.00536545	0.163508	0.0790712	0.0400209	1.97575	0.0646452	0.175627
Capn13	Q5BK10	0.0850597	0.432568	0.258814	0.0823551	3.14266	0.00593586	0.00669399	-0.0270792	0.415909	0.194415	0.104983	1.85188	0.0814917	0.266826	0.103522	0.558517	0.331019	0.107828	3.06988	0.00693792	0.0422187
Capn2	Q07009	2.3685	2.53657	2.45254	0.0398319	61.5722	2.01357e-21	3.43856e-20	-0.256948	-0.0426927	-0.14982	0.0507759	-2.95062	0.00894756	0.0854786	-0.142779	0.0772843	-0.0327472	0.0521522	-0.627917	0.538403	0.698785
Capn5	Q8R4C0	-1.79292	-1.25896	-1.52594	0.126541	-12.0589	9.33612e-10	1.66444e-09	-0.583272	0.0973926	-0.242939	0.161309	-1.50605	0.150409	0.378214	-0.517131	0.181983	-0.167574	0.165681	-1.01143	0.325993	0.509993
Capn9	O35920	-2.06416	-1.68149	-1.87282	0.0906873	-20.6515	1.77124e-13	5.383e-13	-0.151182	0.336624	0.0927212	0.115604	0.802058	0.433589	0.672676	-0.348218	0.152811	-0.0977034	0.118738	-0.822851	0.421985	0.601436
Capns1	Q64537	1.42612	1.68687	1.55649	0.0617934	25.1887	6.70169e-15	2.67265e-14	-0.257241	0.0751452	-0.0910481	0.0787715	-1.15585	0.263729	0.514034	-0.0656041	0.275792	0.105094	0.0809066	1.29895	0.211303	0.383603
Caprin1	Q5M9G3	1.05028	1.21056	1.13042	0.0379829	29.7613	4.17422e-16	2.08353e-15	-0.166992	0.0373184	-0.0648366	0.0484189	-1.33908	0.198177	0.438074	-0.207515	0.00233331	-0.102591	0.0497313	-2.0629	0.0547417	0.15871
Capza1	B2GUZ5	2.32942	2.59612	2.46277	0.063204	38.9654	4.55676e-18	3.2834e-17	0.00548788	0.345462	0.175475	0.0805696	2.17793	0.0437818	0.190758	-0.144186	0.205003	0.0304087	0.0827534	0.367461	0.71781	0.827932
Capza2	Q3T1K5	0.661267	0.883456	0.772361	0.052656	14.6681	4.41374e-11	9.21078e-11	-0.117998	0.165238	0.0236203	0.0671235	0.351893	0.729243	0.86761	-0.10172	0.189193	0.0437364	0.0689429	0.634386	0.534273	0.695749
Capzb	Q5XI32	3.83718	3.94584	3.89151	0.0257527	151.111	4.88125e-28	2.1721e-25	-0.143559	-0.00503486	-0.0742967	0.0328284	-2.26318	0.0370024	0.174072	-0.047261	0.0950175	0.0238783	0.0337182	0.708171	0.488436	0.655496
Car12	F7FAJ9	-0.40491	0.100107	-0.152401	0.119683	-1.27338	0.220021	0.230607	0.117607	0.76138	0.439494	0.152566	2.88068	0.0103787	0.0928708	0.19669	0.857912	0.527301	0.156702	3.365	0.00367582	0.0281853
Car13	B5DFG6	-0.866189	-0.453717	-0.659953	0.0977508	-6.75138	3.38863e-06	4.6098e-06	0.0515724	0.577374	0.314473	0.124608	2.52369	0.0218603	0.13184	-0.168658	0.371395	0.101368	0.127986	0.792028	0.439257	0.615885
Car14	A0A8I6AHH2	0.029749	0.687426	0.358587	0.155861	2.30068	0.0343401	0.03744	-0.833143	0.00523364	-0.413955	0.198685	-2.08347	0.0526139	0.209282	-0.823536	0.0375644	-0.392986	0.20407	-1.92574	0.0710303	0.188043
Card6	A0A8I6GLM7	-6.42853	-4.31663	-5.37258	0.500495	-10.7345	5.42499e-09	8.98448e-09	-0.212784	2.47937	1.13329	0.638008	1.7763	0.0935827	0.288381	-1.41842	1.34671	-0.0358553	0.655301	-0.0547157	0.957003	0.976269
Card9	Q9EPY0	-3.3442	-2.91191	-3.12805	0.102446	-30.5338	2.72068e-16	1.41245e-15	0.306344	0.857399	0.581871	0.130593	4.45561	0.000347221	0.0152712	-0.0761464	0.489845	0.206849	0.134133	1.54212	0.141453	0.295321
Carhsp1	Q9WU49	1.72132	2.06573	1.89352	0.0816214	23.1989	2.61482e-14	9.18636e-14	-0.0763818	0.362659	0.143139	0.104047	1.37571	0.186768	0.424599	0.0679345	0.518876	0.293405	0.106867	2.7455	0.0137974	0.0662499
Carm1	Q4AE70	-1.06814	-0.805603	-0.936872	0.0622184	-15.0578	2.91281e-11	6.19786e-11	-0.109822	0.224851	0.0575144	0.0793132	0.725155	0.478221	0.706751	-0.0589525	0.284791	0.112919	0.081463	1.38614	0.183617	0.350508
Carmil1	A0A0G2JXG7	-1.10816	-0.806993	-0.957577	0.0713733	-13.4165	1.79317e-10	3.44875e-10	-0.361327	0.0225898	-0.169369	0.0909835	-1.86153	0.0800509	0.265012	-0.183693	0.21063	0.0134683	0.0934496	0.144124	0.887097	0.934087
Cars1	A0A8I5Y9V4	-1.01096	-0.759274	-0.885115	0.0596452	-14.8397	3.67142e-11	7.73437e-11	0.236431	0.557262	0.396847	0.0760331	5.2194	6.94225e-05	0.0080912	0.0567015	0.386229	0.221465	0.078094	2.83588	0.0114092	0.0589717
Cars2	A0A8I5ZXZ9	-1.17334	-0.79746	-0.9854	0.0890786	-11.0621	3.45784e-09	5.83603e-09	-0.38571	0.0934429	-0.146134	0.113553	-1.28692	0.215371	0.458476	-0.312889	0.179252	-0.0668184	0.116631	-0.572903	0.57421	0.725073
Casc3	Q8K3X0	-1.24418	-1.00263	-1.12341	0.0572438	-19.625	4.07681e-13	1.15328e-12	0.0266234	0.334538	0.180581	0.0729718	2.47466	0.0241675	0.139229	-0.0865562	0.229704	0.0715739	0.0749497	0.954959	0.352982	0.534807
Cask	Q62915	-0.325323	-0.0637798	-0.194551	0.0619825	-3.13881	0.00598503	0.00674782	-0.266381	0.0670225	-0.0996792	0.0790125	-1.26156	0.224143	0.470064	-0.172151	0.17029	-0.000930639	0.0811541	-0.0114675	0.990984	0.995041
Caskin2	D4A9T0	-3.66551	-3.23645	-3.45098	0.10168	-33.9395	4.63353e-17	2.75529e-16	-0.349012	0.197925	-0.0755434	0.129617	-0.582818	0.567667	0.771339	-0.241062	0.320701	0.0398196	0.133131	0.299101	0.768488	0.861017
Casp1	P43527	2.12885	2.28807	2.20846	0.0377329	58.5287	4.74853e-21	7.37921e-20	-0.204407	-0.00144172	-0.102924	0.0481002	-2.13979	0.0471703	0.198935	-0.142789	0.0656779	-0.0385553	0.0494039	-0.78041	0.445881	0.620692
Casp3	P55213	0.260866	0.570475	0.41567	0.0733735	5.66513	2.79447e-05	3.59289e-05	-0.297143	0.0975324	-0.0998054	0.0935332	-1.06706	0.300865	0.550336	-0.444485	-0.0391114	-0.241798	0.0960684	-2.51694	0.0221653	0.0894297
Casp6	O35397	0.653984	0.965391	0.809687	0.0737996	10.9714	3.91306e-09	6.57394e-09	-0.155439	0.241529	0.0430449	0.0940764	0.457553	0.653067	0.818881	-0.374777	0.0329507	-0.170913	0.0966264	-1.7688	0.094864	0.227381
Casp7	A0A8I5ZQU7	0.869873	1.11812	0.993994	0.0588304	16.8959	4.61878e-12	1.09526e-11	0.0411291	0.357577	0.199353	0.0749943	2.65825	0.0165544	0.112562	0.0375569	0.362583	0.20007	0.077027	2.5974	0.0187809	0.0804666
Casp8	Q9JHX4	-0.936985	-0.696342	-0.816664	0.0570293	-14.3201	6.44908e-11	1.31176e-10	-0.270873	0.0358879	-0.117492	0.0726984	-1.61616	0.124464	0.338932	-0.089924	0.225151	0.0676137	0.0746689	0.905513	0.377849	0.560284
Cast	P27321	0.692992	0.938442	0.815717	0.0581687	14.0233	8.96743e-11	1.7843e-10	0.0619299	0.374819	0.218374	0.0741508	2.945	0.00905506	0.085977	-0.0072969	0.314073	0.153388	0.0761606	2.01401	0.0601141	0.167648
Casz1	A0A8I6AGF7	-1.24196	-0.772418	-1.00719	0.111276	-9.05125	6.53659e-08	1.00506e-07	0.0922979	0.690853	0.391576	0.14185	2.76049	0.0133707	0.100678	-0.0795512	0.535228	0.227838	0.145695	1.5638	0.136287	0.287498
Cat	P04762	2.45803	2.69165	2.57484	0.0553635	46.508	2.31103e-19	2.25398e-18	-0.364668	-0.0668684	-0.215768	0.0705749	-3.0573	0.00712714	0.0749186	-0.0178648	0.288007	0.135071	0.0724878	1.86336	0.0797801	0.202941
Cav1	P41350	4.36023	4.87775	4.61899	0.122647	37.661	8.0784e-18	5.58776e-17	-0.648733	0.0109829	-0.318875	0.156344	-2.03957	0.0572485	0.218853	-0.730516	-0.0529189	-0.391718	0.160582	-2.43936	0.0259691	0.0994145
Cav2	Q2IBC5	0.243117	0.696263	0.46969	0.10739	4.37369	0.000413916	0.000496316	-0.543951	0.0336983	-0.255126	0.136896	-1.86366	0.0797369	0.264555	-0.714374	-0.121068	-0.417721	0.140606	-2.97086	0.00857063	0.0484319
Cavin1	P85125	3.79294	4.23878	4.01586	0.105658	38.0082	6.92347e-18	4.8247e-17	-0.431348	0.136985	-0.147182	0.134688	-1.09276	0.289742	0.539524	-0.416404	0.167334	-0.124535	0.138339	-0.900219	0.38058	0.563231
Cavin2	Q66H98	1.7824	2.1229	1.95265	0.0806947	24.198	1.30257e-14	4.90914e-14	-0.426311	0.00774498	-0.209283	0.102866	-2.03452	0.0578039	0.220176	-0.432394	0.0134279	-0.209483	0.105654	-1.98272	0.0637971	0.174135
Cavin3	Q9Z1H9	0.555785	1.1097	0.83274	0.13127	6.34372	7.34209e-06	9.76849e-06	-0.437463	0.268637	-0.0844128	0.167337	-0.504448	0.620422	0.803447	-0.36302	0.36222	-0.000400016	0.171873	-0.0023274	0.99817	0.998598
Cbfb	Q66HA7	0.223742	0.823264	0.523503	0.142079	3.68458	0.00183835	0.00213513	-0.346285	0.417959	0.0358367	0.181116	0.197866	0.845497	0.927864	-0.662311	0.122648	-0.269831	0.186025	-1.45051	0.165118	0.326793
Cbl	A0A8I6G3R2	-2.39259	-2.10539	-2.24899	0.068062	-33.0432	7.25622e-17	4.11539e-16	-0.288385	0.0777205	-0.105332	0.0867624	-1.21403	0.241333	0.490023	-0.437506	-0.0614769	-0.249491	0.0891141	-2.79968	0.0123136	0.0614627
Cblb	Q8K4S7	-2.33652	-1.90667	-2.12159	0.101869	-20.8266	1.54228e-13	4.74283e-13	0.0905274	0.638481	0.364504	0.129858	2.80694	0.0121269	0.096888	0.0404386	0.603245	0.321842	0.133378	2.413	0.0273957	0.102751
Cbr1	P47727	3.1607	3.51968	3.34019	0.0850751	39.2616	4.01169e-18	2.93142e-17	-0.335047	0.122572	-0.106238	0.10845	-0.979602	0.341019	0.589827	0.181019	0.651042	0.41603	0.111389	3.73492	0.00164803	0.0163823
Cbr3	B2GV72	2.07912	2.51061	2.29487	0.102258	22.4419	4.51897e-14	1.51783e-13	-0.178871	0.371177	0.096153	0.130354	0.737628	0.4708	0.702139	0.361354	0.92631	0.643832	0.133888	4.80875	0.000163804	0.00376185
Cbx1	A0A8I5ZM96	0.523675	0.804517	0.664096	0.0665562	9.97798	1.59912e-08	2.56718e-08	-0.24694	0.111066	-0.067937	0.0848428	-0.80074	0.434331	0.673227	-0.304177	0.0635322	-0.120322	0.0871425	-1.38075	0.185239	0.352627
Cbx3	Q5RJK5	-1.31348	-0.530438	-0.92196	0.185572	-4.96822	0.000117119	0.000144984	0.0970961	1.09529	0.596191	0.236558	2.52027	0.0220143	0.132427	0.0761432	1.10139	0.588766	0.24297	2.4232	0.0268353	0.101175
Cbx5	B2RYU7	1.14776	1.44906	1.29841	0.0714055	18.1836	1.41007e-12	3.66021e-12	-0.23582	0.14827	-0.0437747	0.0910245	-0.480911	0.636711	0.811059	-0.586963	-0.192462	-0.389712	0.0934918	-4.16841	0.000644084	0.00877988
Cc2d1a	Q66HA5	-0.743178	-0.406804	-0.574991	0.0797164	-7.21296	1.45109e-06	2.02423e-06	-0.305463	0.123331	-0.0910663	0.101619	-0.896155	0.382685	0.627533	-0.354361	0.0860553	-0.134153	0.104373	-1.28532	0.215916	0.38972
Ccar1	A0A8I6A183	0.270969	0.406058	0.338514	0.0320144	10.5738	6.79275e-09	1.11742e-08	-0.0510798	0.121126	0.035023	0.0408106	0.858185	0.402728	0.644207	-0.148161	0.0287118	-0.0597247	0.0419167	-1.42484	0.172303	0.3361
Ccar2	F1LM55	0.836442	1.05646	0.94645	0.052141	18.1517	1.45069e-12	3.76147e-12	-0.0479614	0.232505	0.0922716	0.066467	1.38823	0.182991	0.42067	0.069741	0.357809	0.213775	0.0682686	3.13138	0.00608122	0.0389968
Ccdc134	Q5M862	-1.13372	-0.625293	-0.879509	0.120492	-7.29933	1.24212e-06	1.74107e-06	-0.0553998	0.592725	0.268663	0.153597	1.74913	0.0982981	0.296612	-0.0631085	0.602584	0.269738	0.157761	1.70979	0.105493	0.244367
Ccdc167	A0A8I6A193	-0.0134335	0.207506	0.0970362	0.0523599	1.85325	0.0812847	0.0868951	-0.257092	0.024552	-0.11627	0.066746	-1.74197	0.0995748	0.299302	-0.53546	-0.246182	-0.390821	0.0685552	-5.70083	2.60083e-05	0.00110228
Ccdc22	P86182	-0.526405	-0.272456	-0.399431	0.0601828	-6.63696	4.20033e-06	5.67264e-06	-0.2252	0.0985226	-0.0633388	0.0767183	-0.825602	0.420465	0.660448	-0.0576951	0.274802	0.108554	0.0787977	1.37762	0.186187	0.353853
Ccdc25	D4AAU6	-0.471411	-0.30476	-0.388086	0.0394943	-9.82637	2.00023e-08	3.19024e-08	-0.213647	-0.001207	-0.107427	0.0503455	-2.13379	0.0477246	0.200624	-0.262438	-0.0442399	-0.153339	0.0517102	-2.96535	0.00867159	0.0488162
Ccdc43	Q5BK07	-1.08312	-0.804555	-0.943836	0.0660157	-14.2971	6.614e-11	1.34414e-10	-0.297476	0.0576223	-0.119927	0.0841538	-1.42509	0.172233	0.407796	-0.157813	0.206911	0.0245491	0.0864348	0.284018	0.779827	0.867881
Ccdc47	Q5U2X6	0.416036	0.609977	0.513007	0.0459617	11.1616	3.02197e-09	5.12493e-09	0.0276177	0.274845	0.151231	0.0585898	2.58119	0.0194204	0.122842	-0.0545744	0.199354	0.0723899	0.0601779	1.20293	0.245489	0.422782
Ccdc50	Q810U0	-5.61095	-2.78279	-4.19687	0.670238	-6.26176	8.60032e-06	1.13841e-05	0.533144	4.13835	2.33575	0.854389	2.73382	0.0141391	0.104134	0.204731	3.90766	2.05619	0.877547	2.34311	0.0315432	0.111068
Ccdc51	Q5PPN7	-2.05824	-1.77309	-1.91567	0.0675759	-28.3483	9.39651e-16	4.4249e-15	-0.279708	0.0837829	-0.0979624	0.0861428	-1.13721	0.271226	0.521641	-0.156066	0.217277	0.0306055	0.0884777	0.345912	0.733653	0.839335
Ccdc6	D4AEK9	-1.86303	-1.56231	-1.71267	0.0712657	-24.0322	1.45953e-14	5.44781e-14	-0.21355	0.169788	-0.021881	0.0908463	-0.240857	0.812547	0.914487	-0.147068	0.24666	0.0497959	0.0933087	0.533668	0.60048	0.744136
Ccdc85c	A0A8I5YBH3	-1.06617	-0.637254	-0.851711	0.101647	-8.37911	1.93222e-07	2.87612e-07	-0.53936	0.00739846	-0.265981	0.129575	-2.05272	0.055823	0.216633	-0.648958	-0.08738	-0.368169	0.133087	-2.76638	0.0132064	0.0646047
Ccdc9	M0RA86	-0.818211	-0.358411	-0.588311	0.108967	-5.39899	4.79741e-05	6.07206e-05	-0.0736322	0.5125	0.219434	0.138906	1.57973	0.132594	0.353232	-0.193694	0.408325	0.107316	0.142671	0.752191	0.462225	0.634964
Ccdc91	Q6AY97	-1.73637	-1.38042	-1.55839	0.0843562	-18.474	1.09044e-12	2.88352e-12	-0.250727	0.203025	-0.0238508	0.107534	-0.221799	0.827113	0.921955	-0.285122	0.180929	-0.0520963	0.110448	-0.47168	0.643152	0.775977
Ccdc93	Q5BJT7	-3.24057	-2.76013	-3.00035	0.113859	-26.3515	3.16863e-15	1.33927e-14	-0.0287431	0.583704	0.27748	0.145142	1.91178	0.0729104	0.252157	-0.104346	0.524701	0.210178	0.149076	1.40987	0.176612	0.341646
Ccl6	Q68FP3	-0.440495	-0.0194751	-0.229985	0.0997764	-2.305	0.0340452	0.0371272	0.253745	0.790442	0.522094	0.12719	4.10482	0.000738977	0.0239244	0.31797	0.869214	0.593592	0.130638	4.54379	0.000287543	0.00513611
Ccs	Q9JK72	-0.711101	-0.292973	-0.502037	0.099091	-5.06642	9.53824e-05	0.000118833	-0.159246	0.373764	0.107259	0.126317	0.849128	0.407609	0.649888	0.00620281	0.55366	0.279931	0.129741	2.15762	0.0455568	0.140467
Cct2	Q5XIM9	2.67218	2.8211	2.74664	0.0352928	77.8244	3.80516e-23	1.19058e-21	-0.0592801	0.13056	0.0356397	0.0449896	0.792176	0.439173	0.676834	-0.104375	0.0906107	-0.00688196	0.0462091	-0.148931	0.883361	0.931726
Cct3	Q6P502	2.87716	2.97281	2.92499	0.0226663	129.045	7.1279e-27	1.27809e-24	-0.0855353	0.0363868	-0.0245742	0.028894	-0.850495	0.40687	0.649376	-0.0734277	0.0517992	-0.0108142	0.0296772	-0.364395	0.720056	0.829479
Cct4	Q7TPB1	3.11919	3.27098	3.19509	0.0359732	88.8185	4.04636e-24	1.88641e-22	-0.212169	-0.018669	-0.115419	0.045857	-2.51693	0.0221656	0.132779	-0.204317	-0.00557272	-0.104945	0.0471	-2.22813	0.0396628	0.129487
Cct5	Q68FQ0	2.05698	2.18304	2.12001	0.0298756	70.9612	1.81972e-22	4.32833e-21	-0.228438	-0.0677375	-0.148088	0.0380841	-3.88845	0.00118093	0.0299212	-0.187319	-0.0222622	-0.10479	0.0391164	-2.67894	0.0158563	0.0725437
Cct6a	F7ELS2	1.7227	2.019	1.87085	0.0702186	26.6432	2.63876e-15	1.12977e-14	-0.152701	0.225005	0.0361518	0.0895115	0.403879	0.691337	0.842838	-0.247178	0.140765	-0.0532067	0.0919377	-0.578726	0.570363	0.7217
Cct6a-ps3	A0A8I6AGL9	2.14716	2.33131	2.23923	0.0436411	51.3102	4.3972e-20	5.23686e-19	-0.234071	0.000674315	-0.116698	0.0556317	-2.09769	0.0511877	0.206434	-0.292943	-0.0518347	-0.172389	0.0571396	-3.01697	0.00776828	0.045505
Cct6a-ps7	A0A8I6GM53	3.67864	3.78742	3.73303	0.0257778	144.815	1.00568e-27	2.93031e-25	-0.0705449	0.0681141	-0.00121541	0.0328604	-0.0369871	0.970926	0.984947	-0.0966468	0.0457705	-0.0254381	0.0337511	-0.753697	0.461344	0.634637
Cct7	A0A8I6AR12	2.67011	2.76832	2.71921	0.0232762	116.824	3.86142e-26	4.00373e-24	-0.0158822	0.10932	0.0467189	0.0296714	1.57454	0.133787	0.354989	0.0549542	0.18355	0.119252	0.0304756	3.91303	0.00111959	0.0128999
Cct8	D4ACB8	2.41046	2.57308	2.49177	0.03854	64.6542	8.80671e-22	1.71786e-20	-0.23232	-0.0250139	-0.128667	0.049129	-2.61896	0.0179609	0.117439	-0.241665	-0.0287391	-0.135202	0.0504607	-2.67935	0.0158428	0.0725437
Ccz1b	A0A140UHX9	-0.0460755	0.157096	0.0555102	0.0481491	1.15288	0.264912	0.276168	0.00871423	0.267708	0.138211	0.0613783	2.25179	0.0378484	0.17629	-0.00584126	0.260173	0.127166	0.063042	2.01716	0.0597537	0.167151
Cd14	Q63691	-1.62065	-1.05111	-1.33588	0.134975	-9.89726	1.80093e-08	2.88223e-08	-0.784481	-0.0584528	-0.421467	0.17206	-2.44954	0.025437	0.143221	-0.631757	0.11395	-0.258903	0.176723	-1.46502	0.161165	0.321365
Cd151	Q9QZA6	0.549703	0.865351	0.707527	0.0748046	9.45834	3.48005e-08	5.45528e-08	-0.326425	0.0759481	-0.125239	0.0953575	-1.31336	0.206513	0.447381	-0.339053	0.074227	-0.132413	0.0979422	-1.35195	0.194106	0.364007
Cd180	D3ZIP2	-7.7044	-3.49097	-5.59768	0.998529	-5.60593	3.14903e-05	4.03097e-05	-1.59651	3.77457	1.08903	1.27288	0.855563	0.404137	0.6459	-2.9438	2.57286	-0.18547	1.30738	-0.141864	0.888855	0.934518
Cd1d	Q63493	0.493595	0.800102	0.646849	0.0726382	8.90507	8.23579e-08	1.25598e-07	-0.361045	0.0296753	-0.165685	0.0925959	-1.78933	0.0913917	0.284425	-0.332439	0.0688718	-0.131784	0.0951057	-1.38566	0.183763	0.350534
Cd2ap	F1LRS8	0.581224	0.713839	0.647532	0.0314281	20.6036	1.83987e-13	5.5734e-13	0.011315	0.180367	0.0958409	0.0400631	2.39225	0.0285709	0.154546	0.0168821	0.190516	0.103699	0.0411491	2.52008	0.0220227	0.0891231
Cd2bp2	B4F786	-7.1147	-4.50225	-5.80848	0.619117	-9.38186	3.91188e-08	6.10756e-08	-2.07373	1.2565	-0.408616	0.789223	-0.517745	0.611308	0.798073	-1.34107	2.07943	0.369179	0.810615	0.455431	0.654563	0.783861
Cd34	B1PLB1	-1.99353	-1.50698	-1.75026	0.115307	-15.1792	2.56405e-11	5.50096e-11	-0.433742	0.186492	-0.123625	0.146988	-0.841057	0.41199	0.653966	-0.494663	0.142382	-0.17614	0.150972	-1.16671	0.259434	0.439589
Cd36	Q07969	0.236319	1.16338	0.699847	0.219701	3.18545	0.00541437	0.00612516	-1.30841	-0.126635	-0.717521	0.280065	-2.56198	0.0202052	0.124929	-1.41635	-0.20255	-0.809451	0.287656	-2.81395	0.0119491	0.0604851
Cd38	Q64244	-0.501239	0.480488	-0.0103753	0.232657	-0.0445948	0.96495	0.967119	-0.640502	0.610959	-0.0147718	0.296581	-0.0498069	0.960857	0.98131	-1.00407	0.281311	-0.36138	0.30462	-1.18633	0.251807	0.430324
Cd44	P26051	2.72281	2.9118	2.81731	0.0447864	62.9054	1.40109e-21	2.55152e-20	-0.047496	0.19341	0.072957	0.0570917	1.27789	0.218462	0.463363	-0.146535	0.1009	-0.0228174	0.0586392	-0.389115	0.702022	0.815353
Cd47	P97829	-0.615587	-0.0584646	-0.337026	0.132031	-2.55263	0.0205982	0.0226804	-0.686748	0.0234457	-0.331651	0.168307	-1.97051	0.0652888	0.238077	-0.675332	0.0541117	-0.31061	0.172869	-1.79679	0.0901579	0.219831
Cd48	P10252	0.916926	1.27708	1.097	0.0853529	12.8526	3.49673e-10	6.51809e-10	-0.475072	-0.0159587	-0.245515	0.108804	-2.25649	0.0374974	0.175163	-0.638632	-0.167075	-0.402854	0.111753	-3.60485	0.00218576	0.0197481
Cd59	P27274	1.47092	2.07784	1.77438	0.143833	12.3364	6.58394e-10	1.19063e-09	-0.589168	0.184507	-0.202331	0.183351	-1.10351	0.28518	0.535014	-0.162271	0.632374	0.235051	0.188321	1.24814	0.228897	0.403518
Cd74	P10247	0.14262	0.780869	0.461745	0.151257	3.05272	0.00719728	0.00808134	-0.139636	0.673974	0.267169	0.192815	1.38562	0.183774	0.421353	-0.225356	0.610307	0.192475	0.198042	0.971892	0.344731	0.527968
Cd79b	A0A8J8XPU7	-7.84414	-2.34836	-5.09625	1.30243	-3.91288	0.00111996	0.00131187	-2.75437	4.2514	0.748515	1.66028	0.450837	0.657804	0.821727	-4.87024	2.32541	-1.27242	1.70528	-0.746163	0.465763	0.637893
Cd81	Q62745	-0.878149	-0.382785	-0.630467	0.117395	-5.37047	5.08615e-05	6.43114e-05	-0.607615	0.0238539	-0.29188	0.14965	-1.95042	0.0678121	0.242811	-0.472714	0.175871	-0.148422	0.153706	-0.965618	0.347772	0.529322
Cd82	O70352	-0.456058	-0.0962847	-0.276171	0.0852618	-3.2391	0.00482386	0.00546775	-0.311159	0.147464	-0.0818473	0.108688	-0.753049	0.461722	0.695493	-0.48392	-0.0128661	-0.248393	0.111634	-2.22507	0.0399035	0.13
Cd9	P40241	1.51856	1.98425	1.75141	0.110363	15.8696	1.26199e-11	2.81234e-11	-0.567631	0.0260094	-0.270811	0.140685	-1.92494	0.071137	0.249729	-0.578504	0.0312266	-0.273639	0.144499	-1.89371	0.0754099	0.194874
Cda	D4AC20	-0.428568	0.318964	-0.054802	0.177156	-0.309344	0.760819	0.769568	-0.28023	0.67269	0.19623	0.22583	0.868928	0.396989	0.640672	0.344581	1.32333	0.833955	0.231951	3.59539	0.00223111	0.0200745
Cdc16	Q4V884	-0.880865	-0.653615	-0.76724	0.0538553	-14.2463	6.99569e-11	1.418e-10	-0.339666	-0.0499792	-0.194823	0.0686523	-2.83782	0.0113627	0.0949334	-0.356452	-0.0589124	-0.207682	0.0705131	-2.9453	0.00904943	0.0499863
Cdc37	Q63692	0.30082	0.535117	0.417968	0.0555254	7.52751	8.27658e-07	1.17459e-06	-0.173382	0.125289	-0.0240464	0.0707813	-0.339728	0.738223	0.87189	-0.223907	0.0828597	-0.0705236	0.0726999	-0.970065	0.345615	0.528627
Cdc40	B2RYC1	-1.34751	-1.08626	-1.21688	0.0619125	-19.6549	3.97671e-13	1.12908e-12	-0.150726	0.182301	0.0157872	0.0789233	0.200032	0.843829	0.927864	-0.415992	-0.0739384	-0.244965	0.0810625	-3.02193	0.00768654	0.0451887
Cdc42	Q8CFN2	2.91277	3.03416	2.97346	0.0287678	103.361	3.08707e-25	2.21414e-23	-0.126344	0.0283981	-0.048973	0.036672	-1.33543	0.199341	0.438961	-0.0982454	0.060691	-0.0187772	0.037666	-0.498518	0.624507	0.76254
Cdc42bpa	O54874	-2.4456	-1.88328	-2.16444	0.133263	-16.2419	8.70744e-12	1.98877e-11	-0.61835	0.0984704	-0.25994	0.169878	-1.53016	0.144372	0.369974	-0.180864	0.555386	0.187261	0.174482	1.07324	0.298163	0.481648
Cdc42bpb	Q7TT49	-3.5906	-3.13448	-3.36254	0.108094	-31.1077	1.99295e-16	1.05581e-15	0.0876378	0.669072	0.378355	0.137793	2.74583	0.0137881	0.10252	-0.0156304	0.581564	0.282967	0.141528	1.99937	0.061812	0.170312
Cdc42ep4	B1WC33	-1.68212	-1.01749	-1.34981	0.157509	-8.56969	1.41305e-07	2.11958e-07	-0.420874	0.426368	0.00274701	0.200786	0.0136813	0.989244	0.99372	-0.48198	0.388226	-0.0468774	0.206228	-0.227309	0.822895	0.895249
Cdc5l	O08837	0.725271	0.884739	0.805005	0.0377919	21.301	1.06586e-13	3.3552e-13	0.0316608	0.234943	0.133302	0.0481754	2.76701	0.0131888	0.100486	-0.103849	0.104944	0.000547665	0.0494812	0.0110681	0.991298	0.995041
Cdh1	Q9R0T4	1.84759	2.0568	1.95219	0.0495825	39.3727	3.8255e-18	2.82191e-17	-0.238451	0.0282524	-0.1051	0.0632055	-1.66282	0.114673	0.323025	-0.220964	0.0529691	-0.0839974	0.0649187	-1.29389	0.213008	0.385807
Cdh11	F1MAH6	-2.63993	-2.10874	-2.37433	0.125886	-18.861	7.78561e-13	2.10537e-12	-0.615083	0.0620579	-0.276513	0.160474	-1.7231	0.103009	0.304775	-0.697535	-0.00203987	-0.349787	0.164824	-2.12219	0.0488133	0.147877
Cdh13	Q8R490	0.35234	0.773353	0.562847	0.0997748	5.64117	2.93272e-05	3.76338e-05	-0.626905	-0.0902174	-0.358561	0.127188	-2.81914	0.0118193	0.0964696	-0.710949	-0.159714	-0.435331	0.130636	-3.3324	0.00394418	0.0292799
Cdh17	P55281	5.22089	5.502	5.36144	0.0666198	80.4783	2.15498e-23	7.49741e-22	-0.126908	0.231439	0.0522654	0.0849239	0.615438	0.546417	0.756718	-0.0469781	0.321082	0.137052	0.0872258	1.57124	0.134553	0.28552
Cdhr2	D3ZAN2	1.16692	1.3937	1.28031	0.0537436	23.8226	1.687e-14	6.18302e-14	-0.32995	-0.0408631	-0.185406	0.0685099	-2.70627	0.0149776	0.107533	-0.000215523	0.296707	0.148246	0.0703669	2.10675	0.0502977	0.150217
Cdhr5	Q9JIK1	3.13861	3.52211	3.33036	0.0908859	36.6433	1.28008e-17	8.44089e-17	-0.355998	0.132877	-0.11156	0.115857	-0.962913	0.349089	0.598469	0.242805	0.744931	0.493868	0.118998	4.15023	0.000669877	0.00899991
Cdipt	P70500	0.0167646	0.558144	0.287454	0.1283	2.24048	0.0387058	0.0420327	-0.386989	0.303137	-0.0419262	0.163551	-0.256349	0.800758	0.909633	0.189195	0.898027	0.543611	0.167984	3.23608	0.00485534	0.0334941
Cdk11b	P46892	-0.948374	-0.523398	-0.735886	0.100714	-7.30668	1.22584e-06	1.71875e-06	-0.213401	0.328339	0.0574691	0.128386	0.447629	0.660073	0.822419	-0.646047	-0.0896224	-0.367835	0.131866	-2.78946	0.0125812	0.0624636
Cdk17	O35831	-2.96443	-2.42041	-2.69242	0.128926	-20.8834	1.47491e-13	4.55366e-13	-0.473549	0.219944	-0.126802	0.164349	-0.771544	0.450977	0.68618	-0.388873	0.323417	-0.0327279	0.168804	-0.193881	0.848567	0.910057
Cdk18	O35832	-1.48572	-1.11976	-1.30274	0.0867278	-15.021	3.0282e-11	6.42872e-11	0.0948407	0.561349	0.328095	0.110557	2.96766	0.00862908	0.0846309	0.3935	0.872653	0.633076	0.113553	5.57514	3.35143e-05	0.00134809
Cdk2	Q63699	0.302059	0.508968	0.405514	0.0490348	8.26991	2.31636e-07	3.42495e-07	-0.194305	0.0694535	-0.0624255	0.0625074	-0.998691	0.331949	0.582002	-0.353063	-0.0821557	-0.217609	0.0642016	-3.38947	0.00348635	0.0269989
Cdk2ap1	B0BN48	-3.51591	-0.382207	-1.94906	0.742648	-2.62447	0.0177571	0.0196077	-0.196187	3.79852	1.80116	0.946695	1.90258	0.0741737	0.254734	0.155724	4.2587	2.20721	0.972355	2.26997	0.0365071	0.122355
Cdk5rap3	Q9JLH7	-0.333412	-0.173507	-0.253459	0.0378955	-6.68837	3.81319e-06	5.16927e-06	-0.104867	0.0989729	-0.00294704	0.0483075	-0.0610058	0.952066	0.977945	-0.149172	0.0601927	-0.0444898	0.0496169	-0.896666	0.38242	0.564726
Cdk6	F1MA87	-1.62624	-1.23905	-1.43265	0.0917593	-15.6131	1.63696e-11	3.60147e-11	-0.0395113	0.454062	0.207275	0.116971	1.77203	0.0943113	0.289117	-0.0664472	0.440504	0.187028	0.120141	1.55674	0.137952	0.289961
Cdk7	P51952	-2.39906	-1.78618	-2.09262	0.145247	-14.4074	5.85958e-11	1.20129e-10	-0.713209	0.0680725	-0.322568	0.185154	-1.74216	0.099541	0.299302	-0.856592	-0.0541345	-0.455363	0.190173	-2.39448	0.0284424	0.10507
Cdk9	Q641Z4	-1.85169	-1.49322	-1.67246	0.0849538	-19.6866	3.8733e-13	1.1024e-12	0.028775	0.485741	0.257258	0.108295	2.37552	0.0295518	0.157812	-0.0145936	0.454759	0.220083	0.111231	1.97861	0.0642955	0.174983
Cdkn1b	O08769	0.0176381	0.2657	0.141669	0.0587875	2.40985	0.0275715	0.0301379	-0.170439	0.145778	-0.0123306	0.0749396	-0.16454	0.871247	0.941339	-0.209381	0.115408	-0.0469865	0.0769709	-0.610446	0.549641	0.705205
Cdkn2aip	Q5U2X0	-0.407753	-0.238687	-0.32322	0.0400666	-8.06706	3.25718e-07	4.75868e-07	-0.16923	0.0462882	-0.0614709	0.0510751	-1.20354	0.24526	0.495194	-0.226562	-0.00520222	-0.115882	0.0524595	-2.20898	0.0411899	0.132562
Cds1	O35052	-1.43752	-0.977614	-1.20756	0.108991	-11.0795	3.37732e-09	5.70681e-09	-0.170999	0.415264	0.122132	0.138937	0.87905	0.39163	0.635909	-0.191421	0.410732	0.109656	0.142703	0.76842	0.452781	0.626214
Cds2	Q91XU8	-0.10268	0.204544	0.0509318	0.0728083	0.699533	0.493681	0.505278	-0.24054	0.151096	-0.0447218	0.0928128	-0.481849	0.636058	0.811059	-0.254313	0.147938	-0.0531877	0.0953285	-0.557941	0.584158	0.731701
Cdv3	Q5XIM5	0.361996	0.763913	0.562955	0.0952491	5.91034	1.71198e-05	2.22443e-05	-0.00161184	0.510733	0.25456	0.121419	2.09654	0.0513021	0.206716	-0.151975	0.374257	0.111141	0.12471	0.891193	0.385265	0.567132
Cela2a	P00774	-1.37405	1.80407	0.215013	0.753176	0.285475	0.77873	0.787513	-4.57184	-0.520516	-2.54618	0.960114	-2.65195	0.0167724	0.112717	-3.51573	0.645407	-1.43516	0.986138	-1.45534	0.163794	0.325078
Cela3b	D3ZFG3	-1.07772	-0.000913278	-0.539319	0.255191	-2.11339	0.0496542	0.0536596	-2.62267	-1.25	-1.93633	0.325306	-5.95235	1.57538e-05	0.00319323	-2.01925	-0.609374	-1.31431	0.334123	-3.93362	0.00107071	0.0126052
Celf1	Q4QQT3	-1.09913	-0.852027	-0.975579	0.0585602	-16.6594	5.79416e-12	1.35672e-11	-0.0729431	0.242052	0.0845544	0.0746499	1.13268	0.273072	0.523248	-0.171878	0.151655	-0.0101116	0.0766733	-0.131879	0.896628	0.939133
Celf2	Q792H5	-1.08091	-0.210324	-0.645615	0.206317	-3.12923	0.00610935	0.00688465	-0.666437	0.443343	-0.111547	0.263004	-0.424127	0.676792	0.833048	-1.27147	-0.131605	-0.701536	0.270133	-2.597	0.0187962	0.0804666
Cend1	Q5FVI4	-4.1174	-2.49996	-3.30868	0.383313	-8.63179	1.27732e-07	1.92279e-07	-0.992751	1.06909	0.0381683	0.48863	0.0781129	0.93865	0.972829	-1.86965	0.248079	-0.810783	0.501874	-1.61551	0.124605	0.271327
Cenpv	D4A9A3	1.06828	1.27702	1.17265	0.0494675	23.7055	1.83017e-14	6.66063e-14	-0.165978	0.100108	-0.0329352	0.063059	-0.522292	0.608207	0.797804	-0.0664739	0.206824	0.0701751	0.0647682	1.08348	0.293724	0.476956
Cep170b	D4A1G8	-4.14612	-3.44797	-3.79705	0.165455	-22.9492	3.12606e-14	1.08194e-13	-0.0875384	0.802441	0.357451	0.210914	1.69477	0.108357	0.314565	-0.269576	0.644527	0.187476	0.216631	0.865415	0.398859	0.579201
Cep250	F1M7J7	-4.36113	0.0232558	-2.16894	1.03904	-2.08743	0.0522132	0.0563207	-2.86633	2.72268	-0.0718232	1.32453	-0.0542256	0.957388	0.979871	-1.21004	4.53046	1.66021	1.36043	1.22036	0.238986	0.415078
Cers2	G3V8V4	-1.8046	-1.327	-1.5658	0.113184	-13.8341	1.10995e-10	2.17602e-10	-0.196329	0.412489	0.10808	0.144282	0.749089	0.464043	0.696122	-0.318921	0.306399	-0.00626079	0.148193	-0.0422475	0.966794	0.982157
Cert1	D4ACN6	-1.51668	-1.24841	-1.38255	0.0635766	-21.7462	7.58788e-14	2.45658e-13	-0.198126	0.143852	-0.0271371	0.0810446	-0.334842	0.741841	0.87379	-0.317475	0.033773	-0.141851	0.0832413	-1.70409	0.106572	0.245109
Ces1c	P10959	1.8208	2.44183	2.13131	0.147177	14.4813	5.40472e-11	1.11244e-10	-0.866993	-0.0753287	-0.471161	0.187615	-2.51132	0.0224218	0.13333	-1.47959	-0.666468	-1.07303	0.1927	-5.5684	3.39757e-05	0.0013538
Ces1d	P16303	0.367395	2.87826	1.62283	0.595044	2.72724	0.0143352	0.0158668	-3.74231	-0.541575	-2.14194	0.758535	-2.82379	0.011704	0.0962326	-3.79606	-0.50857	-2.15232	0.779095	-2.76259	0.0133119	0.0649846
Ces1e	Q63108	0.35325	1.21316	0.783206	0.203788	3.84324	0.00130267	0.0015213	-0.197623	0.898553	0.350465	0.25978	1.34908	0.195006	0.434596	-0.552084	0.573804	0.0108598	0.266821	0.0407008	0.968009	0.982594
Ces1f	Q64573	-6.97239	-3.90976	-5.44107	0.725806	-7.4966	8.741e-07	1.23862e-06	-2.0387	1.8654	-0.0866508	0.925225	-0.0936538	0.926479	0.967356	0.252361	4.26229	2.25733	0.950303	2.37537	0.0295607	0.107593
Ces2a	Q8K3R0	-1.31346	-0.868	-1.09073	0.105569	-10.3319	9.57368e-09	1.55677e-08	-1.0545	-0.486647	-0.770576	0.134575	-5.726	2.47265e-05	0.00411696	-1.13526	-0.552008	-0.843632	0.138223	-6.10343	1.1704e-05	0.00067363
Ces2c	O70631	-1.25125	-0.553138	-0.902192	0.165443	-5.45319	4.29439e-05	5.44922e-05	-0.0888743	0.801043	0.356084	0.210899	1.68841	0.10959	0.316549	-0.57584	0.338198	-0.118821	0.216616	-0.548532	0.590458	0.737401
Ces2e	G3V7J5	1.36916	1.69669	1.53293	0.07762	19.7491	3.67797e-13	1.05259e-12	-0.158599	0.258919	0.0501598	0.0989465	0.506939	0.61871	0.802877	-0.092392	0.336443	0.122025	0.101628	1.2007	0.246331	0.423606
Ces2j	D3ZP14	-1.92974	0.584136	-0.672801	0.595757	-1.12932	0.274447	0.285851	-3.70992	-0.505345	-2.10763	0.759444	-2.77523	0.0129632	0.100044	-3.02658	0.264855	-1.38086	0.780029	-1.77027	0.0946122	0.227128
Cfap20	Q499T7	-3.0046	-2.52657	-2.76559	0.113288	-24.4121	1.12587e-14	4.30585e-14	-0.109873	0.4995	0.194813	0.144414	1.34899	0.195035	0.434596	0.222435	0.848325	0.53538	0.148328	3.60943	0.00216416	0.0196626
Cfap418	Q6AY71	-3.53998	-3.00617	-3.27308	0.126506	-25.8728	4.29636e-15	1.77567e-14	-0.453049	0.227429	-0.11281	0.161265	-0.699532	0.493681	0.718914	-0.378979	0.319944	-0.0295174	0.165636	-0.178207	0.860667	0.917804
Cfd	P32038	-3.93402	0.364515	-1.78475	1.0187	-1.75199	0.0977925	0.104184	-4.60158	0.877992	-1.8618	1.29859	-1.4337	0.169794	0.4049	-6.00575	-0.377647	-3.1917	1.33379	-2.39295	0.02853	0.105243
Cfdp1	Q75UQ2	-2.2644	-1.89885	-2.08162	0.08663	-24.0289	1.46281e-14	5.45569e-14	-0.0950601	0.370922	0.137931	0.110432	1.24901	0.228586	0.475744	-0.260685	0.217928	-0.0213785	0.113425	-0.188481	0.852731	0.912891
Cfh	G3V9R2	-0.266388	0.273825	0.00371838	0.128024	0.0290444	0.977167	0.978264	-1.25678	-0.568136	-0.912456	0.163199	-5.59106	3.24519e-05	0.00504302	-1.59729	-0.889986	-1.24364	0.167623	-7.41928	1.00255e-06	0.000127007
Cfi	Q9WUW3	-0.902379	-0.345765	-0.624072	0.131911	-4.73102	0.000193081	0.000235763	-0.745388	-0.0358411	-0.390615	0.168154	-2.32296	0.0328441	0.165261	-1.45276	-0.723977	-1.08837	0.172712	-6.30164	7.96232e-06	0.000556335
Cfl1	P45592	3.56654	3.85377	3.71015	0.0680714	54.5039	1.58463e-20	2.09874e-19	0.00968975	0.375845	0.192768	0.0867743	2.22148	0.0401871	0.182604	0.0112922	0.387373	0.199332	0.0891264	2.23651	0.0390109	0.128167
Cfl2	M0RC65	0.287853	0.852788	0.570321	0.133883	4.25986	0.000528769	0.000629982	-0.0255828	0.694571	0.334494	0.170668	1.95992	0.0666086	0.240348	-0.53167	0.208004	-0.161833	0.175293	-0.923214	0.368814	0.550647
Cggbp1	D4ADB4	-1.56109	-1.06648	-1.31378	0.117217	-11.2081	2.83839e-09	4.8294e-09	-0.41179	0.218718	-0.0965359	0.149423	-0.646059	0.526867	0.74384	-0.638818	0.00878088	-0.315019	0.153473	-2.0526	0.0558355	0.160188
Cgn	A0A8I6A4L9	0.825765	1.07078	0.948272	0.0580649	16.3312	7.97426e-12	1.83223e-11	0.0328339	0.345165	0.188999	0.0740185	2.55341	0.0205652	0.126819	0.13225	0.453046	0.292648	0.0760247	3.84938	0.0012854	0.0139455
Cgref1	P97586	-0.311774	0.0679181	-0.121928	0.0899822	-1.35502	0.193144	0.203122	-0.00449806	0.479516	0.237509	0.114705	2.0706	0.053936	0.212077	-0.214227	0.282906	0.0343396	0.117814	0.291472	0.774217	0.865149
Chchd3	A0A8I6AGG9	0.875009	1.25021	1.06261	0.0889182	11.9504	1.07201e-09	1.90026e-09	-0.0350021	0.443289	0.204143	0.113349	1.80102	0.089466	0.281438	0.312182	0.803437	0.557809	0.116421	4.7913	0.000169956	0.0038277
Chd2	A0A0G2KA92	-3.10072	-2.51784	-2.80928	0.138136	-20.337	2.27704e-13	6.78311e-13	-0.341249	0.401783	0.030267	0.17609	0.171884	0.865558	0.938519	-0.540096	0.223077	-0.158509	0.180862	-0.876408	0.393024	0.574697
Chd4	E9PU01	0.545268	0.716443	0.630855	0.0405664	15.5512	1.74401e-11	3.82615e-11	-0.144891	0.0733158	-0.0357874	0.0517122	-0.692049	0.498251	0.721427	-0.163414	0.0607068	-0.0513536	0.0531139	-0.966859	0.347169	0.529322
Chd5	D3ZD32	0.94171	1.12621	1.03396	0.043723	23.6479	1.90518e-14	6.88524e-14	-0.200505	0.0346811	-0.0829119	0.0557361	-1.48758	0.155176	0.384189	-0.250638	-0.00907764	-0.129858	0.0572469	-2.26839	0.036622	0.122652
Chdh	Q6UPE0	0.936149	1.16698	1.05156	0.0547045	19.2227	5.71479e-13	1.57834e-12	0.0321151	0.32637	0.179243	0.0697348	2.57035	0.0198597	0.124277	0.30782	0.610051	0.458936	0.071625	6.40748	6.49606e-06	0.00049647
Cherp	D3ZAX5	-0.0174414	0.181907	0.082233	0.0472432	1.74063	0.0998154	0.106266	-0.279884	-0.025763	-0.152823	0.0602235	-2.53761	0.0212445	0.129593	-0.276618	-0.0156092	-0.146114	0.0618558	-2.36216	0.030358	0.108952
Chga	P10354	-1.84422	-1.145	-1.49461	0.165707	-9.01961	6.87039e-08	1.055e-07	0.0503187	0.941656	0.495987	0.211236	2.34803	0.0312335	0.162045	-0.156966	0.758531	0.300782	0.216961	1.38634	0.183558	0.350508
Chgb	O35314	-1.18373	-0.717697	-0.950712	0.110443	-8.60813	1.32734e-07	1.99551e-07	-0.17045	0.423624	0.126587	0.140788	0.89913	0.381143	0.626768	-0.117482	0.492695	0.187606	0.144604	1.29738	0.211832	0.384415
Chid1	A0JPQ9	0.199553	0.390813	0.295183	0.0453262	6.51241	5.31714e-06	7.13544e-06	-0.0745059	0.169304	0.0473988	0.0577798	0.820335	0.423379	0.662734	-0.0738972	0.176521	0.0513118	0.0593459	0.864622	0.399283	0.579352
Chl1	M0RC17	-1.45692	-1.00193	-1.22943	0.107827	-11.4019	2.19095e-09	3.75938e-09	-0.931003	-0.351002	-0.641003	0.137453	-4.66343	0.000222857	0.0125176	-0.843978	-0.248256	-0.546117	0.141179	-3.86826	0.00123379	0.0136244
Chmp1a	A0A8I6GLB8	0.658932	0.927407	0.79317	0.0636251	12.4663	5.60363e-10	1.01968e-09	-0.162455	0.179784	0.00866437	0.0811064	0.106827	0.916177	0.962419	-0.00856696	0.342949	0.167191	0.0833048	2.00698	0.0609245	0.168888
Chmp1b2	G3V6A6	2.39632	2.58713	2.49173	0.0452181	55.1046	1.31653e-20	1.78941e-19	-0.276774	-0.0335455	-0.15516	0.057642	-2.69178	0.0154376	0.108728	-0.219316	0.0305045	-0.0944059	0.0592044	-1.59458	0.129229	0.277495
Chmp2a	B2RZB5	0.769635	1.02714	0.898388	0.0610258	14.7214	4.16717e-11	8.72747e-11	0.110363	0.438621	0.274492	0.077793	3.5285	0.00257961	0.0442137	0.20873	0.545885	0.377307	0.0799016	4.72215	0.000196744	0.00413162
Chmp2b	F1M8B7	-1.47918	-1.0919	-1.28554	0.0917812	-14.0065	9.1376e-11	1.81352e-10	-0.585696	-0.0920052	-0.338851	0.116999	-2.89619	0.0100432	0.0912701	-0.327893	0.179179	-0.0743568	0.12017	-0.618764	0.544275	0.701523
Chmp3	Q8CGS4	0.609313	0.842618	0.725965	0.0552904	13.13	2.5099e-10	4.75271e-10	-0.25363	0.0437773	-0.104926	0.0704818	-1.4887	0.154883	0.383882	-0.226988	0.0784804	-0.0742538	0.0723922	-1.02572	0.319401	0.504581
Chmp4b	A0A8I5ZP83	2.41194	2.57752	2.49473	0.0392412	63.5742	1.17137e-21	2.19314e-20	-0.158993	0.0520851	-0.0534541	0.050023	-1.06859	0.300193	0.549902	-0.192126	0.0246742	-0.0837257	0.0513789	-1.62958	0.121579	0.266394
Chmp4c	Q569C1	-5.70153	-3.96047	-4.831	0.412609	-11.7084	1.46464e-09	2.56216e-09	-0.72016	1.49926	0.389551	0.525975	0.740627	0.469027	0.700385	-1.29578	0.983796	-0.155994	0.540232	-0.288754	0.776261	0.865918
Chmp5	Q4QQV8	0.196817	0.698174	0.447496	0.118815	3.76631	0.00153943	0.0017951	0.0304351	0.669542	0.349989	0.15146	2.31076	0.0336558	0.167011	-0.0271753	0.629255	0.30104	0.155566	1.93513	0.0697902	0.185709
Chmp6	D3ZDR2	-0.180522	0.0734056	-0.0535583	0.0601777	-0.890002	0.385887	0.398484	-0.205116	0.118579	-0.0432684	0.0767118	-0.564038	0.580094	0.780434	-0.128275	0.204194	0.0379597	0.0787911	0.481777	0.636108	0.77067
Chordc1	D4A4T9	0.489963	0.725154	0.607559	0.0557373	10.9004	4.31334e-09	7.21263e-09	-0.260626	0.0391845	-0.110721	0.0710514	-1.55832	0.137578	0.360128	-0.299447	0.00848996	-0.145479	0.0729773	-1.99348	0.0625084	0.172129
Chp1	P61023	1.11633	1.34462	1.23047	0.0541005	22.7442	3.62454e-14	1.24182e-13	-0.303429	-0.0124226	-0.157926	0.0689649	-2.28994	0.0350838	0.169669	-0.0198976	0.278997	0.12955	0.0708342	1.82891	0.0850112	0.211259
Chp2	Q810D1	-0.521398	-0.193343	-0.357371	0.077745	-4.5967	0.000256857	0.000311319	-0.210211	0.207979	-0.00111607	0.0991058	-0.0112614	0.991146	0.994905	0.168096	0.597621	0.382858	0.101792	3.76118	0.00155668	0.0158802
Chrac1	D3ZAR9	-2.40044	-1.96269	-2.18156	0.103743	-21.0286	1.31653e-13	4.09998e-13	-0.307087	0.250944	-0.0280714	0.132247	-0.212266	0.834424	0.92577	-0.200656	0.372501	0.0859226	0.135831	0.63257	0.535431	0.696158
Chtop	Q498T2	-1.93877	-1.64411	-1.79144	0.0698314	-25.6537	4.94754e-15	2.01797e-14	0.102248	0.47787	0.290059	0.0890179	3.25843	0.00462696	0.0589284	-0.0259869	0.359817	0.166915	0.0914307	1.82559	0.0855311	0.212438
Chtopl1	M0RDD7	-1.79553	-0.948253	-1.37189	0.200794	-6.83232	2.91425e-06	3.9819e-06	-0.0881281	0.991944	0.451908	0.255964	1.76552	0.0954305	0.291736	-0.369888	0.73946	0.184786	0.262902	0.70287	0.491651	0.658264
Ciao1	Q5M7T1	0.215967	0.437803	0.326885	0.0525722	6.21782	9.36494e-06	1.23576e-05	-0.283385	-0.000599038	-0.141992	0.0670167	-2.11875	0.0491403	0.203457	-0.273724	0.0167267	-0.128499	0.0688332	-1.86681	0.0792724	0.20239
Ciao3	Q5BK18	-1.39283	-1.19512	-1.29397	0.0468539	-27.6172	1.45209e-15	6.57245e-15	-0.184914	0.0671131	-0.0589003	0.0597272	-0.986155	0.337886	0.587112	-0.117787	0.141071	0.0116419	0.0613461	0.189775	0.851733	0.912194
Ciapin1	Q5XID1	-1.30774	-0.979972	-1.14386	0.0776775	-14.7257	4.14805e-11	8.69132e-11	-0.545234	-0.127408	-0.336321	0.0990197	-3.3965	0.00343366	0.0516386	-0.420754	0.00839801	-0.206178	0.101704	-2.02724	0.0586144	0.164813
Cib1	Q9R010	0.690027	0.8761	0.783064	0.0440971	17.7577	2.06971e-12	5.21848e-12	-0.0912692	0.145929	0.0273297	0.056213	0.486182	0.633046	0.810641	0.13895	0.382578	0.260764	0.0577366	4.51644	0.000304846	0.00537512
Cirbp	P60825	-0.506691	0.0711933	-0.217749	0.136951	-1.58997	0.130264	0.137896	-0.462499	0.274162	-0.0941689	0.174579	-0.539404	0.596603	0.790609	-0.189251	0.567377	0.189063	0.179311	1.05438	0.306463	0.490973
Cisd1	B0K020	1.3727	1.65974	1.51622	0.0680258	22.2889	5.05766e-14	1.68782e-13	-0.306214	0.0596963	-0.123259	0.0867162	-1.42141	0.173284	0.409421	-0.13124	0.244589	0.0566743	0.0890667	0.636313	0.533047	0.694346
Cisd2	D4AAE9	-1.85097	-1.54368	-1.69733	0.0728236	-23.3074	2.42098e-14	8.55693e-14	-0.361258	0.0304603	-0.165399	0.0928323	-1.78169	0.0926707	0.287064	-0.366527	0.0358085	-0.165359	0.0953485	-1.73426	0.100966	0.237969
Ckap4	D3ZH41	0.400298	0.567946	0.484122	0.0397304	12.1852	7.95801e-10	1.42913e-09	-0.0761712	0.137539	0.0306837	0.0506465	0.60584	0.552625	0.759534	-0.0127977	0.206705	0.0969534	0.0520193	1.8638	0.079716	0.202941
Ckap5	A0A8I6ALB1	-0.283282	-0.0644861	-0.173884	0.051852	-3.35347	0.00376861	0.00429671	-0.204939	0.0739729	-0.065483	0.0660986	-0.990687	0.335731	0.585271	-0.34109	-0.0546181	-0.197854	0.0678902	-2.91432	0.00966459	0.0524979
Ckb	P07335	4.96587	5.23513	5.1005	0.0638109	79.9316	2.41905e-23	8.11338e-22	-0.0493477	0.293891	0.122271	0.0813432	1.50315	0.151149	0.379663	-0.173085	0.179457	0.00318624	0.083548	0.0381366	0.970023	0.983739
Ckm	P00564	4.8158	5.16684	4.99132	0.083194	59.9961	3.12301e-21	5.1447e-20	-0.156072	0.291429	0.0676784	0.106052	0.638163	0.531871	0.746637	-0.245473	0.214157	-0.015658	0.108927	-0.143748	0.887389	0.934087
Ckmt1	P25809	3.88585	4.16942	4.02763	0.067204	59.9314	3.18059e-21	5.2211e-20	-0.26213	0.0993605	-0.0813847	0.0856687	-0.949993	0.355427	0.603424	-0.337831	0.0334578	-0.152186	0.0879907	-1.72957	0.10182	0.239377
Ckmt2	P09605	2.11582	2.47634	2.29608	0.0854406	26.8734	2.2871e-15	9.90936e-15	-0.39602	0.063564	-0.166228	0.108916	-1.52621	0.145348	0.37109	-0.337701	0.134341	-0.10168	0.111868	-0.908931	0.376093	0.558568
Clasp1	F1LNQ9	-1.93787	-1.33017	-1.63402	0.144016	-11.346	2.35979e-09	4.03867e-09	-0.67917	0.0954945	-0.291838	0.183586	-1.58965	0.130337	0.348249	-0.324616	0.471045	0.0732144	0.188562	0.388278	0.70263	0.815652
Clasp2	Q99JD4	-0.180381	0.124191	-0.028095	0.0721798	-0.389236	0.701934	0.712324	-0.141578	0.246677	0.0525498	0.0920116	0.571121	0.575391	0.777979	-0.33979	0.0589883	-0.140401	0.0945056	-1.48564	0.155684	0.314879
Clca1	A0A0G2JWX9	4.05526	4.49952	4.27739	0.105283	40.6274	2.25626e-18	1.71874e-17	-0.661599	-0.0952799	-0.378439	0.13421	-2.81974	0.0118042	0.0964696	-0.627384	-0.0457154	-0.33655	0.137848	-2.44145	0.0258589	0.0993849
Clca4	Q6VPP3	2.38801	2.89893	2.64347	0.121082	21.8321	7.11129e-14	2.32163e-13	-0.471379	0.179919	-0.14573	0.15435	-0.944154	0.358317	0.605244	0.16257	0.831522	0.497046	0.158533	3.13528	0.00603059	0.038846
Cldn2	D4A386	-5.03893	-2.70026	-3.8696	0.554235	-6.98187	2.21067e-06	3.05006e-06	0.882345	3.86357	2.37296	0.706513	3.35869	0.00372635	0.053405	0.706134	3.76817	2.23715	0.725664	3.0829	0.00674715	0.0412798
Cldn3	Q63400	2.10722	2.39865	2.25293	0.0690653	32.6203	9.00348e-17	4.99099e-16	-0.368517	0.00298445	-0.182766	0.0880413	-2.07592	0.0533864	0.210743	-0.376896	0.00467527	-0.18611	0.0904277	-2.05811	0.0552474	0.159088
Cldn7	Q9Z1L1	-0.404941	0.621573	0.108316	0.243271	0.445249	0.661757	0.672284	-1.18377	0.124783	-0.529494	0.310111	-1.70743	0.105938	0.311139	-0.432948	0.911074	0.239063	0.318517	0.750552	0.463185	0.635108
Clec14a	Q642B4	-4.01019	-3.54144	-3.77581	0.111086	-33.9899	4.51978e-17	2.69453e-16	-0.365311	0.232223	-0.0665438	0.141608	-0.469916	0.644387	0.815033	-0.353628	0.260101	-0.0467634	0.145446	-0.321517	0.751738	0.850328
Clec2d11	Q0H8B9	1.70838	1.84708	1.77773	0.0328689	54.0856	1.8051e-20	2.34412e-19	-0.231389	-0.0545874	-0.142988	0.0418998	-3.41263	0.00331591	0.050948	-0.215625	-0.0340315	-0.124828	0.0430355	-2.90059	0.00995005	0.0534725
Clec2d3	A4KWA6	-1.00896	-0.705821	-0.857393	0.0718412	-11.9346	1.09399e-09	1.93849e-09	-0.36541	0.0210231	-0.172194	0.0915799	-1.88026	0.0773206	0.260179	-0.453452	-0.056544	-0.254998	0.0940622	-2.71095	0.014832	0.0696722
Clic1	Q6MG61	2.44364	2.67865	2.56115	0.0556932	45.9866	2.79516e-19	2.64322e-18	-0.0821742	0.2174	0.0676127	0.0709952	0.952355	0.354263	0.602764	0.0209451	0.328639	0.174792	0.0729196	2.39705	0.0282947	0.104774
Clic2	Q5M883	-0.289526	0.0570154	-0.116255	0.082126	-1.41557	0.17496	0.184248	-0.308688	0.133067	-0.0878108	0.10469	-0.838765	0.41324	0.654736	-0.648996	-0.195267	-0.422131	0.107528	-3.92577	0.00108908	0.012725
Clic4	Q9Z0W7	0.825172	1.02119	0.923179	0.0464526	19.8735	3.31949e-13	9.60017e-13	-0.137471	0.112397	-0.0125372	0.0592157	-0.211721	0.834842	0.926013	-0.276999	-0.0203581	-0.148679	0.0608208	-2.44454	0.025697	0.0988446
Clic5	Q9EPT8	2.06672	2.42812	2.24742	0.0856456	26.2409	3.39786e-15	1.43097e-14	-0.205652	0.255036	0.0246919	0.109177	0.226164	0.823771	0.92033	-0.0693387	0.403836	0.167249	0.112136	1.49147	0.15416	0.313157
Clic6	Q811Q2	0.202383	0.525295	0.363839	0.0765259	4.75445	0.000183731	0.000224641	-0.347275	0.0643574	-0.141459	0.0975518	-1.45009	0.165233	0.397685	-0.517022	-0.0942315	-0.305627	0.100196	-3.05029	0.00723477	0.0434646
Clint1	A0A8I5Y9G0	1.89076	1.99906	1.94491	0.025667	75.7748	5.98257e-23	1.75414e-21	-0.00742013	0.130642	0.0616111	0.0327191	1.88303	0.0769229	0.259114	0.0122832	0.154088	0.0831856	0.0336059	2.47532	0.0241349	0.0946314
Clip1	Q9JK25	-1.73677	-1.48949	-1.61313	0.0586018	-27.527	1.53336e-15	6.86037e-15	-0.142419	0.1728	0.0151907	0.0747029	0.203348	0.841278	0.927864	-0.304302	0.0194612	-0.14242	0.0767278	-1.85618	0.0808472	0.204801
Clip2	O55156	-3.20206	-2.78604	-2.99405	0.0985925	-30.368	2.97988e-16	1.52638e-15	-0.161084	0.369244	0.10408	0.125681	0.828126	0.419074	0.659373	-0.206997	0.337706	0.0653548	0.129088	0.506281	0.619162	0.758815
Clk2	A0A8J8YHW4	-0.860633	-0.616724	-0.738679	0.0578034	-12.7792	3.82114e-10	7.10576e-10	0.00359141	0.314515	0.159053	0.0736851	2.15856	0.045474	0.194514	0.0682977	0.387649	0.227974	0.0756824	3.01224	0.00784712	0.0457291
Clmn	A0A8I5ZQ75	-4.21936	-2.34338	-3.28137	0.444584	-7.38075	1.07374e-06	1.51095e-06	-0.286293	2.10512	0.909414	0.566736	1.60465	0.126985	0.343118	-0.013161	2.44307	1.21496	0.582097	2.08721	0.0522362	0.153719
Clns1a	Q04753	-0.320364	0.0299813	-0.145191	0.0830274	-1.74871	0.0983725	0.104778	-0.213509	0.233095	0.00979275	0.10584	0.0925245	0.927363	0.967856	-0.294587	0.164122	-0.0652328	0.108708	-0.600072	0.556373	0.71005
Clpb	Q9WTT2	-0.679374	-0.486723	-0.583048	0.045656	-12.7705	3.86163e-10	7.17533e-10	-0.249899	-0.00431532	-0.127107	0.0582002	-2.18396	0.0432668	0.189638	0.0100666	0.262307	0.136187	0.0597777	2.27822	0.035913	0.12106
Clpp	M0RAD5	-5.13661	-2.54474	-3.84068	0.614241	-6.25273	8.75206e-06	1.15751e-05	0.447584	3.75158	2.09958	0.783006	2.68144	0.0157741	0.109596	0.349885	3.74344	2.04666	0.80423	2.54487	0.0209295	0.085892
Clptm1	B2RYF6	-0.250332	0.0310504	-0.109641	0.0666842	-1.64418	0.118503	0.12573	-0.0888576	0.269836	0.0904893	0.085006	1.06451	0.301987	0.550807	0.00502277	0.373439	0.189231	0.0873101	2.16734	0.0446991	0.138704
Clptm1l	D4A416	-0.144768	0.196792	0.0260119	0.0809453	0.321352	0.751861	0.761168	-0.319907	0.115498	-0.102205	0.103185	-0.990496	0.335821	0.585271	-0.487135	-0.0399287	-0.263532	0.105982	-2.48656	0.0235871	0.0931891
Clpx	Q5U2U0	-0.102888	0.226926	0.0620187	0.0781618	0.793466	0.438442	0.45072	-0.460756	-0.0403244	-0.25054	0.0996371	-2.51453	0.022275	0.132965	-0.383728	0.0480996	-0.167814	0.102338	-1.63981	0.119417	0.262914
Clrn3	Q6AYR5	-1.14982	-0.810393	-0.980106	0.08044	-12.1843	7.9666e-10	1.43012e-09	-0.287849	0.144838	-0.0715057	0.102541	-0.697335	0.49502	0.720341	-0.102684	0.34173	0.119523	0.105321	1.13485	0.272187	0.45384
Clta	P08081	1.19298	1.4095	1.30124	0.0513122	25.3592	5.99237e-15	2.40624e-14	-0.158308	0.1177	-0.0203039	0.0654105	-0.310407	0.760025	0.883163	-0.206787	0.0767028	-0.0650419	0.0671835	-0.968124	0.346555	0.529322
Cltb	P08082	0.910618	1.21919	1.0649	0.073128	14.5622	4.94932e-11	1.02504e-10	-0.253028	0.140327	-0.0563504	0.0932203	-0.604487	0.553503	0.759621	0.0468532	0.45087	0.248862	0.095747	2.59916	0.0187126	0.0802557
Cltc	P11442	5.87	6.01387	5.94193	0.0340954	174.274	4.32767e-29	6.72521e-26	-0.13292	0.0504791	-0.0412204	0.0434633	-0.948396	0.356216	0.60343	-0.118068	0.0703022	-0.0238829	0.0446414	-0.534994	0.599583	0.743479
Clu	P05371	0.16992	1.28175	0.725837	0.263491	2.75469	0.0135342	0.0149979	-0.78909	0.628227	-0.0804319	0.335886	-0.239462	0.813611	0.914871	-1.20517	0.250561	-0.477306	0.344991	-1.38353	0.184401	0.351463
Cluh	A0A0U1RRV5	1.43758	1.70477	1.57118	0.0633209	24.8129	8.59752e-15	3.36255e-14	-0.341925	-0.00132162	-0.171623	0.0807187	-2.12619	0.0484356	0.2023	-0.538706	-0.188871	-0.363789	0.0829066	-4.38794	0.000401445	0.00647591
Clybl	Q5I0K3	-1.57026	-1.11642	-1.34334	0.107555	-12.4898	5.44346e-10	9.91692e-10	-0.543727	0.0348119	-0.254458	0.137107	-1.85591	0.0808868	0.266686	-0.729258	-0.135037	-0.432148	0.140823	-3.06873	0.00695494	0.0422187
Cma1	P50339	-2.64157	0.0666896	-1.28744	0.641823	-2.00591	0.0610485	0.0655628	-3.4151	0.037266	-1.68892	0.818167	-2.06427	0.0545976	0.213356	-2.10432	1.44162	-0.33135	0.840343	-0.394302	0.69826	0.813212
Cmahp	F1LNX8	2.80015	3.11691	2.95853	0.0750683	39.4111	3.76319e-18	2.78034e-17	-0.528379	-0.124587	-0.326483	0.0956937	-3.41175	0.00332222	0.050948	0.097377	0.512114	0.304746	0.0982875	3.10055	0.00649684	0.0404924
Cmas	P69060	-0.972081	-0.671443	-0.821762	0.0712474	-11.5339	1.84007e-09	3.18072e-09	-0.184667	0.198572	0.00695223	0.0908229	0.0765471	0.939878	0.973713	-0.0688543	0.324773	0.127959	0.0932847	1.37171	0.187988	0.355827
Cmbl	Q7TP52	0.93364	1.2457	1.08967	0.0739535	14.7345	4.10909e-11	8.61356e-11	-0.240059	0.157737	-0.041161	0.0942726	-0.436617	0.667884	0.826347	0.0542005	0.462778	0.258489	0.0968279	2.66958	0.0161687	0.073254
Cmpk1	Q4KM73	2.926	3.02248	2.97424	0.0228652	130.077	6.2261e-27	1.16104e-24	0.181362	0.304354	0.242858	0.0291475	8.33203	2.08897e-07	0.000486938	0.131914	0.258239	0.195077	0.0299376	6.51612	5.27977e-06	0.000447533
Cmpk2	D3ZC63	-1.56681	-1.21119	-1.389	0.0842772	-16.4813	6.88567e-12	1.59786e-11	-0.53392	-0.0805935	-0.307257	0.107433	-2.85999	0.0108429	0.093342	-0.327906	0.137708	-0.0950991	0.110345	-0.861836	0.400772	0.580969
Cmtm3	B5DFL6	-1.96915	-1.46477	-1.71696	0.119532	-14.364	6.14495e-11	1.25504e-10	0.14261	0.785573	0.464092	0.152374	3.04574	0.00730544	0.0751832	-0.032779	0.627611	0.297416	0.156504	1.90037	0.0744801	0.193549
Cnbp	P62634	1.30987	1.66834	1.4891	0.0849534	17.5285	2.55353e-12	6.33471e-12	-0.263399	0.193565	-0.0349171	0.108295	-0.322427	0.751061	0.879849	-0.356954	0.112396	-0.122279	0.11123	-1.09933	0.286948	0.469881
Cndp1	Q66HG3	1.34669	1.65469	1.50069	0.0729921	20.5596	1.90548e-13	5.74601e-13	-0.405783	-0.0131591	-0.209471	0.0930471	-2.25124	0.0378898	0.17629	0.297521	0.700788	0.499154	0.0955691	5.22297	6.89117e-05	0.00223102
Cndp2	Q6Q0N1	3.69366	3.99603	3.84484	0.0716579	53.6555	2.0659e-20	2.63148e-19	0.0864679	0.471915	0.279192	0.0913463	3.05641	0.00714067	0.0749186	0.196301	0.592196	0.394249	0.0938222	4.20208	0.000598926	0.0083349
Cnih4	D3ZTY0	-4.35883	-3.46282	-3.91082	0.212344	-18.4174	1.14609e-12	3.01526e-12	-0.402845	0.739351	0.168253	0.270686	0.621579	0.542465	0.753567	-0.768596	0.40456	-0.182018	0.278023	-0.654687	0.52143	0.684376
Cnn1	Q08290	4.6653	5.13209	4.89869	0.110624	44.2825	5.28453e-19	4.73778e-18	0.0784796	0.673523	0.376001	0.141018	2.66634	0.016278	0.112095	-0.422714	0.188458	-0.117128	0.14484	-0.808668	0.429878	0.608592
Cnn2	D3ZRX9	0.558492	1.19106	0.874774	0.14991	5.83533	1.98716e-05	2.57409e-05	-0.297377	0.508988	0.105805	0.191098	0.553669	0.587014	0.784143	-0.730354	0.0978674	-0.316243	0.196278	-1.6112	0.125546	0.272483
Cnn3	P37397	1.48246	1.8203	1.65138	0.0800643	20.6257	1.80782e-13	5.49058e-13	0.0432479	0.473914	0.258581	0.102062	2.53356	0.021422	0.129701	-0.0771777	0.365161	0.143992	0.104829	1.37359	0.187413	0.355171
Cnnm4	P0C588	0.828313	1.05852	0.943415	0.0545556	17.2927	3.17747e-12	7.75163e-12	-0.0950616	0.198393	0.0516657	0.0695451	0.742909	0.467679	0.699269	0.201421	0.50283	0.352126	0.0714301	4.92965	0.000126987	0.00325283
Cnot1	G3V7M0	0.0356313	0.24846	0.142046	0.0504377	2.81626	0.0118913	0.0132025	0.00551287	0.276817	0.141165	0.0642957	2.19556	0.0422925	0.187585	-0.112804	0.165854	0.026525	0.0660385	0.401659	0.692939	0.809645
Cnot10	Q5XIA4	-1.73496	-1.3765	-1.55573	0.0849511	-18.3133	1.25657e-12	3.2837e-12	-0.349478	0.107474	-0.121002	0.108292	-1.11737	0.27938	0.529409	-0.449866	0.0194712	-0.215198	0.111227	-1.93476	0.0698388	0.185732
Cnot11	B0BNA9	-4.69119	-2.4149	-3.55304	0.539454	-6.58637	4.62129e-06	6.22312e-06	-0.232772	2.66895	1.21809	0.687672	1.77132	0.0944319	0.289117	-0.521246	2.45913	0.96894	0.706311	1.37183	0.18795	0.355827
Cnot3	D3ZUV9	-1.61993	-1.37525	-1.49759	0.0579864	-25.8265	4.42588e-15	1.82274e-14	-0.323709	-0.011801	-0.167755	0.0739184	-2.26946	0.0365436	0.173181	-0.310829	0.00953396	-0.150647	0.075922	-1.98424	0.0636138	0.173894
Cnot9	Q5PQL2	-1.53634	-1.15213	-1.34423	0.0910527	-14.7632	3.98425e-11	8.36315e-11	-0.32971	0.160062	-0.0848242	0.11607	-0.730803	0.474852	0.704778	-0.336184	0.166863	-0.0846604	0.119216	-0.710143	0.487243	0.655241
Cnp	P13233	-0.0158658	0.646111	0.315123	0.15688	2.00868	0.060727	0.0652325	-0.36592	0.477939	0.0560095	0.199984	0.28007	0.782803	0.898874	-0.467755	0.398977	-0.0343891	0.205405	-0.167421	0.869014	0.922647
Cnpy2	A0JN30	1.97068	2.17132	2.071	0.0475501	43.5541	6.98955e-19	6.09071e-18	-0.166669	0.0891022	-0.0387836	0.0606147	-0.639839	0.530807	0.745864	-0.0266539	0.23605	0.104698	0.0622577	1.68169	0.110905	0.251357
Cnrip1	Q5M7A7	-4.57214	-2.3809	-3.47652	0.519296	-6.69469	3.76824e-06	5.10981e-06	-1.95243	0.840856	-0.555788	0.661974	-0.839592	0.412789	0.654566	-1.03296	1.83604	0.40154	0.679917	0.590571	0.562577	0.715812
Coa7	D4AC65	-2.9726	-2.00233	-2.48746	0.229942	-10.8178	4.83352e-09	8.05068e-09	-0.062005	1.17485	0.556423	0.293119	1.89828	0.0747709	0.255934	-0.752733	0.517647	-0.117543	0.301064	-0.390426	0.701071	0.814654
Coasy	Q5XIA5	-4.16653	-3.53474	-3.85063	0.149727	-25.7177	4.74727e-15	1.94138e-14	-0.407309	0.398071	-0.00461922	0.190865	-0.0242015	0.980974	0.9892	-0.447452	0.379758	-0.0338471	0.196039	-0.172655	0.864961	0.919586
Cobl	D3ZUI5	-2.02825	-1.4335	-1.73088	0.140948	-12.2803	7.06259e-10	1.2752e-09	0.0725681	0.830726	0.451647	0.179674	2.5137	0.0223127	0.13302	0.0826769	0.861385	0.472031	0.184544	2.55782	0.020379	0.0847672
Cobll1	F1M124	-1.85021	-1.56923	-1.70972	0.0665889	-25.6758	4.87754e-15	1.99116e-14	-0.423281	-0.0651003	-0.244191	0.0848845	-2.87674	0.0104655	0.093111	-0.351236	0.0166533	-0.167292	0.0871853	-1.91881	0.0719589	0.189639
Cog1	A0A8I6AFV4	-6.23706	-2.53461	-4.38583	0.877434	-4.99847	0.000109929	0.000136336	-0.715879	4.00384	1.64398	1.11851	1.46979	0.159883	0.390674	-3.44782	1.39983	-1.02399	1.14883	-0.891335	0.385192	0.567132
Cog2	D3ZT01	-1.14972	-0.946905	-1.04831	0.0480637	-21.8109	7.22603e-14	2.35414e-13	0.0181344	0.276669	0.147402	0.0612694	2.40579	0.0277987	0.151222	-0.129724	0.135817	0.00304643	0.0629301	0.0484098	0.961954	0.979177
Cog3	Q5XHZ8	-0.749643	-0.497971	-0.623807	0.0596431	-10.459	7.98825e-09	1.30717e-08	-0.121894	0.198926	0.0385163	0.0760304	0.506591	0.618949	0.802877	-0.234818	0.0946981	-0.0700599	0.0780912	-0.897155	0.382166	0.564645
Cog4	D3ZZM3	-1.39833	-1.19366	-1.296	0.0485032	-26.7198	2.5158e-15	1.08198e-14	0.0130071	0.273906	0.143456	0.0618297	2.32019	0.0330271	0.165461	0.0608325	0.328803	0.194818	0.0635056	3.06772	0.00696996	0.0422548
Cog5	A0A0G2K9P5	-1.91082	-1.63951	-1.77516	0.0642985	-27.6082	1.46003e-15	6.59562e-15	-0.130344	0.215517	0.0425867	0.0819648	0.519573	0.61006	0.797804	-0.143628	0.211608	0.0339898	0.0841865	0.403743	0.691435	0.808405
Cog6	Q68FP9	-1.66831	-1.32645	-1.49738	0.0810161	-18.4825	1.08228e-12	2.86843e-12	-0.0807415	0.355044	0.137151	0.103276	1.32801	0.201731	0.441273	-0.302639	0.144958	-0.0788408	0.106075	-0.743256	0.467475	0.639405
Cog7	Q3T1G7	-6.2098	-3.41368	-4.81174	0.662644	-7.26142	1.32968e-06	1.85988e-06	-0.480758	3.0836	1.30142	0.844709	1.54068	0.141803	0.366862	-0.0648193	3.59615	1.76567	0.867605	2.0351	0.0577397	0.163209
Col12a1	P70560	-1.9588	-1.53992	-1.74936	0.0992702	-17.6222	2.34258e-12	5.85583e-12	-0.378944	0.15503	-0.111957	0.126545	-0.884718	0.388651	0.634193	-0.503113	0.0453337	-0.22889	0.129975	-1.76103	0.0962088	0.229542
Col14a1	D3ZZT9	0.185434	0.79862	0.492027	0.145317	3.38588	0.00351353	0.00401866	-0.791739	-0.0100777	-0.400909	0.185244	-2.16422	0.0449733	0.193776	-0.928633	-0.125784	-0.527208	0.190265	-2.77091	0.0130813	0.0642492
Col15a1	A0A0G2JV12	0.866843	1.34187	1.10436	0.112576	9.80987	2.04988e-08	3.26719e-08	-0.726506	-0.120958	-0.423732	0.143507	-2.95269	0.00890832	0.0854786	-0.795988	-0.174028	-0.485008	0.147397	-3.29049	0.00431782	0.0310165
Col18a1	A0A8I6GLR1	1.3599	1.69975	1.52982	0.0805392	18.9948	6.93959e-13	1.88864e-12	-0.571373	-0.138153	-0.354763	0.102668	-3.45545	0.00302223	0.047924	-0.459614	-0.0146519	-0.237133	0.105451	-2.24876	0.0380764	0.125717
Col1a1	P02454	5.00036	5.47923	5.23979	0.113488	46.1707	2.61303e-19	2.4912e-18	-0.50416	0.106289	-0.198936	0.144669	-1.37511	0.18695	0.424599	-0.454735	0.17226	-0.141238	0.14859	-0.950518	0.355168	0.536724
Col1a2	P02466	4.36342	4.91919	4.64131	0.131709	35.2392	2.46693e-17	1.5314e-16	-0.560487	0.147974	-0.206256	0.167896	-1.22848	0.236005	0.482779	-0.644009	0.0836547	-0.280177	0.172447	-1.62471	0.122618	0.268253
Col3a1	P13941	0.277582	0.648154	0.462868	0.087821	5.27058	6.24583e-05	7.85913e-05	-0.343568	0.128821	-0.107374	0.11195	-0.959119	0.350942	0.599082	-0.480079	0.00511399	-0.237482	0.114985	-2.06534	0.0544851	0.15836
Col4a1	F1MA59	-1.96221	-1.32365	-1.64293	0.151332	-10.8565	4.582e-09	7.64965e-09	-0.685257	0.128755	-0.278251	0.192911	-1.44238	0.167365	0.401097	-0.742733	0.093342	-0.324696	0.198139	-1.63872	0.119645	0.263135
Col4a2	F1M6Q3	1.5149	1.92765	1.72127	0.0978164	17.597	2.39757e-12	5.97406e-12	-0.498111	0.0280428	-0.235034	0.124692	-1.88492	0.0766537	0.258904	-0.209912	0.330504	0.0602961	0.128072	0.470799	0.643769	0.776015
Col4a5	A0A8I5ZZ86	0.887109	1.34903	1.11807	0.109469	10.2136	1.13481e-08	1.83506e-08	-0.338399	0.250432	-0.0439836	0.139546	-0.315191	0.756452	0.88149	-0.248555	0.356236	0.0538407	0.143328	0.375647	0.711826	0.823457
Col4a6	A0A0G2K601	-0.355388	0.0682964	-0.143546	0.100408	-1.42963	0.170945	0.180182	-0.547663	-0.00756919	-0.277616	0.127996	-2.16895	0.0445586	0.192587	-0.58361	-0.0288766	-0.306243	0.131465	-2.32947	0.0324187	0.112859
Col5a2	F1LQ00	0.550099	1.10954	0.82982	0.132581	6.25898	8.64672e-06	1.14422e-05	-0.621401	0.0917501	-0.264825	0.169008	-1.56694	0.135553	0.357208	-0.521502	0.21098	-0.155261	0.173589	-0.894418	0.383587	0.565733
Col6a1	D3ZUL3	5.50299	5.93808	5.72053	0.103113	55.4785	1.17427e-20	1.61965e-19	-0.401725	0.152917	-0.124404	0.131443	-0.946445	0.357181	0.603965	-0.353634	0.216042	-0.0687962	0.135006	-0.509578	0.616898	0.756837
Col6a2	F1LNH3	4.63171	5.07348	4.8526	0.104692	46.3512	2.4465e-19	2.34683e-18	-0.429127	0.134011	-0.147558	0.133456	-1.10566	0.284274	0.534175	-0.42463	0.153771	-0.135429	0.137074	-0.988003	0.337006	0.521447
Col6a3	A0A8I6AHL9	4.05369	4.46636	4.26003	0.0977983	43.5593	6.97544e-19	6.08979e-18	-0.329682	0.196375	-0.0666534	0.124669	-0.534644	0.59982	0.792395	-0.247753	0.292563	0.022405	0.128048	0.174974	0.863167	0.918961
Col6a4	F1M6H4	2.21453	2.64748	2.431	0.102606	23.6926	1.84665e-14	6.70488e-14	-0.320358	0.231559	-0.0443994	0.130798	-0.339451	0.738427	0.87189	-0.207511	0.359366	0.0759274	0.134343	0.565176	0.579337	0.727997
Col6a5	A0A0G2JTX7	3.56952	4.10556	3.83754	0.127034	30.2088	3.2534e-16	1.65042e-15	-0.628563	0.0547523	-0.286905	0.161937	-1.77171	0.094366	0.289117	-0.730344	-0.0285078	-0.379426	0.166326	-2.28121	0.0356994	0.120602
Commd1	A0A8I6A5I4	-1.17574	-0.458756	-0.81725	0.169917	-4.80969	0.000163478	0.000200562	-0.532662	0.381323	-0.0756698	0.216603	-0.349348	0.731118	0.868401	-0.695497	0.243261	-0.226118	0.222474	-1.01638	0.323697	0.50805
Commd10	Q68FS9	-1.36447	-1.0668	-1.21564	0.0705444	-17.2322	3.36225e-12	8.16821e-12	-0.346985	0.032473	-0.157256	0.0899268	-1.74871	0.0983731	0.296646	-0.266335	0.123409	-0.071463	0.0923643	-0.773708	0.449729	0.624141
Commd2	D3ZLN7	-0.708232	-0.488591	-0.598412	0.0520522	-11.4964	1.93337e-09	3.33334e-09	-0.160432	0.119557	-0.0204374	0.0663538	-0.308006	0.761819	0.884363	-0.0652298	0.222348	0.078559	0.0681523	1.1527	0.264986	0.446302
Commd3	Q6P9U3	-0.925587	-0.596283	-0.760935	0.0780408	-9.75048	2.23946e-08	3.55962e-08	0.0611666	0.480948	0.271057	0.0994829	2.72466	0.0144128	0.105317	0.143103	0.574262	0.358682	0.102179	3.51032	0.00268333	0.0227863
Commd5	Q9ERR2	-2.85687	-2.5448	-2.70083	0.0739561	-36.5194	1.35502e-17	8.88484e-17	-0.129832	0.267977	0.0690725	0.0942759	0.732663	0.473746	0.703901	-0.093869	0.314723	0.110427	0.0968313	1.14041	0.269929	0.45169
Commd7	F7FBG3	-3.07553	-2.60594	-2.84073	0.111286	-25.5264	5.37342e-15	2.17834e-14	-0.193859	0.404749	0.105445	0.141863	0.743292	0.467454	0.699269	-0.309684	0.305149	-0.00226786	0.145708	-0.0155644	0.987763	0.993875
Commd8	B0K015	-0.759541	-0.474151	-0.616846	0.0676338	-9.12039	5.86506e-08	9.05394e-08	-0.0558725	0.307929	0.126028	0.0862165	1.46177	0.162045	0.393276	-0.0748868	0.298776	0.111945	0.0885534	1.26415	0.223236	0.397375
Commd9	Q3MIE7	-0.364099	-0.12929	-0.246694	0.0556468	-4.43322	0.000364287	0.000438273	-0.0840097	0.215314	0.0656521	0.070936	0.925512	0.367652	0.613236	-0.046235	0.261202	0.107484	0.0728587	1.47523	0.158431	0.318364
Comt	P22734	1.64019	1.82617	1.73318	0.0440745	39.3238	3.90624e-18	2.86786e-17	0.057043	0.294119	0.175581	0.0561841	3.1251	0.00616373	0.0698237	-0.0395523	0.20395	0.0821989	0.057707	1.42442	0.172424	0.336195
Comtd1	D3ZM21	-0.578939	0.0183991	-0.28027	0.141562	-1.97984	0.064146	0.0688259	-0.213647	0.547812	0.167083	0.180456	0.925888	0.367462	0.613139	-0.0201757	0.761924	0.370874	0.185348	2.00096	0.0616257	0.170201
Copa	A0A8I5ZNF1	1.29483	1.44074	1.36779	0.0345794	39.555	3.53941e-18	2.62332e-17	-0.0421326	0.14387	0.0508685	0.0440802	1.154	0.264467	0.514369	-0.114279	0.0767654	-0.0187566	0.045275	-0.414281	0.683849	0.802644
Copb1	P23514	1.75597	1.92224	1.8391	0.0394043	46.6727	2.17719e-19	2.1344e-18	-0.0528175	0.159138	0.0531603	0.0502308	1.05832	0.304717	0.552778	-0.202791	0.0149097	-0.0939407	0.0515923	-1.82083	0.086282	0.213507
Copb2	O35142	2.22489	2.35608	2.29048	0.0310898	73.673	9.63759e-23	2.65861e-21	0.00619485	0.173427	0.0898109	0.0396319	2.26613	0.0367869	0.173637	-0.0535135	0.118251	0.0323689	0.0407061	0.795185	0.437468	0.614115
Cope	A0A8I6A9R8	1.56495	1.7423	1.65362	0.042029	39.3448	3.8714e-18	2.85126e-17	-0.222333	0.00374044	-0.109296	0.0535767	-2.04	0.057201	0.218853	-0.373772	-0.14157	-0.257671	0.0550289	-4.68246	0.000214026	0.00428236
Copg1	Q4AEF8	1.58284	1.73457	1.65871	0.0359583	46.1286	2.65355e-19	2.51952e-18	-0.00750637	0.185913	0.0892034	0.045838	1.94606	0.0683711	0.243876	-0.10445	0.0942122	-0.00511895	0.0470805	-0.108728	0.914692	0.951406
Copg2	D4ABY2	-0.460811	-0.328115	-0.394463	0.0314474	-12.5436	5.09432e-10	9.32459e-10	-0.071078	0.0980775	0.0134997	0.0400877	0.336754	0.740424	0.872783	-0.0611133	0.112627	0.0257569	0.0411743	0.625558	0.539913	0.699466
Cops2	P61203	0.899887	1.00842	0.954153	0.0257208	37.0966	1.04119e-17	7.04504e-17	-0.062773	0.0755789	0.00640298	0.0327877	0.195286	0.847484	0.928299	-0.138404	0.0036984	-0.0673526	0.0336764	-1.99999	0.0617393	0.170312
Cops3	Q68FW9	-0.35134	-0.207106	-0.279223	0.0341815	-8.16883	2.74342e-07	4.02829e-07	-0.127975	0.055887	-0.0360442	0.0435731	-0.827212	0.419577	0.659711	-0.104789	0.0840572	-0.0103658	0.0447541	-0.231617	0.8196	0.894633
Cops4	Q68FS2	-0.0086772	0.105488	0.0484054	0.0270557	1.7891	0.0914307	0.0975623	-0.170989	-0.0254561	-0.0982224	0.0344894	-2.8479	0.0111235	0.0942868	-0.184369	-0.0348916	-0.10963	0.0354243	-3.09478	0.00657771	0.0407659
Cops5	F7EUU4	0.415626	0.539213	0.47742	0.0292886	16.3006	8.21845e-12	1.8837e-11	-0.0806126	0.0769305	-0.00184102	0.0373357	-0.0493097	0.961247	0.98131	-0.138074	0.0237398	-0.0571669	0.0383477	-1.49075	0.154349	0.313267
Cops6	A0A8I5YBR2	0.746545	1.19203	0.969287	0.105574	9.18113	5.33466e-08	8.26527e-08	-0.548261	0.0196195	-0.264321	0.134581	-1.96403	0.066093	0.239519	-0.811075	-0.227801	-0.519438	0.138229	-3.75782	0.00156807	0.0159614
Cops7a	A0A8I5ZU93	-0.66016	-0.364955	-0.512557	0.0699597	-7.32647	1.18314e-06	1.66138e-06	-0.42579	-0.0494767	-0.237633	0.0891815	-2.6646	0.016337	0.112335	-0.581747	-0.195234	-0.388491	0.0915988	-4.24122	0.000550435	0.00789539
Cops7b	D3ZU52	-3.04193	-2.68272	-2.86233	0.0851292	-33.6233	5.42074e-17	3.17083e-16	0.0215915	0.479501	0.250546	0.108519	2.30878	0.0337892	0.167011	0.118337	0.588659	0.353498	0.11146	3.17152	0.00557905	0.0368407
Cops8	Q6P4Z9	-0.655246	-0.38312	-0.519183	0.0644906	-8.05053	3.34971e-07	4.89081e-07	-0.0161931	0.330701	0.157254	0.0822097	1.91284	0.0727659	0.252032	0.101385	0.457682	0.279533	0.084438	3.31052	0.00413514	0.0301219
Copz1	A0A8I6GK73	0.130996	0.335372	0.233184	0.0484345	4.81442	0.000161856	0.000198677	0.118182	0.378711	0.248447	0.0617421	4.02394	0.000880343	0.0252585	-0.0659654	0.201625	0.0678299	0.0634156	1.06961	0.299749	0.483794
Coq3	Q63159	-1.11312	-0.712413	-0.912764	0.0949616	-9.61193	2.75693e-08	4.36576e-08	-0.231415	0.279383	0.0239841	0.121053	0.198129	0.845294	0.927864	0.104601	0.629244	0.366923	0.124334	2.95111	0.00893837	0.0496469
Coq5	Q4G064	-0.83771	-0.52535	-0.68153	0.0740254	-9.20671	5.12655e-08	7.95076e-08	-0.360837	0.0373449	-0.161746	0.0943642	-1.71406	0.10469	0.308706	-0.461603	-0.0526282	-0.257116	0.096922	-2.65281	0.0167425	0.0752687
Coq6	Q68FU7	1.32223	1.52443	1.42333	0.0479191	29.7028	4.31357e-16	2.1462e-15	-0.0582792	0.199477	0.0705992	0.0610851	1.15575	0.263769	0.514034	0.135667	0.40041	0.268039	0.0627408	4.27216	0.000514941	0.00759412
Coq7	Q63619	-1.65556	-1.02564	-1.3406	0.149283	-8.98028	7.31041e-08	1.11925e-07	-0.128817	0.674174	0.272679	0.190299	1.4329	0.170021	0.405105	-0.00669984	0.818056	0.405678	0.195457	2.07554	0.0534255	0.156227
Coq8a	Q5BJQ0	-1.82617	-1.14716	-1.48667	0.160919	-9.23863	4.87876e-08	7.57654e-08	-0.275142	0.590438	0.157648	0.205132	0.76852	0.452723	0.68749	0.169251	1.05829	0.613771	0.210692	2.91312	0.00968918	0.0525234
Coq9	Q68FT1	0.389276	0.598493	0.493884	0.0495819	9.96099	1.63953e-08	2.63024e-08	-0.30715	-0.040449	-0.173799	0.0632047	-2.74978	0.0136742	0.10196	-0.162856	0.111074	-0.0258908	0.0649179	-0.398823	0.694989	0.810967
Coro1a	Q91ZN1	2.6574	3.882	3.2697	0.290213	11.2665	2.62431e-09	4.4766e-09	-0.646059	0.914998	0.134469	0.369951	0.363479	0.720728	0.862431	-1.16269	0.440681	-0.361003	0.379979	-0.950062	0.355393	0.53689
Coro1b	O89046	2.69148	2.88887	2.79017	0.0467785	59.6465	3.44777e-21	5.5739e-20	-0.0896059	0.162015	0.0362048	0.0596311	0.607145	0.551778	0.759433	-0.0955363	0.162905	0.0336845	0.0612474	0.549974	0.589491	0.736424
Coro1c	A0A8I6ANC4	3.2561	3.61939	3.43774	0.0860938	39.9302	3.01945e-18	2.2595e-17	-0.418519	0.0445794	-0.18697	0.109748	-1.70362	0.106662	0.311321	-0.32871	0.14694	-0.0908851	0.112723	-0.806268	0.431224	0.609201
Coro2a	A0A0G2QC56	0.922851	1.2028	1.06282	0.0663437	16.02	1.0853e-11	2.44193e-11	-0.221754	0.135108	-0.0433233	0.0845719	-0.512266	0.615056	0.800276	-0.0667009	0.299834	0.116567	0.0868642	1.34194	0.197265	0.368155
Coro7	O35828	0.28322	0.636277	0.459749	0.0836701	5.49478	3.94542e-05	5.0105e-05	-0.057028	0.393033	0.168003	0.106659	1.57514	0.13365	0.354827	0.143494	0.605754	0.374624	0.10955	3.41966	0.00326578	0.0259371
Cotl1	B0BNA5	4.25068	4.88356	4.56712	0.149985	30.4506	2.84757e-16	1.46689e-15	-0.55059	0.256177	-0.147206	0.191194	-0.769934	0.451906	0.686697	-0.368131	0.460503	0.0461864	0.196376	0.235194	0.816868	0.893114
Cox4i1	P10888	4.1107	4.37965	4.24518	0.0637388	66.6028	5.32603e-22	1.08903e-20	-0.403521	-0.0606701	-0.232095	0.0812513	-2.85651	0.0109229	0.093342	-0.206712	0.145432	-0.0306401	0.0834536	-0.367151	0.718037	0.827932
Cox5a	P11240	-0.318699	0.0396038	-0.139548	0.0849133	-1.64341	0.118663	0.125872	0.0701353	0.526884	0.29851	0.108244	2.75775	0.0134475	0.100954	0.136597	0.605726	0.371161	0.111178	3.33845	0.00389294	0.0290438
Cox5b	P12075	2.92016	3.2727	3.09643	0.0835482	37.0616	1.05784e-17	7.12567e-17	-0.620371	-0.170966	-0.395668	0.106503	-3.71507	0.00172059	0.0347858	-0.427736	0.0338501	-0.196943	0.10939	-1.80037	0.0895712	0.219203
Cox6a1	P10818	2.79217	3.3327	3.06243	0.1281	23.9066	1.59155e-14	5.87477e-14	-0.226243	0.462806	0.118281	0.163296	0.724338	0.478709	0.706751	-0.47134	0.236385	-0.117478	0.167722	-0.70043	0.493134	0.659493
Cox6c2	P11951	0.758283	1.32404	1.04116	0.134077	7.76541	5.46054e-07	7.85469e-07	-0.305664	0.415535	0.0549357	0.170915	0.321421	0.75181	0.880195	0.000591155	0.741338	0.370964	0.175548	2.11318	0.0496745	0.149408
Cox7a1	M0R5K3	0.322973	0.834663	0.578818	0.121264	4.7732	0.000176584	0.000216129	-0.399304	0.252975	-0.0731641	0.154582	-0.473303	0.642018	0.81356	-0.0949377	0.575022	0.240042	0.158772	1.51187	0.148934	0.306023
Cox7a2	P35171	1.43592	1.82867	1.63229	0.0930776	17.5369	2.53374e-12	6.28982e-12	-0.125399	0.375265	0.124933	0.118651	1.05294	0.307105	0.554931	-0.0309328	0.483302	0.226184	0.121867	1.85599	0.0808748	0.204801
Cox7a2l	A0A8I6AAY1	-1.82789	-1.16527	-1.49658	0.157033	-9.53034	3.11901e-08	4.92241e-08	-0.499666	0.345016	-0.0773252	0.200179	-0.38628	0.704081	0.851208	0.0735091	0.941086	0.507298	0.205605	2.46734	0.0245311	0.0954624
Cox7b	P80431	2.23454	2.89377	2.56416	0.156228	16.4129	7.36136e-12	1.70401e-11	-0.70986	0.130492	-0.289684	0.199153	-1.45458	0.164	0.39615	-0.574115	0.289015	-0.14255	0.204551	-0.696893	0.49529	0.661616
Cox7c	P80432	1.72358	2.34808	2.03583	0.147998	13.7558	1.21325e-10	2.36462e-10	-0.614389	0.181691	-0.216349	0.188661	-1.14676	0.267366	0.517381	-0.33772	0.479938	0.071109	0.193775	0.366967	0.718171	0.827932
Cp	P13635	1.98289	2.42978	2.20633	0.105906	20.833	1.53458e-13	4.72536e-13	-0.604151	-0.0344846	-0.319318	0.135004	-2.36525	0.03017	0.159289	-0.758127	-0.173019	-0.465573	0.138663	-3.35758	0.00373528	0.0284076
Cpa3	P21961	-1.02724	-0.381035	-0.704136	0.153142	-4.59794	0.000256184	0.000310618	-1.05378	-0.23003	-0.641905	0.195218	-3.28814	0.00433977	0.0568315	-0.414617	0.431459	0.00842133	0.20051	0.0419997	0.966988	0.982157
Cpamd8	A0A8I6AG69	-2.21589	-0.183874	-1.19988	0.481562	-2.49164	0.0233434	0.0256305	-2.04277	0.547554	-0.747606	0.613874	-1.21785	0.239915	0.487569	-3.46961	-0.809079	-2.13934	0.630513	-3.39302	0.00345962	0.0268539
Cpd	Q9JHW1	-1.83323	-1.60782	-1.72053	0.0534194	-32.2079	1.11412e-16	6.08911e-16	-0.109553	0.177789	0.034118	0.0680966	0.501024	0.62278	0.804591	0.0922567	0.387388	0.239822	0.0699424	3.42885	0.00320142	0.0256885
Cpe	P15087	-0.882133	-0.334546	-0.608339	0.129771	-4.68778	0.000211624	0.000257595	-0.423814	0.274226	-0.0747939	0.165427	-0.452127	0.656893	0.821028	-0.287389	0.429571	0.071091	0.169911	0.418402	0.680891	0.801103
Cpm	D4A9Q5	-0.544107	0.433704	-0.0552018	0.231729	-0.238217	0.81456	0.822143	-0.390341	0.856129	0.232894	0.295398	0.788409	0.441314	0.678783	-0.896838	0.383417	-0.25671	0.303405	-0.846099	0.40925	0.59014
Cpne1	D4A1R8	0.938708	1.50256	1.22063	0.133625	9.13477	5.73466e-08	8.85612e-08	-0.38948	0.329288	-0.0300959	0.170339	-0.176683	0.861845	0.936142	-0.508173	0.230077	-0.139048	0.174956	-0.79476	0.437709	0.614145
Cpne3	D3ZLA3	0.801289	1.09557	0.94843	0.0697412	13.5993	1.45134e-10	2.81688e-10	-0.300664	0.0744735	-0.113095	0.0889029	-1.27212	0.220457	0.465686	-0.148303	0.237002	0.0443495	0.0913127	0.485688	0.633389	0.769036
Cpne7	H1UBN0	0.274792	0.882664	0.578728	0.144058	4.01732	0.000893063	0.00104952	-0.927655	-0.152766	-0.540211	0.183639	-2.9417	0.00911886	0.0862315	-0.466741	0.329151	-0.068795	0.188617	-0.364734	0.719807	0.829397
Cpox	Q3B7D0	0.81526	1.00315	0.909206	0.044528	20.4188	2.13241e-13	6.38491e-13	-0.267176	-0.02766	-0.147418	0.0567623	-2.59711	0.018792	0.120673	-0.0761439	0.169864	0.0468601	0.0583008	0.803763	0.43263	0.60973
Cpped1	Q66H71	2.50478	2.76503	2.6349	0.0616757	42.7219	9.67531e-19	8.05469e-18	-0.1986	0.133153	-0.0327233	0.0786214	-0.416214	0.682461	0.836968	-0.23409	0.106655	-0.0637175	0.0807525	-0.789047	0.440951	0.616795
Cpq	Q6IRK9	-0.22529	0.0920389	-0.0666257	0.0752031	-0.885944	0.388008	0.400464	-0.933462	-0.528945	-0.731204	0.0958655	-7.62739	6.94418e-07	0.000647475	-0.621781	-0.206299	-0.41404	0.0984639	-4.20499	0.000595178	0.00830755
Cps1	P07756	3.82867	4.19834	4.01351	0.0876053	45.8135	2.97884e-19	2.78934e-18	-0.431956	0.0392726	-0.196342	0.111675	-1.75815	0.0967111	0.293736	-0.189938	0.294064	0.0520631	0.114702	0.453897	0.655644	0.784753
Cpsf1	A0A0G2JYV2	-0.996237	-0.706768	-0.851502	0.0686006	-12.4125	5.98996e-10	1.08785e-09	-0.123703	0.245299	0.0607984	0.0874489	0.695244	0.496297	0.720582	-0.123117	0.255887	0.0663852	0.0898193	0.739097	0.469931	0.640965
Cpsf2	D3Z9E6	-1.23262	-0.849955	-1.04129	0.0906861	-11.4823	1.96961e-09	3.39207e-09	-0.099498	0.388302	0.144402	0.115603	1.24913	0.228546	0.475744	-0.148571	0.352451	0.10194	0.118736	0.858545	0.402535	0.58262
Cpsf3	G3V6W7	-2.2647	-1.88264	-2.07367	0.0905437	-22.9024	3.23298e-14	1.11563e-13	-0.184045	0.302989	0.0594725	0.115421	0.515266	0.613003	0.799166	-0.305385	0.19485	-0.0552674	0.118549	-0.466197	0.646993	0.778575
Cpsf6	D3ZPL1	-1.73218	-1.41834	-1.57526	0.0743768	-21.1794	1.17087e-13	3.67089e-13	-0.344598	0.0554744	-0.144562	0.0948122	-1.52472	0.145717	0.371626	-0.262389	0.148528	-0.0569304	0.0973821	-0.584609	0.566489	0.719154
Cpsf7	Q5XI29	-1.03914	-0.775018	-0.907077	0.0625929	-14.4917	5.34385e-11	1.10089e-10	-0.138574	0.198113	0.0297693	0.0797907	0.373093	0.713691	0.858016	-0.299139	0.0466746	-0.126232	0.0819534	-1.54029	0.141897	0.295931
Cpt1a	P32198	-0.520364	-0.161624	-0.340994	0.085017	-4.01089	0.000905586	0.00106397	-0.149228	0.308078	0.0794252	0.108376	0.732868	0.473624	0.703901	0.481351	0.951053	0.716202	0.111313	6.4341	6.17338e-06	0.000487802
Cpt2	P18886	1.08703	1.28991	1.18847	0.0480798	24.7187	9.15655e-15	3.55468e-14	-0.327188	-0.0685664	-0.197877	0.06129	-3.22854	0.00493488	0.0613504	0.16277	0.428402	0.295586	0.0629513	4.69547	0.000208197	0.00421857
Cr1l	Q63135	0.742195	0.978552	0.860374	0.0560135	15.3601	2.12364e-11	4.61128e-11	-0.286782	0.0145144	-0.136134	0.0714035	-1.90654	0.0736273	0.25426	-0.346375	-0.0369114	-0.191643	0.0733389	-2.61311	0.0181799	0.0789884
Cr2	D3Z9F7	1.96729	2.49349	2.23039	0.124702	17.8858	1.84254e-12	4.68883e-12	-0.312375	0.358397	0.0230111	0.158964	0.144756	0.886606	0.947019	-0.44436	0.244593	-0.0998832	0.163273	-0.611755	0.548795	0.704622
Cracd	D4A5F4	-0.702551	-0.392489	-0.54752	0.0734808	-7.45119	9.47288e-07	1.33785e-06	0.0973994	0.492652	0.295026	0.09367	3.14963	0.00584764	0.0669821	0.0861732	0.49214	0.289156	0.096209	3.0055	0.00796073	0.0460458
Crat	Q704S8	-0.194331	0.0666378	-0.0638467	0.0618464	-1.03234	0.316375	0.328495	-0.17767	0.155002	-0.0113342	0.078839	-0.143764	0.887377	0.947105	-0.20616	0.135529	-0.0353156	0.080976	-0.436124	0.668235	0.791362
Creb1	P15337	-0.246802	0.243238	-0.00178179	0.116133	-0.0153426	0.987938	0.988149	-0.370095	0.254586	-0.0577548	0.148042	-0.390125	0.701289	0.849638	-0.371476	0.270137	-0.0506697	0.152054	-0.333234	0.743032	0.844656
Creg1	B2GUX7	-5.0093	-2.89832	-3.95381	0.500278	-7.90323	4.30603e-07	6.22472e-07	-0.00390392	2.68709	1.34159	0.637732	2.10369	0.0505967	0.205651	0.1885	2.95243	1.57047	0.655018	2.39759	0.0282637	0.104774
Creld2	Q4G063	-0.826749	-0.317751	-0.57225	0.120626	-4.74399	0.000187847	0.000229492	-0.451017	0.197832	-0.126592	0.153769	-0.823263	0.421758	0.661586	-0.755573	-0.0891376	-0.422355	0.157937	-2.6742	0.0160137	0.0728237
Crip1	P63255	3.16686	3.47995	3.32341	0.0741975	44.7913	4.35853e-19	3.96865e-18	-0.117296	0.281812	0.0822578	0.0945837	0.869683	0.396588	0.640672	0.0134995	0.423426	0.218463	0.0971474	2.24878	0.0380754	0.125717
Crip2	P36201	0.940793	1.16874	1.05476	0.0540195	19.5256	4.42882e-13	1.24455e-12	-0.134134	0.156437	0.0111512	0.0688617	0.161937	0.873265	0.941527	-0.256977	0.0414692	-0.107754	0.0707282	-1.5235	0.14602	0.301749
Crk	Q63768	0.555733	0.783209	0.669471	0.0539091	12.4185	5.94518e-10	1.08014e-09	-0.126315	0.163662	0.0186736	0.0687209	0.271731	0.789101	0.902442	-0.0354665	0.26237	0.113452	0.0705836	1.60734	0.126393	0.273685
Crkl	Q5U2U2	-0.239138	-0.0392076	-0.139173	0.047381	-2.93731	0.00920429	0.0102779	-0.0510523	0.20381	0.0763789	0.0603992	1.26457	0.223089	0.468909	-0.119947	0.141824	0.0109386	0.0620363	0.176326	0.862121	0.918467
Crlf3	A0A8I6AEZ7	-2.4819	-1.59276	-2.03733	0.210713	-9.66872	2.53111e-08	4.00952e-08	-0.37309	0.760336	0.193623	0.268608	0.720838	0.480805	0.707577	-0.690701	0.473447	-0.108627	0.275889	-0.393734	0.698672	0.813489
Crnkl1	P63155	-1.59263	-1.31833	-1.45548	0.0650062	-22.3899	4.69503e-14	1.5713e-13	-0.189806	0.159863	-0.0149715	0.082867	-0.180669	0.858763	0.934438	-0.208071	0.151075	-0.0284978	0.0851132	-0.334822	0.741855	0.843749
Crp	P48199	0.718855	1.27378	0.996317	0.13151	7.57598	7.5996e-07	1.08049e-06	-0.902134	-0.194742	-0.548438	0.167643	-3.27146	0.00449877	0.0579371	-0.908215	-0.18165	-0.544932	0.172187	-3.16477	0.00566051	0.03721
Cryab	P23928	1.70766	2.1628	1.93523	0.107864	17.9414	1.75224e-12	4.48104e-12	0.234092	0.814292	0.524192	0.1375	3.8123	0.00139314	0.0318003	-0.429453	0.166474	-0.13149	0.141227	-0.93105	0.364862	0.546239
Crybg1	D3ZD79	-0.206631	0.11343	-0.0466004	0.0758504	-0.614372	0.547104	0.558607	-0.151755	0.256244	0.052245	0.0966907	0.540331	0.595978	0.790005	-0.146824	0.272234	0.0627053	0.0993115	0.6314	0.536177	0.696866
Crybg2	A0A0G2JVZ7	-2.41585	-1.88529	-2.15057	0.125735	-17.1039	3.79278e-12	9.11455e-12	-0.000204198	0.676126	0.337961	0.160282	2.10854	0.0501236	0.204587	0.0968801	0.791542	0.444211	0.164626	2.6983	0.015229	0.0709266
Cryl1	Q811X6	1.50459	1.74497	1.62478	0.0569656	28.5222	8.48627e-16	4.05893e-15	-0.104918	0.2015	0.048291	0.0726172	0.665007	0.514967	0.735225	0.190547	0.505271	0.347909	0.0745855	4.66457	0.000222319	0.00438289
Crym	Q9QYU4	-4.69146	-1.08767	-2.88956	0.854054	-3.38335	0.0035328	0.00403872	-2.83629	1.75766	-0.539314	1.08871	-0.49537	0.626681	0.807068	-1.28141	3.43706	1.07782	1.11822	0.963874	0.348621	0.530095
Cryz	Q6AYT0	-0.222913	0.0717856	-0.0755636	0.0698399	-1.08196	0.294382	0.306204	-0.547577	-0.171909	-0.359743	0.0890287	-4.04076	0.000848865	0.0248177	-0.297234	0.0886169	-0.104309	0.0914419	-1.14071	0.269807	0.45169
Cs	Q8VHF5	4.7934	5.0098	4.9016	0.0512845	95.5767	1.16589e-24	6.62853e-23	-0.351574	-0.0757155	-0.213645	0.0653751	-3.26799	0.00453264	0.0582126	-0.177153	0.106184	-0.0354844	0.0671471	-0.528458	0.604013	0.746021
Csde1	P18395	1.57385	1.73278	1.65331	0.0376639	43.8965	6.12519e-19	5.40259e-18	-0.106448	0.0961453	-0.00515157	0.0480122	-0.107297	0.915809	0.962419	-0.248714	-0.0406291	-0.144672	0.0493136	-2.93371	0.009275	0.0509306
Cse1l	D3ZPR0	2.3874	2.5574	2.4724	0.0402886	61.3674	2.13039e-21	3.61159e-20	-0.171383	0.0453293	-0.0630267	0.051358	-1.2272	0.236471	0.483302	-0.219715	0.00287095	-0.108422	0.0527501	-2.05539	0.0555373	0.159711
Csk	P32577	2.12785	2.80592	2.46689	0.160694	15.3514	2.14278e-11	4.64634e-11	-0.270191	0.594182	0.161995	0.204846	0.790816	0.439945	0.677576	-0.5882	0.299602	-0.144299	0.210398	-0.685839	0.502062	0.668364
Csnk1a1	P97633	0.630052	0.901868	0.76596	0.0644169	11.8907	1.15732e-09	2.04528e-09	-0.0975154	0.248983	0.0757337	0.0821158	0.92228	0.369287	0.614909	-0.264086	0.0918044	-0.0861407	0.0843415	-1.02133	0.321413	0.507045
Csnk1d	Q06486	0.0946993	0.351976	0.223338	0.0609714	3.66299	0.00192659	0.00223427	-0.1223	0.205665	0.0416826	0.0777236	0.536293	0.598704	0.791687	-0.17652	0.160334	-0.00809285	0.0798303	-0.101376	0.920438	0.95421
Csnk2a1	P19139	2.06333	2.18773	2.12553	0.0294817	72.0965	1.39054e-22	3.40786e-21	-0.0716777	0.0869044	0.00761338	0.037582	0.20258	0.841868	0.927864	-0.0816451	0.0812354	-0.000204869	0.0386006	-0.0053074	0.995827	0.997539
Csnk2a2	F7FH41	-0.854602	-0.654814	-0.754708	0.0473473	-15.9398	1.17595e-11	2.63064e-11	-0.0569268	0.197754	0.0704137	0.0603562	1.16664	0.259463	0.509952	-0.161924	0.09966	-0.031132	0.0619922	-0.502193	0.621974	0.761061
Csnk2b	P67874	0.77752	0.942955	0.860238	0.039206	21.9415	6.55032e-14	2.15053e-13	-0.243441	-0.0325515	-0.137996	0.0499781	-2.76113	0.0133526	0.100678	-0.109516	0.107089	-0.00121365	0.0513328	-0.0236428	0.981413	0.991249
Cspg4	Q00657	-0.875936	-0.461487	-0.668711	0.0982191	-6.80836	3.04701e-06	4.15721e-06	-0.194756	0.333564	0.069404	0.125205	0.554321	0.586578	0.78401	-0.328095	0.214545	-0.056775	0.128599	-0.441489	0.664423	0.789384
Csrp1	P47875	3.01492	3.36108	3.188	0.0820368	38.8606	4.76794e-18	3.41971e-17	-0.0549194	0.386356	0.165718	0.104577	1.58466	0.131469	0.350434	-0.323824	0.129412	-0.0972058	0.107411	-0.904986	0.37812	0.560507
Csrp2	Q62908	-1.24447	-0.940669	-1.09257	0.0719964	-15.1753	2.57443e-11	5.5207e-11	-0.212019	0.175249	-0.0183853	0.0917778	-0.200324	0.843604	0.927864	-0.242928	0.154838	-0.0440451	0.0942654	-0.467245	0.646258	0.778515
Cst3	P14841	1.24131	1.60507	1.42319	0.0862057	16.5092	6.70126e-12	1.55817e-11	-0.419299	0.0444011	-0.187449	0.109891	-1.70577	0.106253	0.311139	-0.387466	0.0888021	-0.149332	0.11287	-1.32305	0.20334	0.374407
Cstb	P01041	2.15228	2.39779	2.27503	0.058183	39.1013	4.29753e-18	3.11588e-17	-0.163016	0.14995	-0.00653324	0.0741691	-0.0880857	0.930838	0.969306	-0.0208522	0.300597	0.139872	0.0761795	1.83609	0.0838968	0.209159
Cstf1	Q5BJQ6	-1.54968	-1.09423	-1.32196	0.107935	-12.2477	7.35639e-10	1.32671e-09	-0.320619	0.259963	-0.0303282	0.137591	-0.220423	0.828167	0.922187	-0.51581	0.0805079	-0.217651	0.14132	-1.54013	0.141935	0.295931
Cstf2	A0A8J8XR33	0.696512	0.859876	0.778194	0.0387152	20.1005	2.7573e-13	8.11012e-13	-0.21797	-0.00972063	-0.113845	0.0493524	-2.30678	0.0339246	0.167084	-0.275808	-0.061914	-0.168861	0.0506901	-3.33124	0.00395412	0.029307
Cstf2t	A0A8I5ZW25	-1.40904	-0.828852	-1.11895	0.137497	-8.13796	2.88964e-07	4.23765e-07	-0.56777	0.171826	-0.197972	0.175275	-1.12949	0.274377	0.524672	-0.702808	0.0568351	-0.322986	0.180026	-1.79411	0.0906001	0.219988
Cstf3	F1M4W7	-0.558375	-0.32467	-0.441522	0.0553852	-7.97185	3.82927e-07	5.56313e-07	-0.0676442	0.230273	0.0813142	0.0706026	1.15172	0.265378	0.515496	-0.251341	0.0546509	-0.098345	0.0725163	-1.35618	0.192783	0.362401
Ctbp1	Q9Z2F5	-1.3608	-0.972993	-1.16689	0.0919045	-12.6968	4.22307e-10	7.81269e-10	-0.32618	0.168173	-0.0790034	0.117156	-0.674346	0.509159	0.730197	-0.543486	-0.0357331	-0.28961	0.120331	-2.40677	0.0277437	0.103805
Ctbp2	Q9EQH5	0.693124	1.10359	0.898359	0.0972761	9.23514	4.9052e-08	7.61506e-08	0.149198	0.672446	0.410822	0.124003	3.313	0.00411303	0.0552906	0.175308	0.712739	0.444023	0.127364	3.48625	0.0028271	0.0235356
Ctbs	Q01460	-1.5685	-1.15431	-1.36141	0.0981596	-13.8693	1.06656e-10	2.09536e-10	-0.278216	0.249784	-0.014216	0.125129	-0.11361	0.910878	0.95988	-0.0837413	0.45857	0.187414	0.128521	1.45824	0.163002	0.323782
Ctcf	Q9R1D1	-0.635325	-0.22206	-0.428692	0.0979387	-4.37715	0.00041085	0.000492893	-0.21034	0.316472	0.0530661	0.124848	0.425047	0.676134	0.833017	-0.447024	0.0940674	-0.176478	0.128232	-1.37624	0.186606	0.354505
Ctcfl	D3ZQ48	-3.20069	-0.483705	-1.8422	0.643892	-2.86104	0.010819	0.0120377	-0.892617	2.57088	0.83913	0.820805	1.02233	0.320955	0.569791	-0.783909	2.77346	0.994777	0.843053	1.17997	0.254261	0.433389
Ctdp1	A0A0G2K0J7	-3.82187	-3.1102	-3.46603	0.168659	-20.5506	1.91916e-13	5.77979e-13	-0.643513	0.263702	-0.189906	0.214999	-0.883288	0.389401	0.634808	-0.54591	0.385895	-0.0800072	0.220826	-0.362308	0.721586	0.830831
Cth	P18757	3.08423	3.40535	3.24479	0.0760995	42.6388	9.99813e-19	8.26441e-18	-0.446041	-0.036702	-0.241372	0.0970082	-2.48815	0.0235106	0.136576	0.0288188	0.449253	0.239036	0.0996377	2.39905	0.0281805	0.1046
Ctla2a	A0A8I6ANI3	-0.332031	-0.12829	-0.23016	0.048284	-4.7668	0.000178991	0.000219017	0.0966779	0.356397	0.226538	0.0615503	3.68053	0.0018546	0.0360257	0.0739373	0.340696	0.207317	0.0632186	3.27936	0.00442273	0.0314791
Ctnna1	Q5U302	3.23741	3.49943	3.36842	0.0620938	54.2473	1.71625e-20	2.24752e-19	-0.13399	0.200013	0.0330114	0.0791544	0.41705	0.681861	0.836968	-0.138169	0.204886	0.0333584	0.0812999	0.410313	0.686701	0.804574
Ctnna2	A0A0G2JYF7	2.77105	2.99397	2.88251	0.0528281	54.5639	1.55541e-20	2.08371e-19	-0.164311	0.119851	-0.0222303	0.0673429	-0.330107	0.745352	0.876726	-0.124509	0.167356	0.0214237	0.0691682	0.309733	0.760528	0.855594
Ctnna3	A0A0G2JX81	-0.110524	0.366306	0.127891	0.113003	1.13175	0.273451	0.284878	-0.574281	0.0335595	-0.270361	0.144051	-1.87685	0.0778117	0.260446	-0.597148	0.0271676	-0.28499	0.147955	-1.92619	0.0709697	0.188043
Ctnnb1	Q9WU82	1.7482	1.95961	1.8539	0.0501012	37.0032	1.08626e-17	7.27604e-17	-0.0825979	0.186896	0.0521491	0.0638667	0.81653	0.425492	0.664982	-0.141221	0.135578	-0.00282163	0.0655978	-0.0430141	0.966192	0.981932
Ctnnbip1	Q4KM58	-3.13488	-2.68081	-2.90784	0.107611	-27.0218	2.08699e-15	9.14432e-15	-0.395109	0.183731	-0.105689	0.137178	-0.770455	0.451605	0.686464	-0.0417458	0.552784	0.255519	0.140896	1.81353	0.0874432	0.215579
Ctnnbl1	Q4V8K2	-0.280858	0.0734383	-0.10371	0.0839638	-1.23517	0.233565	0.244253	-0.123597	0.328044	0.102224	0.107033	0.955066	0.352929	0.601047	-0.183126	0.280756	0.0488151	0.109934	0.444038	0.662615	0.789013
Ctnnd1	A0A0G2JXM1	3.1045	3.33225	3.21837	0.0539755	59.6266	3.46725e-21	5.5739e-20	0.0559604	0.346294	0.201127	0.0688055	2.92313	0.0094857	0.0882681	0.00692689	0.30513	0.156029	0.0706705	2.20783	0.0412833	0.132562
Ctps1	F7F0L0	-1.37422	-1.13432	-1.25427	0.056854	-22.0612	5.9891e-14	1.97742e-13	-0.232954	0.0728632	-0.0800454	0.0724749	-1.10446	0.284783	0.534665	-0.293592	0.0205146	-0.136539	0.0744393	-1.83423	0.0841849	0.209765
Ctrb1	P07338	-3.87023	-1.27695	-2.57359	0.614575	-4.1876	0.000617946	0.000732858	-3.07196	0.233831	-1.41907	0.783432	-1.81135	0.0877932	0.27851	-1.19452	2.20088	0.503178	0.804667	0.625324	0.540063	0.699466
Ctrc	P55091	-2.33586	1.01556	-0.660147	0.794245	-0.831162	0.417404	0.430041	-5.76967	-1.49743	-3.63355	1.01247	-3.5888	0.00226324	0.0401188	-6.97489	-2.58685	-4.78087	1.03991	-4.59738	0.000256488	0.00478298
Ctsa	A0A8I6ARV9	1.86616	2.10773	1.98694	0.0572478	34.7078	3.18334e-17	1.93491e-16	-0.138829	0.169106	0.0151384	0.0729769	0.207441	0.83813	0.927125	0.247755	0.564038	0.405897	0.074955	5.41521	4.64089e-05	0.0016772
Ctsb	P00787	3.10515	3.26671	3.18593	0.0382882	83.2091	1.22367e-23	4.71467e-22	-0.0299187	0.176033	0.0730573	0.048808	1.49683	0.152773	0.381916	0.168762	0.380296	0.274529	0.050131	5.47623	4.09735e-05	0.00156573
Ctsc	P80067	1.76854	1.95957	1.86405	0.0452719	41.1746	1.80117e-18	1.39951e-17	-0.15872	0.0847975	-0.0369612	0.0577106	-0.640458	0.530414	0.745861	0.0532655	0.303383	0.178324	0.0592748	3.00844	0.00791109	0.0459869
Ctsd	P24268	0.788003	1.20858	0.998291	0.0996713	10.0158	1.51278e-08	2.43192e-08	-0.242348	0.293783	0.0257174	0.127056	0.202409	0.841999	0.927864	-0.249027	0.301636	0.0263042	0.1305	0.201564	0.84265	0.906589
Ctse	P16228	-2.22008	-1.1225	-1.67129	0.260112	-6.42528	6.27841e-06	8.3772e-06	-0.973689	0.425451	-0.274119	0.331579	-0.826709	0.419855	0.659711	-1.00307	0.433992	-0.28454	0.340566	-0.835492	0.41503	0.595202
Ctsh	P00786	-1.35589	-1.06455	-1.21022	0.0690448	-17.528	2.55454e-12	6.33471e-12	-0.368934	0.00245806	-0.183238	0.0880152	-2.08189	0.0527752	0.209417	-0.342771	0.0386868	-0.152042	0.0904009	-1.68187	0.110871	0.251357
Ctsl	P07154	-1.68506	-1.27073	-1.47789	0.0981903	-15.0513	2.93281e-11	6.23189e-11	-0.198905	0.32926	0.0651772	0.125169	0.520716	0.609281	0.797804	0.237366	0.779847	0.508606	0.128561	3.95614	0.00101968	0.012189
Ctss	Q02765	3.05859	3.44403	3.25131	0.0913434	35.5944	2.08476e-17	1.31517e-16	-0.0893968	0.401939	0.156271	0.116441	1.34207	0.197224	0.437006	0.301169	0.805823	0.553496	0.119597	4.62802	0.000240286	0.00460993
Ctsz	Q9R1T3	2.25965	2.72752	2.49358	0.110879	22.4892	4.36463e-14	1.46916e-13	-0.22454	0.371878	0.073669	0.141343	0.521206	0.608947	0.797804	0.348743	0.961326	0.655035	0.145175	4.51205	0.000307722	0.00537512
Cttn	Q66HL2	2.546	2.77634	2.66117	0.0545862	48.7517	1.04326e-19	1.11043e-18	-0.0234526	0.270166	0.123357	0.069584	1.77278	0.0941833	0.289117	0.208731	0.510309	0.35952	0.0714701	5.03036	0.00010284	0.00283686
Cttnbp2nl	D4A8X8	-3.15163	-2.71148	-2.93156	0.104309	-28.1046	1.08509e-15	5.03352e-15	-0.303906	0.257171	-0.0233676	0.132968	-0.175738	0.862576	0.936718	-0.354655	0.22163	-0.0665127	0.136572	-0.487014	0.632468	0.768657
Cul1	A0A8I5Y0H0	0.165969	0.405898	0.285934	0.0568602	5.02871	0.000103194	0.000128257	-0.191156	0.114695	-0.0382305	0.0724829	-0.527442	0.604702	0.796138	-0.264907	0.0492338	-0.107837	0.0744475	-1.44849	0.165673	0.327413
Cul2	A0A8I6G8I6	-0.141792	0.201909	0.0300588	0.0814529	0.369033	0.716659	0.726477	-0.127333	0.310801	0.091734	0.103832	0.883481	0.3893	0.634808	-0.252911	0.197099	-0.0279058	0.106647	-0.261666	0.796723	0.880927
Cul3	B5DF89	0.223946	0.379147	0.301546	0.0367808	8.19846	2.6103e-07	3.84008e-07	-0.231408	-0.0335642	-0.132486	0.0468866	-2.82568	0.0116575	0.0960203	-0.326521	-0.123315	-0.224918	0.0481574	-4.67047	0.000219547	0.00437406
Cul4a	F7FNG5	0.597999	0.983065	0.790532	0.0912557	8.66282	1.21467e-07	1.83203e-07	-0.249774	0.24109	-0.00434181	0.116329	-0.0373236	0.970662	0.984947	-0.242311	0.261858	0.00977336	0.119482	0.0817979	0.935763	0.963243
Cul4b	D3ZK73	-1.49233	-1.22449	-1.35841	0.0634754	-21.4006	9.87301e-14	3.1269e-13	-0.314036	0.0273974	-0.143319	0.0809156	-1.77122	0.094449	0.289117	-0.365862	-0.0151739	-0.190518	0.0831088	-2.29239	0.0349128	0.118907
Cul5	Q9JJ31	0.946679	1.15796	1.05232	0.0500697	21.017	1.32846e-13	4.13161e-13	-0.242085	0.0272394	-0.107423	0.0638266	-1.68304	0.11064	0.318269	-0.266587	0.0100375	-0.128275	0.0655566	-1.9567	0.0670136	0.179344
Cuta	Q6MGD0	1.62117	1.88018	1.75068	0.0613806	28.5217	8.48876e-16	4.05893e-15	-0.242624	0.0875418	-0.0775411	0.0782452	-0.991002	0.335581	0.585271	-0.0306029	0.308512	0.138955	0.080366	1.72902	0.101921	0.239493
Cwc15	Q5BJP2	-0.748829	-0.414186	-0.581507	0.0793063	-7.33242	1.17059e-06	1.64475e-06	0.234981	0.661569	0.448275	0.101096	4.43415	0.00036356	0.0156937	0.234925	0.673076	0.454	0.103836	4.37227	0.000415183	0.00660481
Cwc27	Q5XIB2	-5.01798	-2.53617	-3.77708	0.588159	-6.42187	6.31956e-06	8.42488e-06	-2.32584	0.83786	-0.743991	0.749758	-0.992308	0.334962	0.585073	-2.53085	0.718608	-0.90612	0.770081	-1.17666	0.255546	0.434931
Cwf19l1	D3Z863	-0.326263	-0.0700147	-0.198139	0.0607278	-3.26274	0.00458418	0.0052062	-0.247471	0.0791836	-0.0841436	0.077413	-1.08694	0.292234	0.54182	-0.415306	-0.079798	-0.247552	0.0795113	-3.11342	0.00632009	0.0399062
Cwh43	D4A4R9	0.17671	0.545559	0.361135	0.0874125	4.13138	0.000697728	0.000825167	-0.271798	0.198393	-0.0367025	0.11143	-0.329379	0.745893	0.876791	-0.115964	0.366972	0.125504	0.11445	1.09658	0.288115	0.471296
Cxadr	Q9R066	-0.0745001	0.221795	0.0736476	0.0702183	1.04884	0.308936	0.3212	-0.240377	0.137327	-0.0515253	0.0895112	-0.57563	0.572407	0.776467	-0.225083	0.162858	-0.0311124	0.0919374	-0.338409	0.739199	0.84172
Cxadrl1	A0A8I6ADE5	0.856439	1.16087	1.00865	0.0721456	13.9808	9.40564e-11	1.86354e-10	-0.310599	0.077472	-0.116563	0.091968	-1.26744	0.222086	0.467434	-0.455661	-0.0570713	-0.256366	0.0944608	-2.714	0.0147379	0.0693951
Cyb561d2	Q641Y1	-2.36136	-2.0282	-2.19478	0.0789542	-27.7981	1.30248e-15	5.95309e-15	-0.106451	0.318243	0.105896	0.100647	1.05215	0.307456	0.555171	-0.192137	0.244069	0.0259656	0.103375	0.251178	0.804688	0.885612
Cyb5a	P00173	3.8766	4.18963	4.03311	0.0741836	54.3666	1.65366e-20	2.17165e-19	-0.306652	0.0923818	-0.107135	0.094566	-1.13291	0.272977	0.523248	-0.0620624	0.347787	0.142862	0.0971292	1.47085	0.1596	0.319337
Cyb5b	P04166	0.44807	0.982757	0.715413	0.126714	5.64588	2.90501e-05	3.72987e-05	-0.125229	0.556366	0.215568	0.16153	1.33454	0.199626	0.439196	0.134666	0.834736	0.484701	0.165908	2.92151	0.00951834	0.0519608
Cyb5r1	Q5EB81	-3.35216	-2.91287	-3.13251	0.104108	-30.0891	3.47649e-16	1.75595e-15	-0.346147	0.21385	-0.0661484	0.132712	-0.498435	0.624565	0.805273	-0.222793	0.352383	0.0647952	0.13631	0.475354	0.640585	0.773828
Cyb5r3	P20070	2.68012	2.84392	2.76202	0.0388184	71.1524	1.73862e-22	4.15664e-21	-0.234427	-0.0256234	-0.130025	0.0494839	-2.62763	0.0176412	0.115836	0.0559965	0.27046	0.163228	0.0508252	3.21156	0.00511858	0.034634
Cybb	Q9ERL1	-0.38769	-0.019819	-0.203755	0.087181	-2.33715	0.0319233	0.0348376	-0.201638	0.267308	0.0328353	0.111134	0.295456	0.771224	0.890221	-0.518076	-0.0364194	-0.277248	0.114147	-2.42887	0.0265281	0.10063
Cybc1	Q6AYA6	0.332689	0.949641	0.641165	0.14621	4.38524	0.000403778	0.000484783	-0.320107	0.466355	0.0731239	0.186382	0.392334	0.699687	0.848412	-0.495243	0.312537	-0.091353	0.191434	-0.477204	0.639294	0.773323
Cyc1	D3ZFQ8	2.86594	3.19322	3.02958	0.077561	39.0607	4.37344e-18	3.16108e-17	-0.467016	-0.0498159	-0.258416	0.0988713	-2.61366	0.0181593	0.118181	-0.325559	0.10295	-0.111305	0.101551	-1.09605	0.288344	0.471339
Cycs	P62898	0.317612	0.611536	0.464574	0.0696564	6.66951	3.95073e-06	5.34328e-06	0.059282	0.433963	0.246623	0.0887948	2.77744	0.0129031	0.0999238	0.480715	0.865552	0.673134	0.0912016	7.38072	1.07381e-06	0.000127007
Cyfip1	D4A8H8	0.909941	1.12474	1.01734	0.0509036	19.9856	3.02822e-13	8.81797e-13	-0.132296	0.141514	0.00460899	0.0648897	0.0710282	0.944204	0.976019	-0.0286143	0.252618	0.112002	0.0666485	1.68048	0.111143	0.25153
Cyfip2	A0A0G2JT63	1.07587	1.28643	1.18115	0.0499014	23.6697	1.87641e-14	6.79177e-14	-0.108475	0.159944	0.0257342	0.063612	0.40455	0.690853	0.842838	-0.320774	-0.0450791	-0.182926	0.0653362	-2.79977	0.0123113	0.0614627
Cygb	Q921A4	0.339631	0.542532	0.441082	0.048085	9.17296	5.40293e-08	8.36548e-08	-0.27134	-0.0126911	-0.142015	0.0612965	-2.31686	0.0332477	0.165776	-0.178165	0.0874941	-0.0453357	0.062958	-0.720094	0.481251	0.651072
Cyp20a1	Q6P7D4	-3.06004	-1.2044	-2.13222	0.439763	-4.84856	0.000150607	0.000185308	-1.44288	0.922606	-0.260135	0.56059	-0.464037	0.648508	0.817633	-2.01816	0.411437	-0.803363	0.575785	-1.39525	0.180902	0.347747
Cyp2b1	P00176	-2.3662	-1.1869	-1.77655	0.279478	-6.35667	7.16142e-06	9.53357e-06	-0.773332	0.729978	-0.0216768	0.356266	-0.0608445	0.952193	0.977945	0.465323	2.00938	1.23735	0.365922	3.38146	0.00354728	0.0274214
Cyp2c13	P20814	-0.387166	0.151316	-0.117925	0.127614	-0.924079	0.368377	0.380877	-0.251936	0.434497	0.0912808	0.162676	0.561121	0.582037	0.780626	0.306767	1.01181	0.659287	0.167085	3.94581	0.00104277	0.0123441
Cyp2c55	P33273	-0.399191	-0.0929786	-0.246085	0.0725684	-3.39107	0.00347428	0.00397572	-0.20547	0.184876	-0.0102969	0.092507	-0.11131	0.912674	0.960688	0.125671	0.526597	0.326134	0.0950144	3.43247	0.00317643	0.025576
Cyp2d1	P10633	-0.413754	0.0303188	-0.191718	0.10524	-1.82172	0.0861402	0.0919591	-0.585143	-0.0190587	-0.302101	0.134155	-2.25188	0.0378417	0.17629	-0.061337	0.520091	0.229377	0.137791	1.66467	0.114299	0.25557
Cyp2d26	P10634	-0.845498	-0.38285	-0.614174	0.109642	-5.60164	3.17643e-05	4.06381e-05	-0.303682	0.28608	-0.00880121	0.139766	-0.0629709	0.950524	0.977371	-0.0616121	0.544136	0.241262	0.143555	1.68063	0.111115	0.25153
Cyp2d4	Q64680	-0.214106	0.19909	-0.00750794	0.0979221	-0.0766725	0.939779	0.943625	-0.536624	-0.00990099	-0.273262	0.124827	-2.18913	0.0428298	0.188372	-0.101934	0.439065	0.168566	0.12821	1.31476	0.206052	0.377452
Cyp2g1	P10610	0.0447235	0.543497	0.29411	0.118203	2.48818	0.0235095	0.0258067	-0.41906	0.216753	-0.101153	0.15068	-0.671313	0.511041	0.731445	0.0264335	0.679481	0.352957	0.154764	2.28061	0.035742	0.120658
Cyp3a62	A0A0G2K5K4	0.36207	0.691411	0.52674	0.0780496	6.74879	3.40511e-06	4.63087e-06	-0.210387	0.209441	-0.000472799	0.0994941	-0.00475202	0.996264	0.998031	0.0378639	0.469072	0.253468	0.102191	2.48034	0.0238891	0.0939047
Cyp3a9	P51538	0.0591617	0.723195	0.391179	0.157368	2.48576	0.0236259	0.0259284	-0.227701	0.61878	0.195539	0.200605	0.974747	0.343353	0.59195	0.0462792	0.915704	0.480991	0.206043	2.33443	0.0320981	0.112238
Cyp4b1	P15129	-1.45399	-0.784495	-1.11924	0.158662	-7.05425	1.93607e-06	2.67515e-06	-0.531628	0.321816	-0.104906	0.202256	-0.518682	0.610668	0.797804	-0.659478	0.217098	-0.22119	0.207738	-1.06476	0.301877	0.486131
Cyp4f1	P33274	0.0748781	0.37085	0.222864	0.0701415	3.17734	0.00550958	0.00622985	-0.236256	0.141035	-0.0476101	0.0894133	-0.532472	0.60129	0.793468	-0.153168	0.23435	0.0405911	0.0918368	0.441991	0.664067	0.789384
Cyp4f4	P51869	-0.700016	-0.128756	-0.414386	0.135382	-3.06087	0.00707283	0.00794543	-0.475593	0.252623	-0.111485	0.172578	-0.645997	0.526906	0.74384	-0.549414	0.198542	-0.175436	0.177256	-0.989731	0.336184	0.520695
Cyp4f5	P51870	-0.603513	-0.345007	-0.47426	0.0612629	-7.7414	5.69269e-07	8.17097e-07	-0.0939182	0.235614	0.0708481	0.0780951	0.907202	0.37698	0.622118	-0.561933	-0.223469	-0.392701	0.0802119	-4.89579	0.000136352	0.00338489
Cyp51a1	Q64654	0.192068	0.47179	0.331929	0.0662907	5.00718	0.000107945	0.000133948	-0.315946	0.0406317	-0.137657	0.0845044	-1.62899	0.121703	0.333753	-0.333717	0.0325252	-0.150596	0.0867949	-1.73508	0.100818	0.23775
Cyria	B0BN65	-1.63596	-1.26071	-1.44833	0.0889294	-16.2863	8.33419e-12	1.90835e-11	-0.382428	0.0959227	-0.143253	0.113363	-1.26366	0.223406	0.46926	-0.644226	-0.152909	-0.398568	0.116436	-3.42307	0.00324181	0.0259233
Cyrib	A0A0G2JXI6	1.77814	2.39925	2.08869	0.147196	14.1899	7.44689e-11	1.49902e-10	-0.353105	0.438661	0.042778	0.187638	0.227981	0.822381	0.919189	-0.561752	0.251474	-0.155139	0.192724	-0.804979	0.431947	0.609669
Cyth2	P63035	-2.78967	-2.20709	-2.49838	0.138066	-18.0956	1.52539e-12	3.93762e-12	-0.21545	0.527205	0.155878	0.176	0.885669	0.388153	0.633824	-0.418226	0.344559	-0.0368335	0.18077	-0.203759	0.840961	0.906077
Czib	Q498R7	-1.5448	-1.20979	-1.37729	0.0793925	-17.3479	3.01818e-12	7.39398e-12	-0.0742042	0.352848	0.139322	0.101206	1.37662	0.186493	0.424553	-0.465889	-0.0272614	-0.246575	0.103949	-2.37207	0.0297581	0.107735
Daam1	A0A8I6GM04	-1.4866	-1.19099	-1.33879	0.0700572	-19.11	6.28888e-13	1.72362e-12	-0.167488	0.20935	0.020931	0.0893057	0.234375	0.817493	0.916547	-0.201583	0.185468	-0.00805761	0.0917264	-0.087844	0.931027	0.960489
Dad1	P61805	0.536262	1.00707	0.771667	0.111576	6.91607	2.4955e-06	3.43187e-06	-0.313203	0.286962	-0.0131204	0.142232	-0.0922469	0.92758	0.967856	0.181262	0.797695	0.489478	0.146087	3.35059	0.00379213	0.0285636
Dag1	F1M8K0	-0.401374	-0.084843	-0.243108	0.0750138	-3.24085	0.00480572	0.00544983	-0.449527	-0.0460285	-0.247778	0.0956242	-2.59116	0.0190244	0.121359	-0.45919	-0.0447544	-0.251972	0.0982161	-2.56549	0.0200597	0.0841749
Dap	Q9QX67	1.59127	1.84377	1.71752	0.0598392	28.7023	7.64066e-16	3.68364e-15	0.192862	0.514737	0.353799	0.0762804	4.63815	0.000235165	0.0127644	0.164163	0.494762	0.329462	0.078348	4.20512	0.000595014	0.00830755
Dap3	A0A0G2K264	-1.12165	-0.567744	-0.844696	0.131268	-6.43488	6.1642e-06	8.22716e-06	-0.663322	0.0427695	-0.310276	0.167335	-1.85422	0.0811394	0.266826	-0.858184	-0.132955	-0.495569	0.17187	-2.88339	0.0103193	0.0549813
Dapk2	A0A0G2JX07	-7.48843	-4.06903	-5.77873	0.810357	-7.13109	1.68307e-06	2.33596e-06	-2.25681	2.1021	-0.0773569	1.03301	-0.0748852	0.94118	0.974629	-1.682	2.79505	0.556528	1.06101	0.524528	0.606684	0.748203
Dars1	P15178	1.94783	2.07888	2.01335	0.0310569	64.8279	8.41543e-22	1.64843e-20	-0.0809056	0.0861493	0.00262183	0.0395899	0.0662246	0.947972	0.976673	-0.142254	0.0293286	-0.0564629	0.040663	-1.38856	0.182894	0.349878
Dars2	Q3KRD0	0.0475977	0.276238	0.161918	0.054185	2.98824	0.00825905	0.00924681	-0.28509	0.00637123	-0.139359	0.0690726	-2.01758	0.0597062	0.224115	-0.104322	0.195038	0.045358	0.0709448	0.639342	0.531122	0.693
Dbi	P11030	3.89963	4.07952	3.98957	0.0426303	93.5855	1.66656e-24	8.63278e-23	-0.205275	0.0240327	-0.0906213	0.0543431	-1.66758	0.113714	0.322859	-0.214606	0.0209176	-0.0968441	0.0558161	-1.73506	0.100822	0.23775
Dbn1	Q07266	-1.80263	-1.46802	-1.63532	0.079299	-20.6222	1.8128e-13	5.49854e-13	-0.0948027	0.331746	0.118472	0.101087	1.17198	0.257368	0.50763	-0.144262	0.293849	0.0747934	0.103827	0.720367	0.481088	0.651039
Dbnl	Q9JHL4	1.70369	2.02384	1.86376	0.075872	24.5646	1.01558e-14	3.91292e-14	-0.062193	0.345922	0.141864	0.0967181	1.46678	0.16069	0.391769	-0.0883771	0.3308	0.121211	0.0993397	1.22017	0.239057	0.415078
Dbr1	B2RYJ2	-1.52733	-1.02998	-1.27866	0.117865	-10.8485	4.63297e-09	7.72769e-09	-0.225012	0.408983	0.0919857	0.150249	0.612222	0.548493	0.757427	-0.442582	0.208597	-0.116992	0.154321	-0.758108	0.458768	0.632587
Dbt	B2GV15	1.8077	1.95317	1.88043	0.034475	54.5449	1.56461e-20	2.08406e-19	-0.244339	-0.0588986	-0.151619	0.0439472	-3.45003	0.00305791	0.048	-0.13139	0.0590777	-0.0361559	0.0451384	-0.801002	0.434183	0.610791
Dcaf11	Q5M9G8	-2.60509	-2.02833	-2.31671	0.136685	-16.9492	4.3905e-12	1.04431e-11	-0.0733622	0.661869	0.294253	0.174241	1.68878	0.109519	0.316549	-0.505676	0.249483	-0.128096	0.178963	-0.715768	0.483851	0.652506
Dcaf7	B2RZ68	-1.2055	-0.90176	-1.05363	0.0719831	-14.6372	4.56321e-11	9.50143e-11	-0.369176	0.0180205	-0.175578	0.0917608	-1.91343	0.072686	0.251942	-0.680047	-0.282356	-0.481202	0.094248	-5.1057	8.789e-05	0.00259331
Dcaf8	Q5U2M6	-0.904516	-0.503944	-0.70423	0.0949306	-7.41836	1.00417e-06	1.41562e-06	-0.487695	0.0229369	-0.232379	0.121013	-1.92028	0.0717611	0.2506	-0.39727	0.127203	-0.135034	0.124293	-1.08641	0.292463	0.475737
Dck	P48769	-2.70044	-1.86187	-2.28116	0.19873	-11.4787	1.97914e-09	3.40709e-09	-0.732771	0.336199	-0.198286	0.253333	-0.782708	0.444566	0.680869	-1.12767	-0.0297235	-0.578696	0.260199	-2.22405	0.0399839	0.130171
Dcn	Q01129	4.32855	4.91257	4.62056	0.138406	33.384	6.11007e-17	3.52976e-16	-0.988016	-0.243529	-0.615772	0.176434	-3.4901	0.00280359	0.0460223	-0.970185	-0.205519	-0.587852	0.181216	-3.24392	0.00477398	0.0332183
Dcps	Q8K4F7	1.46565	1.64905	1.55735	0.0434638	35.831	1.86524e-17	1.18794e-16	-0.210732	0.023059	-0.0938367	0.0554057	-1.69363	0.108577	0.314597	-0.332771	-0.0926429	-0.212707	0.0569074	-3.73777	0.00163783	0.0163823
Dctn1	P28023	1.4193	1.55318	1.48624	0.0317283	46.8428	2.04752e-19	2.02856e-18	-0.114347	0.0563193	-0.029014	0.0404458	-0.717354	0.482897	0.708716	0.0917091	0.267002	0.179355	0.0415421	4.31743	0.000467121	0.00714006
Dctn2	Q6AYH5	3.88043	4.05731	3.96887	0.0419186	94.6803	1.36807e-24	7.50348e-23	-0.157411	0.0680692	-0.0446709	0.053436	-0.83597	0.414768	0.655569	0.0961375	0.327729	0.211933	0.0548844	3.86145	0.00125217	0.0137679
Dctn3	A0A8I5YB95	-0.443341	-0.211149	-0.327245	0.0550264	-5.94705	1.59195e-05	2.07078e-05	-0.365486	-0.0694993	-0.217493	0.0701452	-3.10061	0.00649608	0.0717647	-0.0900032	0.214006	0.0620015	0.0720465	0.860577	0.401446	0.581585
Dctn4	Q9QUR2	-0.012431	0.213772	0.10067	0.0536072	1.87793	0.0776558	0.0830728	-0.297766	-0.00941283	-0.153589	0.0683361	-2.24756	0.0381672	0.176523	-0.0796719	0.216497	0.0684125	0.0701883	0.974699	0.343376	0.526758
Dctn6	D4ADD8	-2.60256	-1.96883	-2.2857	0.150184	-15.2193	2.45875e-11	5.28477e-11	-0.243455	0.564386	0.160466	0.191448	0.838167	0.413567	0.654804	-0.0903757	0.739362	0.324493	0.196637	1.65021	0.117253	0.259067
Dctpp1	Q91VC0	-3.54142	-2.94023	-3.24083	0.142474	-22.7468	3.61763e-14	1.24182e-13	-0.197292	0.569073	0.18589	0.181619	1.02352	0.320408	0.569045	-0.62418	0.162958	-0.230611	0.186542	-1.23624	0.233177	0.40852
Dcun1d1	A0A8I6AI94	0.0188344	0.123717	0.0712758	0.0248559	2.86756	0.0106709	0.0118758	-0.125658	0.00804216	-0.0588079	0.0316852	-1.856	0.0808733	0.266686	0.0540503	0.191374	0.122712	0.0325441	3.77065	0.001525	0.0156943
Dda1	D4AED2	-1.10399	-0.787668	-0.945828	0.0749637	-12.6171	4.65463e-10	8.56012e-10	-0.377857	0.0253725	-0.176242	0.0955604	-1.8443	0.0826379	0.267912	-0.234679	0.17948	-0.0275998	0.0981506	-0.281198	0.781952	0.86874
Ddah1	O08557	0.643384	0.956231	0.799807	0.0741408	10.7877	5.03921e-09	8.37234e-09	-0.200212	0.198591	-0.000810826	0.0945113	-0.00857914	0.993255	0.996247	-0.0418131	0.367799	0.162993	0.097073	1.67908	0.111421	0.252036
Ddah2	Q6MG60	1.71275	1.91106	1.81191	0.0469981	38.5528	5.45039e-18	3.87749e-17	-0.428786	-0.175984	-0.302385	0.059911	-5.04724	9.92772e-05	0.00934114	-0.338989	-0.0793343	-0.209162	0.0615349	-3.39907	0.00341462	0.0265759
Ddb1	Q9ESW0	0.853804	0.990886	0.922345	0.0324867	28.3915	9.16138e-16	4.32729e-15	-0.167172	0.00757332	-0.0797996	0.0414126	-1.92694	0.0708706	0.249279	-0.267263	-0.0877804	-0.177521	0.0425351	-4.17353	0.000636998	0.00874694
Ddc	P14173	2.70882	3.00767	2.85825	0.0708232	40.3575	2.5242e-18	1.91036e-17	0.00495828	0.385916	0.195437	0.0902823	2.16474	0.0449278	0.193776	-0.283614	0.10767	-0.0879718	0.0927294	-0.948694	0.356069	0.537282
Ddhd2	A0A8I6AUM0	-0.822523	-0.539035	-0.680779	0.0671832	-10.1332	1.27489e-08	2.05731e-08	-0.0888217	0.272556	0.0918672	0.0856421	1.07269	0.298403	0.548562	-0.0238005	0.347373	0.161786	0.0879634	1.83924	0.0834116	0.208731
Ddi2	A0A8I5Y0Y2	0.830817	0.989527	0.910172	0.0376124	24.1987	1.30195e-14	4.90914e-14	-0.0504169	0.1519	0.0507417	0.0479466	1.0583	0.304728	0.552778	0.0201374	0.227938	0.124038	0.0492463	2.51873	0.022084	0.0892936
Ddost	Q641Y0	3.15964	3.50899	3.33431	0.0827927	40.273	2.6148e-18	1.96934e-17	-0.414664	0.0306778	-0.191993	0.10554	-1.81914	0.0865487	0.275521	-0.342272	0.115141	-0.113565	0.108401	-1.04764	0.309471	0.494736
Ddrgk1	D3ZAS9	-0.534495	-0.259216	-0.396855	0.0652377	-6.08322	1.21764e-05	1.59411e-05	-0.0336874	0.317226	0.141769	0.0831621	1.70473	0.106449	0.311139	-0.0385471	0.321878	0.141665	0.0854162	1.65853	0.115546	0.256889
Ddt	P80254	4.18061	4.34993	4.26527	0.0401271	106.294	1.91976e-25	1.39843e-23	-0.20335	0.0124932	-0.0954286	0.0511522	-1.86558	0.0794534	0.264202	0.000133216	0.221827	0.11098	0.0525387	2.11235	0.0497547	0.149411
Ddx1	Q641Y8	2.12908	2.21496	2.17202	0.0203516	106.725	1.79237e-25	1.32636e-23	-0.0826614	0.0268098	-0.0279258	0.0259433	-1.07642	0.296781	0.546011	-0.0415405	0.0708979	0.0146787	0.0266465	0.55087	0.58889	0.736034
Ddx17	E9PT29	1.40525	1.54345	1.47435	0.0327527	45.0146	4.00798e-19	3.67819e-18	-0.0345057	0.141671	0.0535825	0.0417516	1.28336	0.216584	0.460426	0.0601542	0.241106	0.15063	0.0428833	3.51256	0.00267034	0.0227173
Ddx19b	A0A8I6GAE6	0.551948	0.694499	0.623223	0.0337829	18.4479	1.11575e-12	2.94375e-12	-0.000981206	0.180737	0.0898779	0.043065	2.08703	0.0522538	0.208389	-0.00601805	0.180626	0.0873038	0.0442322	1.97376	0.064889	0.175941
Ddx21	Q3B8Q1	1.28354	1.63319	1.45836	0.0828622	17.5999	2.39117e-12	5.96131e-12	0.0168497	0.462565	0.239707	0.105629	2.26933	0.0365531	0.173181	-0.300394	0.157402	-0.0714961	0.108492	-0.658998	0.518724	0.681978
Ddx23	G3V9M1	0.040494	0.324923	0.182709	0.0674062	2.71056	0.014844	0.0164182	-0.0653101	0.297268	0.115979	0.0859264	1.34975	0.194798	0.434596	-0.260561	0.111844	-0.0743587	0.0882555	-0.84254	0.411183	0.591885
Ddx24	A0A8I6AFW4	-2.64573	-2.12498	-2.38535	0.12341	-19.3287	5.22491e-13	1.44991e-12	-0.261711	0.402112	0.0702007	0.157318	0.446235	0.661059	0.822618	-0.205902	0.475914	0.135006	0.161582	0.835528	0.41501	0.595202
Ddx27	B1H269	-1.81957	-1.35313	-1.58635	0.11054	-14.3509	6.23385e-11	1.27076e-10	-0.332574	0.262021	-0.0352764	0.140911	-0.250344	0.805322	0.911332	-0.575207	0.0355038	-0.269852	0.144731	-1.86451	0.0796114	0.202813
Ddx3	A0A8I6A7A4	2.34073	2.45305	2.39689	0.0266185	90.0462	3.20565e-24	1.54349e-22	-0.0870222	0.0561584	-0.0154319	0.033932	-0.454789	0.655015	0.82044	-0.214707	-0.0676458	-0.141177	0.0348518	-4.05077	0.000830652	0.0106541
Ddx39a	Q5U216	4.45565	4.6265	4.54108	0.0404879	112.159	7.71341e-26	6.78489e-24	-0.0680005	0.149783	0.0408915	0.0516121	0.792286	0.439111	0.676834	-0.104176	0.119511	0.00766794	0.053011	0.144648	0.88669	0.934087
Ddx39b	Q63413	1.04834	1.2548	1.15157	0.0489294	23.5353	2.06147e-14	7.40985e-14	-0.100957	0.162234	0.0306383	0.062373	0.491211	0.629558	0.808196	-0.114454	0.15587	0.0207081	0.0640636	0.323244	0.750453	0.849796
Ddx3x	D4ADE8	-2.04933	-1.23171	-1.64052	0.193766	-8.46653	1.67291e-07	2.50132e-07	0.0412106	1.08348	0.562343	0.247004	2.27666	0.0360245	0.171764	-0.518428	0.552087	0.0168295	0.253699	0.0663363	0.947884	0.971003
Ddx3y	D3ZN21	-1.47957	-1.28285	-1.38121	0.0466211	-29.6262	4.50358e-16	2.23358e-15	-0.109455	0.14132	0.0159328	0.0594305	0.268091	0.791855	0.904005	-0.241412	0.0161602	-0.112626	0.0610414	-1.84507	0.0825207	0.207168
Ddx4	Q64060	-0.00537575	0.432007	0.213316	0.103654	2.05795	0.0552645	0.0595569	-0.217695	0.339861	0.0610831	0.132134	0.462283	0.64974	0.817633	0.170888	0.743557	0.457223	0.135715	3.36898	0.0036443	0.0280358
Ddx42	D4A031	-1.02643	-0.790113	-0.908272	0.0560046	-16.2178	8.91667e-12	2.03373e-11	-0.153262	0.147986	-0.00263809	0.0713921	-0.0369521	0.970954	0.984947	-0.333057	-0.0236439	-0.178351	0.0733272	-2.43226	0.0263464	0.100427
Ddx46	Q62780	0.358457	0.542553	0.450505	0.0436283	10.326	9.65528e-09	1.56949e-08	-0.112843	0.121834	0.00449531	0.0556154	0.0808285	0.936522	0.972182	-0.180167	0.060871	-0.0596478	0.0571229	-1.0442	0.311014	0.495371
Ddx5	A0A8I5ZKV9	4.35811	4.55408	4.4561	0.046442	95.9497	1.09132e-24	6.28118e-23	-0.195344	0.0544675	-0.0704381	0.0592021	-1.18979	0.250481	0.49989	-0.241775	0.0148073	-0.113484	0.0608068	-1.8663	0.0793472	0.20239
Ddx56	A0A0G2K0E0	-2.85262	-2.11383	-2.48323	0.175085	-14.1829	7.50479e-11	1.51003e-10	0.163466	1.10525	0.634358	0.223191	2.84222	0.0112577	0.0943944	-0.177673	0.789638	0.305983	0.229241	1.33477	0.199555	0.370205
Ddx6	D3ZD73	-1.58478	-1.17307	-1.37893	0.0975703	-14.1327	7.93597e-11	1.59197e-10	-0.227416	0.297414	0.0349989	0.124378	0.281391	0.781807	0.897951	-0.470994	0.0680619	-0.201466	0.127749	-1.57704	0.133212	0.283577
Ddx60	A0A0G2K744	-2.27453	-1.84436	-2.05944	0.101944	-20.2016	2.54004e-13	7.50424e-13	-0.374808	0.173551	-0.100629	0.129954	-0.77434	0.449366	0.685294	0.0686449	0.631867	0.350256	0.133477	2.6241	0.0177708	0.0780106
Decr1	Q64591	0.809035	1.30256	1.0558	0.116959	9.02705	6.79034e-08	1.04339e-07	-0.856734	-0.22761	-0.542172	0.149094	-3.63643	0.00204094	0.0382879	-0.0676434	0.578533	0.255445	0.153136	1.66809	0.11361	0.254562
Defa6	Q4JEI8	-1.09382	-0.471381	-0.782601	0.14751	-5.3054	5.81355e-05	7.32706e-05	-0.383376	0.410081	0.0133521	0.188039	0.0710068	0.944221	0.976019	1.23233	2.0473	1.63982	0.193136	8.49046	1.6085e-07	4.49877e-05
Defa8	Q4JEI6	-1.08313	-0.221214	-0.652172	0.204263	-3.1928	0.00532946	0.00603203	-0.766834	0.331897	-0.217468	0.260385	-0.835179	0.415201	0.655936	0.304433	1.43294	0.868689	0.267443	3.24812	0.00473095	0.0329682
Defa9	Q4JEI5	-0.909517	-0.317273	-0.613395	0.140354	-4.37033	0.000416914	0.000499653	-0.537117	0.217849	-0.159634	0.178918	-0.892223	0.384729	0.630441	0.689727	1.46516	1.07744	0.183767	5.86308	1.88038e-05	0.000876632
Defal1	Q4JEI2	-1.07066	-0.243898	-0.657279	0.195932	-3.35462	0.00375924	0.00428813	-1.29421	-0.240292	-0.767252	0.249766	-3.07189	0.00690815	0.0743783	-0.385485	0.697001	0.155758	0.256536	0.607159	0.55177	0.70669
Degs1	Q5XIF5	-1.83824	-1.38339	-1.61081	0.107792	-14.9437	3.28659e-11	6.95509e-11	-0.196215	0.3836	0.0936929	0.137409	0.681854	0.504516	0.726391	-0.1741	0.421431	0.123666	0.141133	0.876233	0.393117	0.574697
Degs2	Q564G3	-0.840803	-0.438351	-0.639577	0.0953762	-6.70583	3.69027e-06	5.007e-06	-0.142857	0.370171	0.113657	0.121581	0.934825	0.362969	0.608909	0.113403	0.640337	0.37687	0.124877	3.01793	0.00775239	0.045505
Dek	Q6AXS3	0.665091	1.00134	0.833213	0.0796859	10.4562	8.01969e-09	1.31185e-08	-0.291239	0.137391	-0.0769238	0.10158	-0.757273	0.459254	0.693967	-0.363584	0.076664	-0.14346	0.104333	-1.37502	0.186979	0.354636
Dennd10	F1LNS2	-2.58047	-2.04034	-2.31041	0.128002	-18.0498	1.58935e-12	4.09367e-12	-0.136971	0.55155	0.207289	0.163171	1.27038	0.221061	0.466328	-0.239223	0.467961	0.114369	0.167594	0.682417	0.504168	0.670594
Dennd5a	G3V7Q0	-5.53683	-2.4343	-3.98556	0.735263	-5.4206	4.58999e-05	5.81798e-05	-1.10126	2.85371	0.876224	0.93728	0.934859	0.362951	0.608909	-1.18115	2.88103	0.849941	0.962685	0.882886	0.389612	0.571726
Dennd5b	A0A8I5ZYN4	-7.83336	-1.35213	-4.59275	1.53597	-2.99013	0.00822597	0.00921641	-2.61465	5.64733	1.51634	1.95799	0.774438	0.449309	0.685294	-3.02123	5.4647	1.22173	2.01106	0.607508	0.551543	0.706594
Denr	D3ZU54	-2.70913	-2.13415	-2.42164	0.136262	-17.772	2.04303e-12	5.15679e-12	-0.166416	0.566536	0.20006	0.1737	1.15175	0.265363	0.515496	-0.415258	0.337561	-0.0388484	0.178409	-0.217749	0.830217	0.899338
Deptor	F1M8Y4	-0.885057	-0.424958	-0.655007	0.109038	-6.00717	1.41386e-05	1.84272e-05	-0.5217	0.0648127	-0.228444	0.138996	-1.64352	0.11864	0.329814	-0.527526	0.0748845	-0.226321	0.142764	-1.58528	0.131327	0.280719
Dera	F1M1H0	1.13524	1.35551	1.24538	0.0522015	23.8571	1.64709e-14	6.06055e-14	-0.206801	0.0739908	-0.0664049	0.0665441	-0.997909	0.332317	0.58221	-0.149374	0.139028	-0.00517282	0.0683478	-0.0756838	0.940554	0.966894
Des	P48675	5.69253	6.33029	6.01141	0.151141	39.7735	3.22608e-18	2.40256e-17	-0.397207	0.41578	0.00928617	0.192668	0.0481978	0.96212	0.981489	-0.466296	0.368727	-0.0487845	0.19789	-0.246523	0.80823	0.887207
Dffa	A0A8I6ANF5	-1.21656	-0.892259	-1.05441	0.0768553	-13.7194	1.26466e-10	2.46172e-10	-0.299436	0.113968	-0.092734	0.0979717	-0.946539	0.357135	0.603965	-0.245497	0.179112	-0.0331924	0.100627	-0.329855	0.745539	0.846082
Dgat1	Q9ERM3	-1.10815	-0.686764	-0.897457	0.0998631	-8.98687	7.2346e-08	1.10801e-07	-0.171851	0.365312	0.0967306	0.127301	0.759857	0.457749	0.692191	0.074125	0.625848	0.349987	0.130751	2.67673	0.0159295	0.0726867
Dgka	P51556	0.377654	0.64043	0.509042	0.0622747	8.17414	2.71904e-07	3.99375e-07	-0.126925	0.208051	0.040563	0.0793849	0.510965	0.615947	0.800989	-0.27357	0.0704847	-0.101543	0.0815367	-1.24536	0.229892	0.404283
Dglucy	D4A9W3	0.541251	0.786895	0.664073	0.0582145	11.4073	2.17507e-09	3.7335e-09	-0.109838	0.203298	0.0467302	0.0742093	0.629709	0.537257	0.750213	-0.031937	0.289686	0.128875	0.0762207	1.69081	0.109124	0.249258
Dguok	D3ZDE4	1.02666	1.22188	1.12427	0.0462663	24.3	1.21499e-14	4.61638e-14	-0.225732	0.0231337	-0.101299	0.0589782	-1.71757	0.104034	0.307161	-0.19101	0.0646021	-0.0632038	0.0605768	-1.04337	0.31139	0.495574
Dhcr7	Q9Z2Z8	0.141206	0.429276	0.285241	0.068269	4.1782	0.000630617	0.000747504	-0.237239	0.129979	-0.0536297	0.0870262	-0.616248	0.545895	0.756718	-0.0761831	0.300989	0.112403	0.0893851	1.25751	0.225569	0.399545
Dhfr	Q920D2	1.22982	1.43067	1.33025	0.047599	27.947	1.19166e-15	5.48422e-15	-0.160889	0.0951452	-0.0328721	0.060677	-0.541755	0.595017	0.78963	-0.0550335	0.207941	0.0764538	0.0623217	1.22676	0.236633	0.412795
Dhrs1	Q6AXY8	-0.501144	0.0811752	-0.209984	0.138002	-1.5216	0.146492	0.154863	-0.421404	0.32091	-0.0502472	0.175919	-0.285627	0.778615	0.895388	-0.0261411	0.736293	0.355076	0.180687	1.96514	0.0659551	0.177988
Dhrs11	G3V978	1.13116	1.55583	1.34349	0.100641	13.3493	1.93913e-10	3.71872e-10	-0.351554	0.189794	-0.0808802	0.128293	-0.630434	0.536794	0.750213	-0.280738	0.275283	-0.00272764	0.13177	-0.0207	0.983726	0.992239
Dhrs4	Q8VID1	-0.433232	-0.113362	-0.273297	0.0758052	-3.60526	0.00218385	0.00252633	-0.26338	0.144375	-0.0595024	0.096633	-0.615757	0.546212	0.756718	-0.271504	0.147304	-0.0621	0.0992523	-0.625679	0.539836	0.699466
Dhrs7	A0A8I5ZN24	0.00778868	0.332408	0.170098	0.0769306	2.21106	0.0410217	0.0445166	-0.0548059	0.359004	0.152099	0.0980677	1.55096	0.139328	0.362268	-0.202152	0.222874	0.0103608	0.100726	0.102862	0.919276	0.953642
Dhrs7b	Q5RJY4	0.774075	1.06824	0.921159	0.069714	13.2134	2.27446e-10	4.32975e-10	-0.390233	-0.0152419	-0.202738	0.0888683	-2.28133	0.0356913	0.171186	-0.0450985	0.340057	0.147479	0.0912771	1.61573	0.124557	0.271327
Dhx15	D3ZD97	1.75074	1.96949	1.86011	0.0518416	35.8807	1.82238e-17	1.16383e-16	-0.313303	-0.0344472	-0.173875	0.0660853	-2.63107	0.0175158	0.115337	-0.300711	-0.0142969	-0.157504	0.0678766	-2.32045	0.0330098	0.114046
Dhx29	D3ZHW0	-1.13539	-0.868791	-1.00209	0.0631798	-15.8609	1.27305e-11	2.83563e-11	-0.161981	0.177862	0.00794053	0.0805387	0.0985927	0.922615	0.965193	-0.318212	0.0308432	-0.143684	0.0827217	-1.73696	0.100477	0.237177
Dhx36	D4A2Z8	-0.926083	-0.546695	-0.736389	0.0899102	-8.19028	2.64638e-07	3.88947e-07	0.0627479	0.546374	0.304561	0.114613	2.65729	0.0165873	0.112562	0.00661068	0.503346	0.254978	0.11772	2.16597	0.0448193	0.138743
Dhx8	A0A0G2K283	-4.90287	-2.04913	-3.476	0.676301	-5.13972	8.18871e-05	0.00010232	0.601756	4.23958	2.42067	0.862118	2.80781	0.0121047	0.096888	0.542863	4.27929	2.41107	0.885486	2.72288	0.0144665	0.068725
Dhx9	A0A8I6ABZ7	1.90783	2.005	1.95642	0.0230296	84.9522	8.60897e-24	3.49e-22	-0.0662585	0.0576177	-0.00432038	0.0293571	-0.147167	0.884732	0.946866	-0.11165	0.0155842	-0.0480328	0.0301528	-1.59298	0.129588	0.277764
Diaph1	F1M775	0.279345	0.415224	0.347285	0.0322016	10.7847	5.06004e-09	8.40395e-09	-0.0529	0.120312	0.033706	0.0410491	0.821114	0.422947	0.66256	0.00942342	0.18733	0.098377	0.0421618	2.33332	0.0321692	0.112265
Diaph2	A0A8I5ZLR9	-4.2664	0.0674793	-2.09946	1.02708	-2.04412	0.0567518	0.0610468	-3.39643	2.12821	-0.634111	1.30927	-0.484324	0.634337	0.81079	-1.96835	3.70603	0.86884	1.34476	0.646094	0.526845	0.689654
Dip2b	A0A0G2JY22	-3.18838	-2.65493	-2.92166	0.12642	-23.1107	2.78446e-14	9.731e-14	-0.388979	0.291034	-0.0489729	0.161155	-0.303888	0.764901	0.886616	-0.864391	-0.165946	-0.515168	0.165523	-3.11237	0.00633432	0.0399062
Dip2c	D3ZZB0	-3.51897	-2.92883	-3.2239	0.139856	-23.0516	2.90467e-14	1.01208e-13	-0.415447	0.336837	-0.0393049	0.178282	-0.220465	0.828135	0.922187	-0.356784	0.415891	0.0295537	0.183114	0.161395	0.873685	0.925479
Dis3	F7EPZ4	0.0610912	0.288518	0.174805	0.0538974	3.24329	0.00478051	0.00542389	-0.132235	0.157679	0.0127217	0.0687059	0.185162	0.855293	0.93272	-0.301668	-0.00389624	-0.152782	0.0705682	-2.16503	0.0449021	0.138908
Dis3l2	A0A0G2K6W6	-1.11241	1.61873	0.253159	0.647248	0.391132	0.700558	0.711083	-2.72486	0.75668	-0.984092	0.825083	-1.19272	0.249362	0.498509	-2.2511	1.32482	-0.463141	0.847447	-0.546513	0.591815	0.738304
Dkc1	P40615	-0.391665	-0.0794354	-0.23555	0.0739945	-3.18335	0.00543894	0.00615147	-0.000129659	0.397886	0.198878	0.0943249	2.10844	0.0501334	0.204587	-0.225398	0.183406	-0.0209957	0.0968815	-0.216716	0.831009	0.899448
Dlat	P08461	2.33462	2.53838	2.4365	0.048289	50.4566	5.83805e-20	6.69004e-19	-0.310631	-0.050885	-0.180758	0.0615566	-2.93645	0.0092211	0.0864965	-0.277857	-0.0110701	-0.144463	0.0632251	-2.28491	0.0354378	0.119979
Dld	Q6P6R2	2.83505	3.05975	2.9474	0.0532511	55.3491	1.22156e-20	1.67991e-19	-0.215488	0.0709498	-0.072269	0.0678822	-1.06462	0.301934	0.550807	-0.141308	0.152894	0.00579299	0.0697221	0.0830869	0.934753	0.962628
Dlg1	Q62696	1.07792	1.28482	1.18137	0.049033	24.0934	1.39931e-14	5.23561e-14	-0.160241	0.103508	-0.0283665	0.0625051	-0.453828	0.655693	0.820782	-0.0529965	0.217901	0.0824521	0.0641993	1.28432	0.216259	0.390019
Dlg3	Q62936	0.945172	1.24788	1.09653	0.0717378	15.2852	2.29546e-11	4.94979e-11	-0.226883	0.158994	-0.0339448	0.0914481	-0.371192	0.71508	0.858981	-0.248931	0.147405	-0.050763	0.0939268	-0.540453	0.595895	0.74141
Dlg4	P31016	-2.1482	-1.44204	-1.79512	0.167351	-10.7266	5.48489e-09	9.08046e-09	-0.777137	0.123044	-0.327046	0.213332	-1.53304	0.143664	0.368811	-0.41595	0.50863	0.0463401	0.219114	0.211489	0.835021	0.901738
Dlst	Q01205	0.932178	1.18798	1.06008	0.0606215	17.4868	2.65354e-12	6.55928e-12	-0.347903	-0.0218195	-0.184861	0.0772776	-2.39217	0.0285754	0.154546	-0.0594466	0.275475	0.108014	0.0793722	1.36086	0.191328	0.360248
Dmap1	Q568Y6	-4.41521	-2.55737	-3.48629	0.440286	-7.91825	4.19663e-07	6.07223e-07	-0.226079	2.14222	0.958068	0.561256	1.70701	0.106019	0.311139	-0.597198	1.83529	0.619046	0.576469	1.07386	0.297893	0.481379
Dmd	P11530	0.963095	1.38499	1.17404	0.0999831	11.7424	1.40139e-09	2.45521e-09	-0.540711	-0.00290263	-0.271807	0.127454	-2.13259	0.0478363	0.200731	-0.538551	0.013835	-0.262358	0.130909	-2.00413	0.0612553	0.169479
Dmpk	A0A8I6ANX6	-2.5589	-1.95196	-2.25543	0.143838	-15.6803	1.52851e-11	3.37241e-11	-0.205233	0.568473	0.18162	0.183359	0.990518	0.335811	0.585271	-0.542205	0.252472	-0.144866	0.188329	-0.769221	0.452318	0.625915
Dnaja1	P63036	2.0262	2.19067	2.10844	0.0389756	54.0963	1.79907e-20	2.34281e-19	-0.196487	0.0131623	-0.0916625	0.0496844	-1.8449	0.0825476	0.267806	-0.333856	-0.118524	-0.22619	0.0510311	-4.4324	0.000364924	0.00617161
Dnaja2	O35824	2.25098	2.38368	2.31733	0.0314464	73.6914	9.59703e-23	2.65861e-21	-0.20706	-0.0379103	-0.122485	0.0400865	-3.05553	0.00715414	0.0749186	-0.152704	0.0210306	-0.0658369	0.041173	-1.59903	0.128233	0.276641
Dnaja3	A0A0G2K5E4	-1.25864	-0.929042	-1.09384	0.0781105	-14.0038	9.16627e-11	1.81766e-10	-0.295515	0.124641	-0.0854373	0.0995718	-0.858047	0.402802	0.644207	-0.365357	0.0661873	-0.149585	0.102271	-1.46264	0.161809	0.322235
Dnaja4	Q4QR73	-0.136123	0.1643	0.0140885	0.0711965	0.197882	0.845485	0.852617	-0.165924	0.217041	0.0255586	0.0907581	0.281613	0.78164	0.897951	0.0615418	0.454888	0.258215	0.0932181	2.77001	0.0131062	0.0642492
Dnajb1	D3ZUU5	-0.556359	-0.344526	-0.450442	0.0502019	-8.97261	7.39952e-08	1.13252e-07	-0.338944	-0.068908	-0.203926	0.0639952	-3.18658	0.0054012	0.0640723	-0.402641	-0.125286	-0.263964	0.0657298	-4.01589	0.000895826	0.0111966
Dnajb11	Q6TUG0	0.668284	0.903293	0.785788	0.0556941	14.109	8.14824e-11	1.63315e-10	-0.145358	0.154221	0.00443165	0.0709964	0.0624208	0.950956	0.977371	-0.340483	-0.0327843	-0.186634	0.0729207	-2.5594	0.0203128	0.0847506
Dnajb12	F7F4L4	-1.2203	-0.807936	-1.01412	0.0977256	-10.3772	8.97365e-09	1.46379e-08	-0.296893	0.228772	-0.0340603	0.124576	-0.27341	0.787832	0.901983	-0.214674	0.32524	0.0552833	0.127953	0.43206	0.671128	0.793286
Dnajb4	Q5XIP0	0.28566	0.658303	0.471981	0.0883117	5.34449	5.3646e-05	6.77221e-05	-0.439482	0.0355469	-0.201967	0.112576	-1.79406	0.090609	0.283016	-0.478206	0.00969841	-0.234254	0.115627	-2.02594	0.0587606	0.165125
Dnajb6	Q6AYU3	-5.79391	-3.5523	-4.67311	0.531234	-8.7967	9.79086e-08	1.48536e-07	-0.703611	2.15389	0.725142	0.677193	1.0708	0.299225	0.549424	-0.345329	2.58963	1.12215	0.695549	1.61333	0.12508	0.271853
Dnajc10	Q498R3	-0.854545	-0.582709	-0.718627	0.0644217	-11.1551	3.04889e-09	5.1687e-09	-0.142016	0.204508	0.0312464	0.0821218	0.380488	0.708296	0.853249	-0.173604	0.182312	0.00435417	0.0843478	0.0516216	0.959432	0.978104
Dnajc11	B1WBY5	0.184433	0.491817	0.338125	0.0728461	4.64163	0.000233429	0.000283915	-0.219881	0.171958	-0.0239617	0.092861	-0.258039	0.799475	0.909061	-0.213456	0.189004	-0.0122259	0.095378	-0.128183	0.899508	0.940881
Dnajc13	A0A8I6AFJ7	-0.208831	-0.0420234	-0.125427	0.0395313	-3.17286	0.00556297	0.00628804	-0.0932686	0.11937	0.0130507	0.0503927	0.25898	0.79876	0.90847	-0.0556821	0.16272	0.053519	0.0517586	1.03401	0.315617	0.500479
Dnajc17	D3ZSC8	-6.92375	-5.73249	-6.32812	0.282315	-22.4151	4.60854e-14	1.54457e-13	0.117602	1.63617	0.876887	0.359882	2.43659	0.0261154	0.144897	-0.751375	0.808356	0.0284904	0.369637	0.0770768	0.939462	0.965984
Dnajc19	A0A8I5ZWI8	-1.34421	-0.819961	-1.08209	0.12424	-8.70961	1.12623e-07	1.70138e-07	-0.604138	0.06415	-0.269994	0.158376	-1.70477	0.106443	0.311139	-0.506557	0.179845	-0.163356	0.162669	-1.00423	0.329351	0.51372
Dnajc2	Q7TQ20	-2.26865	-2.00955	-2.1391	0.0614045	-34.8362	2.99207e-17	1.82733e-16	-0.337184	-0.0068902	-0.172037	0.0782756	-2.19784	0.0421031	0.187295	-0.197116	0.142131	-0.0274927	0.0803973	-0.341961	0.736572	0.84091
Dnajc21	A0A0G2QC19	-5.83632	-3.4467	-4.64151	0.56631	-8.19605	2.62086e-07	3.85318e-07	0.308898	3.35508	1.83199	0.721907	2.53771	0.0212401	0.129593	0.238085	3.36683	1.80246	0.741474	2.43091	0.0264185	0.100531
Dnajc3	Q9R0T3	-3.27997	-2.77802	-3.02899	0.118958	-25.4627	5.60066e-15	2.26455e-14	-0.357546	0.282328	-0.037609	0.151642	-0.248012	0.807096	0.911503	-0.561312	0.0959061	-0.232703	0.155752	-1.49406	0.15349	0.312204
Dnajc5	P60905	-0.509134	-0.150836	-0.329985	0.0849123	-3.88619	0.00118673	0.00138799	-0.29801	0.158733	-0.0696381	0.108242	-0.643354	0.528578	0.744931	-0.389195	0.0799276	-0.154634	0.111176	-1.39089	0.182198	0.349394
Dnajc7	A0A0G2K435	0.0312556	0.253149	0.142202	0.0525859	2.70419	0.0150429	0.0166343	0.0804582	0.363318	0.221888	0.0670341	3.31007	0.00413909	0.0552906	-0.0726876	0.217839	0.0725755	0.0688511	1.05409	0.306592	0.491011
Dnajc8	Q642C0	0.415445	0.7062	0.560823	0.0689053	8.13904	2.88437e-07	4.23126e-07	-0.197855	0.172786	-0.0125349	0.0878373	-0.142706	0.8882	0.947379	-0.273121	0.107567	-0.082777	0.0902182	-0.91752	0.371704	0.553461
Dnajc9	A0A8I5ZVX9	0.28671	0.594746	0.440728	0.0730008	6.0373	1.33246e-05	1.74004e-05	-0.278456	0.114215	-0.0821207	0.0930581	-0.882467	0.389832	0.63501	-0.550166	-0.146852	-0.348509	0.0955805	-3.64623	0.00199797	0.0185919
Dnase1	P21704	-0.85265	-0.463938	-0.658294	0.09212	-7.14605	1.63797e-06	2.27472e-06	-0.818903	-0.32339	-0.571146	0.11743	-4.8637	0.00014588	0.0109537	-0.491324	0.0176198	-0.236852	0.120613	-1.96373	0.0661308	0.178106
Dnase2	Q9QZK8	-3.71661	-3.01892	-3.36776	0.165344	-20.3682	2.22072e-13	6.63229e-13	-0.456769	0.432618	-0.0120754	0.210773	-0.0572911	0.954981	0.978704	-0.84035	0.0731436	-0.383603	0.216487	-1.77195	0.0943247	0.226554
Dnase2b	Q9QZK9	-6.01559	-2.03191	-4.02375	0.944081	-4.26208	0.000526241	0.000627131	-5.75877	-0.68056	-3.21966	1.20347	-2.67531	0.0159767	0.110437	-4.25839	0.957465	-1.65046	1.23609	-1.33523	0.199408	0.370079
Dnm1	P21575	0.202924	0.513262	0.358093	0.0735463	4.86894	0.000144278	0.000177802	-0.076235	0.31937	0.121568	0.0937535	1.29667	0.212069	0.453517	0.0484844	0.454812	0.251648	0.0962947	2.61332	0.0181723	0.0789884
Dnm1l	O35303	0.593836	0.764253	0.679045	0.0403867	16.8136	4.99652e-12	1.18183e-11	-0.0627735	0.154466	0.0458464	0.0514831	0.890513	0.38562	0.631333	-0.0856485	0.13748	0.0259155	0.0528786	0.490094	0.630332	0.766855
Dnm2	P39052	1.26883	1.44002	1.35443	0.0405703	33.3847	6.10793e-17	3.52976e-16	-0.159317	0.058911	-0.0502028	0.0517172	-0.970717	0.345299	0.593797	-0.100706	0.123436	0.011365	0.053119	0.213954	0.833128	0.900544
Dnm3	Q08877	-1.85023	-1.37634	-1.61329	0.112306	-14.3651	6.13784e-11	1.25448e-10	-0.573238	0.0308572	-0.27119	0.143163	-1.89428	0.0753307	0.256907	-0.322574	0.297895	-0.0123394	0.147043	-0.0839164	0.934103	0.962172
Dnmt1	Q9Z330	-0.893028	-0.585521	-0.739275	0.0728752	-10.1444	1.25432e-08	2.02481e-08	-0.109487	0.282509	0.0865111	0.092898	0.931248	0.364762	0.610381	-0.558394	-0.155774	-0.357084	0.095416	-3.74239	0.00162149	0.0163088
Dnpep	A0A8I6A8L3	3.37501	3.60597	3.49049	0.0547358	63.7697	1.11201e-21	2.1074e-20	-0.176169	0.118255	-0.0289572	0.0697748	-0.41501	0.683325	0.837066	-0.0945891	0.207815	0.056613	0.071666	0.789956	0.440434	0.616795
Dnph1	O35820	-2.44115	-1.90479	-2.17297	0.12711	-17.0951	3.82439e-12	9.17146e-12	-0.3716	0.312126	-0.0297369	0.162035	-0.183522	0.85656	0.933446	-0.524933	0.177326	-0.173803	0.166427	-1.04432	0.310959	0.495371
Dnttip2	D3ZHM7	-5.71538	-3.39922	-4.5573	0.548899	-8.30262	2.19358e-07	3.25372e-07	-1.07719	1.87534	0.399076	0.699712	0.570344	0.575906	0.778165	-0.802012	2.23054	0.714265	0.718678	0.99386	0.334228	0.518525
Dock2	A0A8I5ZRT6	-6.42832	-3.12612	-4.77722	0.782581	-6.10444	1.16809e-05	1.53053e-05	-2.07258	2.13692	0.0321682	0.997599	0.0322456	0.974652	0.986672	-2.22606	2.09754	-0.0642625	1.02464	-0.0627172	0.950723	0.972203
Dock7	A0A0G2K3H2	-1.85669	-1.47187	-1.66428	0.0911963	-18.2494	1.32982e-12	3.4693e-12	-0.404654	0.0858902	-0.159382	0.116253	-1.37099	0.188206	0.426138	-0.492988	0.0108528	-0.241068	0.119404	-2.01892	0.0595529	0.166949
Dock8	A0A8I6A829	-6.3583	-3.35708	-4.85769	0.711253	-6.82977	2.92811e-06	3.99967e-06	-0.419229	3.4066	1.49368	0.906673	1.64743	0.117827	0.328141	-1.50094	2.42859	0.463824	0.931249	0.498067	0.624819	0.76254
Dolpp1	A0A0G2JUS5	-1.04232	-0.62565	-0.833984	0.0987449	-8.44584	1.7308e-07	2.58538e-07	0.13686	0.668009	0.402434	0.125876	3.19708	0.00528059	0.0634488	0.161102	0.706647	0.433875	0.129287	3.35589	0.00374893	0.028465
Dop1b	A0A0G2JXD9	-2.83727	-2.56271	-2.69999	0.0650683	-41.4947	1.58093e-18	1.24709e-17	0.161062	0.511064	0.336063	0.0829461	4.05158	0.000829199	0.0247803	0.182236	0.541724	0.36198	0.0851944	4.24887	0.000541434	0.00783903
Dpagt1	F7EMK2	-1.15351	-0.858881	-1.00619	0.0698228	-14.4107	5.83833e-11	1.19746e-10	-0.134701	0.240876	0.0530874	0.089007	0.596441	0.55874	0.763437	0.0358843	0.421641	0.228763	0.0914196	2.50234	0.0228382	0.0911573
Dpep1	P31430	3.15225	3.60055	3.3764	0.106242	31.7802	1.39349e-16	7.554e-16	-0.379895	0.191581	-0.0941569	0.135433	-0.695229	0.496306	0.720582	-0.0712574	0.515709	0.222226	0.139104	1.59755	0.128562	0.276839
Dpf2	G3V8U3	-1.15627	-0.879354	-1.01781	0.0656248	-15.5095	1.82016e-11	3.98571e-11	-0.118914	0.234082	0.0575841	0.0836555	0.688348	0.50052	0.723751	-0.132509	0.230055	0.0487728	0.085923	0.567634	0.577704	0.727727
Dpm1	D4A8N1	0.116592	0.408278	0.262435	0.0691258	3.79648	0.00144181	0.00168211	-0.30612	0.0657078	-0.120206	0.0881185	-1.36414	0.190313	0.428448	-0.485613	-0.103707	-0.29466	0.0905069	-3.25567	0.00465466	0.0325826
Dpp3	O55096	1.31616	1.48545	1.40081	0.0401192	34.9161	2.87921e-17	1.76617e-16	-0.035267	0.180534	0.0726336	0.0511422	1.42023	0.173622	0.409421	0.0810629	0.302713	0.191888	0.0525284	3.65304	0.00196869	0.0184176
Dpp4	P14740	0.354824	0.719502	0.537163	0.0864242	6.21542	9.40868e-06	1.24118e-05	-0.135487	0.329388	0.0969502	0.11017	0.880009	0.391125	0.635909	0.0781278	0.555603	0.316866	0.113156	2.80026	0.0122987	0.0614627
Dpp7	Q9EPB1	1.18788	1.50326	1.34557	0.0747402	18.0033	1.65718e-12	4.25428e-12	-0.186818	0.215209	0.0141955	0.0952754	0.148995	0.883311	0.946721	0.514993	0.927917	0.721455	0.0978579	7.37247	1.08972e-06	0.000127007
Dpp8	D3ZHQ1	-1.28129	-0.815928	-1.04861	0.110285	-9.50815	3.22588e-08	5.08077e-08	-0.233899	0.359325	0.0627128	0.140587	0.446079	0.661169	0.822618	-0.191307	0.417996	0.113345	0.144397	0.784951	0.443285	0.618685
Dpp9	A0A8I6GBE0	-0.897534	-0.684811	-0.791172	0.0504126	-15.6939	1.50745e-11	3.33068e-11	-0.119996	0.151173	0.0155882	0.0642637	0.242566	0.811244	0.914182	-0.104825	0.173694	0.0344345	0.0660056	0.521691	0.608616	0.749041
Dpt	B2RZ77	-1.34731	-0.798777	-1.07304	0.129994	-8.25452	2.37663e-07	3.51073e-07	-0.476185	0.223054	-0.126565	0.165711	-0.763772	0.455474	0.690175	-0.35421	0.363982	0.00488577	0.170203	0.0287056	0.977434	0.989361
Dpy30	Q8K3E7	-1.68533	-1.04908	-1.36721	0.150785	-9.06728	6.37408e-08	9.81696e-08	-0.222756	0.588314	0.182779	0.192213	0.950914	0.354973	0.603091	-0.102462	0.730593	0.314066	0.197423	1.59082	0.130073	0.27842
Dpyd	O89000	0.70148	1.02896	0.865222	0.0776096	11.1484	3.07646e-09	5.21164e-09	-0.0551679	0.362294	0.153563	0.0989332	1.55219	0.139034	0.362192	0.212218	0.640994	0.426606	0.101615	4.19827	0.000603877	0.00837879
Dpysl2	P47942	2.32673	2.5186	2.42267	0.0454689	53.2819	2.32498e-20	2.89815e-19	-0.283763	-0.0391866	-0.161475	0.0579616	-2.78589	0.012676	0.09932	-0.279439	-0.0282333	-0.153836	0.0595327	-2.58406	0.0193055	0.0822691
Dpysl3	Q62952	1.9007	2.0692	1.98495	0.0399341	49.7056	7.52093e-20	8.32841e-19	0.0709307	0.285736	0.178333	0.0509062	3.50318	0.00272521	0.0453747	-0.178947	0.0416803	-0.0686335	0.052286	-1.31266	0.206745	0.378275
Dpysl4	Q62951	-3.64507	3.72265	0.0387941	1.74606	0.0222181	0.982533	0.983376	-5.36562	4.02642	-0.669596	2.2258	-0.300834	0.767189	0.887723	-4.42753	5.21908	0.395772	2.28613	0.173119	0.864602	0.919583
Dpysl5	Q9JHU0	-1.93474	-1.38408	-1.65941	0.1305	-12.7158	4.12667e-10	7.64343e-10	-0.815702	-0.113743	-0.464723	0.166356	-2.79355	0.0124735	0.098395	-0.52907	0.191916	-0.168577	0.170865	-0.986609	0.337669	0.521954
Drg1	A0A8J8YRV3	-0.577188	-0.398959	-0.488074	0.0422381	-11.5553	1.78913e-09	3.10071e-09	-0.191208	0.0359907	-0.0776087	0.0538433	-1.44138	0.167645	0.401417	-0.172841	0.0605161	-0.0561624	0.0553027	-1.01555	0.324082	0.50805
Drg2	A0A8I5ZWK0	-1.55444	-1.22758	-1.39101	0.0774611	-17.9575	1.72694e-12	4.41877e-12	-0.214692	0.201971	-0.0063609	0.0987439	-0.0644182	0.949389	0.977269	0.0431203	0.471077	0.257099	0.10142	2.53498	0.0213594	0.0871195
Dsc2	D3ZJR7	0.59907	0.884667	0.741868	0.067683	10.9609	3.96969e-09	6.65949e-09	-0.0739204	0.290146	0.108113	0.0862792	1.25306	0.227147	0.474026	0.0320434	0.405978	0.219011	0.0886178	2.47141	0.0243285	0.0950419
Dsc3	A0A0G2K230	-7.26012	-4.29532	-5.77772	0.702621	-8.22311	2.50475e-07	3.69063e-07	-2.50496	1.27444	-0.615261	0.895669	-0.686929	0.501391	0.723751	0.0684916	3.95033	2.00941	0.919946	2.18427	0.0432409	0.135999
Dsg2	F1LYX9	1.11472	1.38884	1.25178	0.0649631	19.2691	5.49444e-13	1.51928e-12	0.0189974	0.368434	0.193716	0.082812	2.33922	0.0317908	0.163046	0.0928175	0.451725	0.272271	0.0850567	3.20106	0.00523562	0.0352214
Dsp	F1LMV6	2.04864	2.29805	2.17334	0.0591078	36.7692	1.20843e-17	8.02523e-17	-0.21341	0.104531	-0.0544394	0.0753479	-0.722507	0.479805	0.707009	-0.11815	0.208409	0.0451296	0.0773903	0.583143	0.567453	0.719659
Dst	A0A8I5ZQD4	-0.436544	-0.192031	-0.314288	0.0579463	-5.42377	4.56034e-05	5.78197e-05	-0.214326	0.0973669	-0.0584797	0.0738674	-0.791685	0.439452	0.677041	-0.217445	0.102696	-0.0573747	0.0758696	-0.756228	0.459864	0.633349
Dstn	Q7M0E3	5.14997	5.46701	5.30849	0.0751351	70.6526	1.9592e-22	4.63644e-21	-0.0520234	0.352128	0.150052	0.0957789	1.56665	0.13562	0.357208	-0.173198	0.241908	0.0343549	0.098375	0.349224	0.731209	0.837724
Dtd1	B0K014	-0.605143	-0.230941	-0.418042	0.0886813	-4.71398	0.000200179	0.000244111	-0.360624	0.116392	-0.122116	0.113047	-1.08022	0.29513	0.544262	-0.389583	0.100363	-0.14461	0.116111	-1.24544	0.229863	0.404283
Dtd2	B0K034	-4.84189	-3.32043	-4.08116	0.360565	-11.3188	2.44716e-09	4.18206e-09	-1.1167	0.822776	-0.146963	0.459632	-0.31974	0.753062	0.880646	-1.48263	0.509412	-0.486611	0.47209	-1.03076	0.317097	0.502142
Dtna	A0A8I5ZQM2	-0.712591	-0.225403	-0.468997	0.115457	-4.06208	0.000810569	0.000955226	-0.320505	0.300541	-0.00998197	0.14718	-0.0678215	0.946719	0.976673	-0.393921	0.243957	-0.0749821	0.151169	-0.496014	0.626236	0.763671
Dtnb	P84060	-4.25469	-0.159766	-2.20723	0.970446	-2.27445	0.0361833	0.0393576	-3.25879	1.96123	-0.648783	1.23708	-0.524447	0.606739	0.797804	-1.66829	3.69322	1.01246	1.27061	0.796831	0.436537	0.613398
Dtnbp1	Q5M834	-1.76261	-1.48176	-1.62218	0.0665578	-24.3725	1.15655e-14	4.4123e-14	0.00272303	0.360737	0.18173	0.0848449	2.14191	0.0469757	0.19855	0.0517308	0.419449	0.23559	0.0871447	2.70343	0.0150666	0.0704519
Dtx3l	D3Z8X6	-1.82472	-1.53248	-1.6786	0.0692561	-24.2376	1.26782e-14	4.79756e-14	-0.305054	0.0674744	-0.11879	0.0882845	-1.34553	0.196127	0.436114	-0.273898	0.108727	-0.0825855	0.0906775	-0.910761	0.375155	0.557708
Duox1	Q8CIY2	-5.17351	-2.70638	-3.93994	0.584681	-6.73863	3.47043e-06	4.71696e-06	-0.710855	2.43414	0.861642	0.745324	1.15606	0.263645	0.514034	-1.54666	1.68358	0.0684608	0.765526	0.0894297	0.929786	0.959792
Duox2	Q9ES45	-1.73355	-1.05189	-1.39272	0.161546	-8.62123	1.29941e-07	1.95414e-07	0.0710279	0.939982	0.505505	0.205931	2.45473	0.0251698	0.142232	-0.297545	0.594962	0.148709	0.211513	0.703072	0.491528	0.658264
Dus3l	Q3KRC5	-0.563105	-0.313835	-0.43847	0.0590739	-7.4224	9.96988e-07	1.40592e-06	-0.233182	0.084576	-0.074303	0.0753047	-0.986699	0.337627	0.586881	-0.274718	0.0516533	-0.111532	0.0773458	-1.44199	0.167474	0.329994
Dusp3	A0A8I6AF61	0.37085	0.581031	0.47594	0.0498102	9.55507	3.00426e-08	4.74775e-08	0.177723	0.445652	0.311687	0.0634958	4.90879	0.000132678	0.0108115	0.0234254	0.298617	0.161021	0.0652169	2.46901	0.0244479	0.0952976
Dut	P70583	0.184975	0.506025	0.3455	0.076085	4.54097	0.00028928	0.000349475	-0.323996	0.0852648	-0.119366	0.0969897	-1.2307	0.235191	0.482124	-0.541061	-0.120707	-0.330884	0.0996187	-3.32151	0.00403813	0.0296936
Dync1h1	P38650	2.27175	2.40074	2.33625	0.03057	76.4228	5.17843e-23	1.56829e-21	-0.0975668	0.0668693	-0.0153487	0.0389693	-0.393867	0.698576	0.847894	-0.0124528	0.15644	0.0719938	0.0400256	1.79869	0.0898459	0.219529
Dync1i2	Q62871	1.20586	1.39887	1.30237	0.0457392	28.4737	8.73016e-16	4.15306e-15	-0.00400006	0.242031	0.119015	0.0583063	2.04121	0.0570685	0.218794	0.0935524	0.346252	0.219902	0.0598867	3.67197	0.00188938	0.0180129
Dync1li1	Q9QXU8	0.350806	0.641738	0.496272	0.0689472	7.19784	1.49126e-06	2.07778e-06	0.218824	0.589691	0.404257	0.0878908	4.59954	0.000255309	0.0127644	0.217034	0.597953	0.407494	0.0902731	4.51401	0.000306435	0.00537512
Dync1li2	Q62698	-0.393727	-0.0578803	-0.225804	0.0795915	-2.83703	0.0113816	0.0126456	-0.20352	0.224602	0.0105408	0.10146	0.103891	0.918472	0.963527	-0.326478	0.113248	-0.106615	0.10421	-1.02308	0.320607	0.505982
Dynll1	P63170	2.23497	2.41046	2.32272	0.0415896	55.8485	1.04941e-20	1.45606e-19	-0.149253	0.0744575	-0.0373976	0.0530166	-0.705395	0.490118	0.715382	-0.253386	-0.0236116	-0.138499	0.0544536	-2.54343	0.0209918	0.0859025
Dynlrb1	P62628	0.35417	0.520324	0.437247	0.0393764	11.1043	3.26559e-09	5.522e-09	0.0199222	0.231728	0.125825	0.0501952	2.50671	0.0226347	0.133743	0.0723908	0.289937	0.181164	0.0515558	3.51394	0.00266233	0.0226907
Dynlt1	Q9Z336	-1.49133	-0.966804	-1.22907	0.124307	-9.88737	1.82745e-08	2.92367e-08	-0.273081	0.395566	0.0612423	0.158461	0.386482	0.703934	0.851208	-0.224818	0.461953	0.118568	0.162756	0.7285	0.476224	0.646522
Dysf	A0A8I5ZKQ3	-0.597384	-0.203258	-0.400321	0.0934029	-4.28596	0.000499861	0.00059615	-0.578579	-0.0761652	-0.327372	0.119066	-2.74951	0.0136822	0.10196	-0.617606	-0.101574	-0.35959	0.122293	-2.94039	0.00914426	0.0502718
Ear1	E9PU07	-1.80717	-1.14147	-1.47432	0.157764	-9.34508	4.13926e-08	6.45392e-08	-0.257678	0.590935	0.166629	0.201111	0.828543	0.418844	0.659373	-0.43046	0.441155	0.00534756	0.206562	0.0258884	0.979648	0.990346
Ebp	Q9JJ46	-0.540301	-0.23932	-0.389811	0.0713286	-5.46499	4.19224e-05	5.32105e-05	-0.0177841	0.365892	0.174054	0.0909265	1.91423	0.0725777	0.251858	-0.269228	0.124848	-0.0721903	0.0933911	-0.772989	0.450144	0.624141
Ece1	P42893	-0.487703	-0.314254	-0.400979	0.0411052	-9.75495	2.22459e-08	3.53719e-08	-0.158794	0.0623103	-0.0482419	0.052399	-0.920665	0.370106	0.614909	-0.135756	0.0913418	-0.0222069	0.0538193	-0.41262	0.685042	0.803438
Ech1	Q62651	0.551322	0.885927	0.718625	0.0792973	9.06242	6.42293e-08	9.88894e-08	-0.441759	-0.0152192	-0.228489	0.101085	-2.26037	0.0372094	0.174342	0.301231	0.739332	0.520281	0.103824	5.01116	0.00010705	0.00288478
Echs1	P14604	2.8165	3.0746	2.94555	0.0611668	48.156	1.28396e-19	1.3243e-18	-0.332813	-0.00379651	-0.168305	0.0779727	-2.15851	0.0454784	0.194514	-0.278359	0.0595751	-0.109392	0.0800862	-1.36593	0.189761	0.358455
Eci1	P23965	3.20029	3.29344	3.24686	0.0220758	147.078	7.72857e-28	2.40204e-25	-0.239475	-0.120729	-0.180102	0.0281413	-6.39993	6.59076e-06	0.00185085	0.289317	0.411281	0.350299	0.028904	12.1194	8.6468e-10	8.06227e-07
Eci2	Q5XIC0	0.886372	1.06133	0.973851	0.0414629	23.4873	2.13224e-14	7.63479e-14	-0.167867	0.055162	-0.0563523	0.052855	-1.06617	0.301256	0.550336	0.26405	0.493124	0.378587	0.0542877	6.97371	2.24408e-06	0.0002433
Ecpas	A0A8I6AH81	-0.253165	-0.13225	-0.192708	0.0286554	-6.72499	3.56012e-06	4.83462e-06	-0.0836316	0.0705058	-0.00656291	0.0365287	-0.179665	0.85954	0.934727	-0.0981681	0.0601473	-0.0190104	0.0375188	-0.506689	0.618881	0.758671
Ecsit	Q5XIC2	-1.59529	-1.2311	-1.41319	0.086309	-16.3736	7.64946e-12	1.76631e-11	-0.182325	0.28193	0.0498024	0.110023	0.452656	0.65652	0.820782	-0.349277	0.127563	-0.110857	0.113005	-0.980992	0.340352	0.523947
Edc4	Q3ZAV8	-1.91772	-1.70145	-1.80959	0.051251	-35.3083	2.38712e-17	1.4878e-16	0.0846291	0.360308	0.222468	0.0653324	3.40518	0.00336982	0.0510068	-0.10547	0.177681	0.0361058	0.0671033	0.538063	0.597508	0.74228
Edf1	P69736	0.940944	1.20427	1.07261	0.0624054	17.1877	3.50532e-12	8.49366e-12	-0.0102672	0.325411	0.157572	0.0795515	1.98075	0.0640357	0.235252	-0.209798	0.134978	-0.0374101	0.0817078	-0.457852	0.652857	0.782622
Eea1	A0A8I5ZV67	-0.069411	0.0977328	0.0141609	0.039611	0.3575	0.725118	0.734731	-0.162104	0.0509631	-0.0555706	0.0504943	-1.10053	0.286441	0.536637	-0.0450203	0.173822	0.064401	0.051863	1.24175	0.231188	0.405952
Eef1a1	P62630	5.3596	5.51182	5.43571	0.0360751	150.678	5.12508e-28	2.1721e-25	0.043066	0.237114	0.14009	0.0459869	3.0463	0.00729672	0.0751832	-0.146927	0.0523808	-0.047273	0.0472334	-1.00084	0.330939	0.515578
Eef1a2	P62632	1.85888	2.46924	2.16406	0.144648	14.9609	3.22696e-11	6.83822e-11	-0.758505	0.019553	-0.369476	0.18439	-2.00377	0.061297	0.228066	-0.906154	-0.107006	-0.50658	0.189388	-2.67482	0.015993	0.0728117
Eef1akmt1	A0A096MKD1	-2.24399	-1.70816	-1.97608	0.126986	-15.5613	1.72599e-11	3.78841e-11	-0.0927485	0.590311	0.248781	0.161877	1.53686	0.142731	0.368039	0.0747052	0.776279	0.425492	0.166264	2.55913	0.0203241	0.0847506
Eef1b2	B5DEN5	1.91925	2.17548	2.04737	0.0607229	33.7165	5.17496e-17	3.04233e-16	-0.0738207	0.252808	0.0894935	0.0774068	1.15614	0.263612	0.514034	-0.133799	0.201683	0.0339417	0.079505	0.426913	0.6748	0.795961
Eef1d	Q68FR9	2.28311	2.48239	2.38275	0.0472264	50.4537	5.84368e-20	6.69004e-19	0.00504947	0.25908	0.132065	0.060202	2.19369	0.042448	0.187932	-0.166094	0.0948217	-0.0356363	0.0618338	-0.576324	0.571949	0.723
Eef1e1	B2RYN3	1.61043	1.82114	1.71578	0.049935	34.3603	3.76856e-17	2.2699e-16	-0.199053	0.0695472	-0.0647528	0.0636549	-1.01725	0.323295	0.57221	-0.360351	-0.0844704	-0.222411	0.0653802	-3.4018	0.00339452	0.0265079
Eef1g	Q68FR6	3.5815	3.77468	3.67809	0.045781	80.341	2.21827e-23	7.66044e-22	-0.281036	-0.0347806	-0.157908	0.0583595	-2.70579	0.0149928	0.107533	-0.344673	-0.091743	-0.218208	0.0599413	-3.64036	0.00202361	0.0187556
Eef2	P05197	4.46955	4.6079	4.53872	0.0327866	138.432	2.16283e-27	5.04155e-25	-0.067988	0.108371	0.0201916	0.0417949	0.483111	0.63518	0.810854	-0.17062	0.0105198	-0.0800499	0.0429278	-1.86476	0.0795744	0.202813
Eef2k	P70531	-1.4215	-1.07662	-1.24906	0.0817308	-15.2826	2.30157e-11	4.96066e-11	-0.0899381	0.349692	0.129877	0.104187	1.24658	0.229457	0.476281	-0.290953	0.160593	-0.0651803	0.107011	-0.6091	0.550512	0.705466
Eefsec	A0A8I6AN39	-2.62822	-2.26451	-2.44636	0.0861948	-28.3818	9.21366e-16	4.34672e-15	-0.198297	0.265344	0.0335234	0.109877	0.305098	0.763995	0.886227	-0.263272	0.212936	-0.0251683	0.112855	-0.223014	0.826182	0.897231
Eepd1	Q5XI74	-4.9017	-1.645	-3.27335	0.771796	-4.24121	0.000550449	0.000654808	-4.78467	-0.633183	-2.70893	0.983851	-2.75339	0.0135711	0.101718	-3.84257	0.421445	-1.71056	1.01052	-1.69276	0.108746	0.248517
Efhd2	Q4FZY0	2.71019	2.95326	2.83172	0.0576042	49.1583	9.06748e-20	9.86025e-19	-0.255746	0.054107	-0.100819	0.0734313	-1.37298	0.1876	0.424972	0.0105513	0.328803	0.169677	0.0754216	2.24971	0.0380046	0.125662
Efl1	D3ZXJ5	0.52656	0.714003	0.620281	0.0444215	13.9635	9.58979e-11	1.8968e-10	-0.0110797	0.227863	0.108392	0.0566265	1.91415	0.0725879	0.251858	0.158353	0.403773	0.281063	0.0581614	4.83247	0.000155807	0.00365012
Efnb1	P52796	-2.47081	-1.85311	-2.16196	0.146387	-14.7688	3.9604e-11	8.32059e-11	-0.436499	0.350915	-0.0427921	0.186607	-0.229317	0.821359	0.919082	-0.539543	0.269214	-0.135164	0.191665	-0.705211	0.490229	0.657116
Efnb2	B2B9A9	-1.63389	-1.26395	-1.44892	0.0876714	-16.5267	6.58831e-12	1.53267e-11	-0.213437	0.258147	0.0223551	0.11176	0.200028	0.843832	0.927864	-0.299502	0.184864	-0.0573191	0.114789	-0.499344	0.623938	0.76254
Eftud2	F1LM66	1.22283	1.37822	1.30053	0.0368244	35.317	2.37728e-17	1.48365e-16	-0.0731717	0.124907	0.0258675	0.0469421	0.551051	0.588769	0.785811	-0.257159	-0.0537122	-0.155436	0.0482145	-3.22384	0.00498503	0.0339355
Egln1	P59722	-1.57527	-1.12833	-1.3518	0.105921	-12.7623	3.9e-10	7.24085e-10	-0.239642	0.330108	0.0452332	0.135024	0.335002	0.741721	0.87379	0.0444705	0.629663	0.337067	0.138683	2.43048	0.0264419	0.100531
Ehd1	Q641Z6	2.30149	2.41467	2.35808	0.0268204	87.9211	4.80712e-24	2.1758e-22	-0.101524	0.0427425	-0.0293909	0.0341894	-0.859649	0.401943	0.643432	-0.0922222	0.055955	-0.0181336	0.0351162	-0.516388	0.612235	0.752106
Ehd2	Q4V8H8	4.39684	4.80559	4.60122	0.0968688	47.4994	1.61879e-19	1.64061e-18	-0.543677	-0.0226204	-0.283149	0.123484	-2.293	0.0348706	0.168988	-0.617583	-0.0824024	-0.349993	0.126831	-2.75952	0.0133979	0.0651314
Ehd3	Q8R491	0.406975	0.652782	0.529879	0.0582531	9.09614	6.09194e-08	9.39485e-08	-0.2372	0.0761436	-0.080528	0.0742585	-1.08443	0.293315	0.542375	-0.120493	0.201344	0.0404254	0.0762712	0.530022	0.602951	0.745813
Ehd4	Q8R3Z7	1.67945	1.95482	1.81714	0.0652587	27.8451	1.26638e-15	5.80516e-15	-0.268107	0.0829194	-0.0925937	0.0831888	-1.11305	0.281177	0.530507	-0.171644	0.188897	0.00862649	0.0854437	0.100961	0.920763	0.954334
Ehhadh	P07896	1.65753	1.95548	1.8065	0.0706112	25.5838	5.17676e-15	2.10594e-14	-0.339482	0.0403355	-0.149573	0.090012	-1.6617	0.1149	0.323356	-0.090779	0.299333	0.104277	0.0924517	1.12791	0.275026	0.456451
Ehmt1	A0A0G2K889	-3.7614	-3.03517	-3.39828	0.172109	-19.745	3.69071e-13	1.05559e-12	-0.306428	0.619345	0.156458	0.219397	0.71313	0.48544	0.710371	-0.638997	0.311869	-0.163564	0.225343	-0.725843	0.47781	0.647653
Ehmt2	A0A8J8XWH8	-7.57203	-5.33213	-6.45208	0.530828	-12.1547	8.26911e-10	1.48328e-09	-0.711272	2.14405	0.716389	0.676676	1.05869	0.304553	0.552778	-2.06704	0.865672	-0.600685	0.695017	-0.864274	0.399468	0.57944
Eif1	A0A8I5ZQ28	2.11997	2.32841	2.22419	0.0493966	45.0273	3.98898e-19	3.66798e-18	0.140189	0.405892	0.273041	0.0629685	4.33614	0.000448694	0.018225	0.0516855	0.324591	0.188138	0.0646753	2.90897	0.00977493	0.0527439
Eif1a	Q6VV72	2.35929	2.62784	2.49357	0.0636441	39.1798	4.15494e-18	3.02661e-17	0.0810562	0.423397	0.252227	0.0811306	3.1089	0.00638166	0.0710055	0.0206852	0.372306	0.196495	0.0833297	2.35805	0.0306105	0.109378
Eif1ad	Q5RKI6	-2.45548	-2.10157	-2.27853	0.0838712	-27.167	1.90897e-15	8.4517e-15	-0.17612	0.275023	0.0494516	0.106915	0.462531	0.649566	0.817633	-0.300877	0.162494	-0.0691911	0.109813	-0.63008	0.53702	0.697653
Eif1ax	A0A8I6A8I7	-2.16699	-1.63797	-1.90248	0.125372	-15.1747	2.57606e-11	5.52165e-11	-0.32711	0.347265	0.0100775	0.159818	0.0630559	0.950457	0.977371	-0.377789	0.314865	-0.031462	0.16415	-0.191665	0.850275	0.91126
Eif2a	D3ZUV3	-0.671328	-0.398493	-0.534911	0.0646585	-8.27285	2.30504e-07	3.40929e-07	-0.0865096	0.261288	0.0873895	0.0824238	1.06025	0.303865	0.552778	-0.109981	0.247244	0.0686316	0.0846579	0.810694	0.428746	0.607357
Eif2ak2	Q63184	0.64504	0.854694	0.749867	0.0496855	15.0923	2.8089e-11	5.99043e-11	-0.0562559	0.211002	0.077373	0.0633368	1.22161	0.238525	0.485367	0.10275	0.377252	0.240001	0.0650535	3.68929	0.00181967	0.0174553
Eif2b1	Q64270	-6.4824	-1.30069	-3.89155	1.228	-3.16901	0.0056092	0.00633481	-3.78205	2.82337	-0.479339	1.5654	-0.306208	0.763164	0.885483	-3.2424	3.54206	0.149831	1.60783	0.0931882	0.926844	0.958081
Eif2b2	Q62818	-0.914497	-0.751988	-0.833243	0.0385126	-21.6356	8.25111e-14	2.65194e-13	-0.118171	0.0889881	-0.0145915	0.0490941	-0.297214	0.769904	0.88932	-0.215796	-0.00302158	-0.109409	0.0504248	-2.16974	0.0444901	0.138275
Eif2b4	Q63186	-2.27792	-1.90133	-2.08962	0.0892453	-23.4144	2.24457e-14	7.97575e-14	0.0175091	0.497559	0.257534	0.113766	2.26372	0.036963	0.174062	-0.213286	0.279776	0.0332452	0.116849	0.284513	0.779454	0.867673
Eif2b5	Q64350	-0.784893	-0.353368	-0.569131	0.102266	-5.5652	3.41966e-05	4.36182e-05	-0.258575	0.291514	0.0164694	0.130364	0.126334	0.90095	0.954486	-0.548626	0.0163725	-0.266127	0.133898	-1.98754	0.063217	0.173261
Eif2d	Q5PPG7	-0.724579	-0.427982	-0.57628	0.0702899	-8.19863	2.60958e-07	3.84008e-07	-0.156833	0.221256	0.0322119	0.0896024	0.359499	0.723649	0.863931	-0.266622	0.121715	-0.0724532	0.092031	-0.787269	0.441963	0.617265
Eif2s1	P68101	1.43758	1.58171	1.50964	0.0341566	44.1976	5.45844e-19	4.86563e-18	-0.183405	0.000323779	-0.0915404	0.0435413	-2.10238	0.0507256	0.205882	-0.264692	-0.075984	-0.170338	0.0447215	-3.80886	0.00140358	0.0147376
Eif2s2	Q6P685	0.865241	1.12178	0.993509	0.060796	16.3417	7.89299e-12	1.81624e-11	-0.085892	0.24113	0.0776188	0.0775	1.00153	0.330613	0.581191	-0.188639	0.147246	-0.0206967	0.0796007	-0.260006	0.797982	0.881771
Eif2s3	P81795	1.17095	1.50783	1.33939	0.0798358	16.7768	5.1758e-12	1.22113e-11	-0.293526	0.13591	-0.0788081	0.101771	-0.774366	0.449351	0.685294	-0.221804	0.219272	-0.00126628	0.10453	-0.0121141	0.990476	0.995041
Eif2s3y	C9WPN6	2.47663	2.63399	2.55531	0.0372927	68.5204	3.29284e-22	7.34456e-21	-0.0543419	0.146255	0.0459567	0.047539	0.966715	0.347239	0.596694	-0.230373	-0.0243381	-0.127355	0.0488276	-2.60827	0.0183633	0.079637
Eif3a	Q1JU68	1.92471	2.03894	1.98183	0.0270708	73.2091	1.07267e-22	2.82531e-21	-0.112403	0.0332104	-0.0395964	0.0345086	-1.14744	0.267094	0.517106	-0.12682	0.0227403	-0.0520399	0.0354439	-1.46823	0.160301	0.320375
Eif3b	Q4G061	1.4016	1.50287	1.45223	0.024	60.5097	2.70347e-21	4.53367e-20	0.039072	0.168168	0.10362	0.0305942	3.38692	0.00350559	0.0520715	-0.0623097	0.0702855	0.00398787	0.0314234	0.126908	0.900502	0.941363
Eif3c	B5DFC8	2.35508	2.49245	2.42376	0.0325537	74.4544	8.05936e-23	2.31931e-21	-0.150686	0.02442	-0.063133	0.0414979	-1.52135	0.146554	0.372335	-0.174753	0.00509924	-0.0848269	0.0426228	-1.99018	0.0629012	0.173006
Eif3d	Q6AYK8	0.192269	0.48747	0.33987	0.0699589	4.85814	0.0001476	0.0001818	-0.169087	0.207221	0.019067	0.0891804	0.213802	0.833245	0.925617	-0.0122336	0.374275	0.181021	0.0915977	1.97626	0.064583	0.17556
Eif3e	Q641X8	1.17981	1.30117	1.24049	0.028763	43.128	8.24936e-19	7.06958e-18	-0.142717	0.0119992	-0.0653587	0.0366657	-1.78256	0.0925256	0.286805	-0.0570368	0.101873	0.022418	0.0376596	0.59528	0.559498	0.713287
Eif3f	D4AC36	1.70282	1.81281	1.75782	0.0260673	67.4339	4.31688e-22	9.14787e-21	0.058292	0.198508	0.1284	0.0332294	3.86405	0.00124514	0.0302581	0.0905661	0.234582	0.162574	0.0341301	4.76337	0.000180296	0.00394619
Eif3g	Q5RK09	1.38006	1.54724	1.46365	0.0396192	36.943	1.11637e-17	7.46705e-17	-0.0933069	0.119805	0.013249	0.0505048	0.262331	0.796219	0.906845	-0.160175	0.0587136	-0.0507304	0.0518738	-0.97796	0.341807	0.52487
Eif3h	Q6P9U8	1.17726	1.39332	1.28529	0.051204	25.1013	7.0992e-15	2.81672e-14	-0.0289487	0.246478	0.108765	0.0652726	1.66631	0.113968	0.323025	-0.264604	0.0182875	-0.123158	0.0670418	-1.83704	0.0837508	0.209018
Eif3i	B0BNA7	1.00002	1.11897	1.05949	0.028191	37.5827	8.36592e-18	5.77807e-17	0.0078683	0.159507	0.0836879	0.0359366	2.32877	0.0324644	0.164597	-0.0831406	0.0726087	-0.00526596	0.0369107	-0.142668	0.88823	0.934325
Eif3j	A0JPM9	0.785333	1.05163	0.918482	0.0631097	14.5537	4.99497e-11	1.03358e-10	-0.0558959	0.283571	0.113837	0.0804494	1.41502	0.17512	0.411496	-0.0759531	0.272715	0.0983809	0.08263	1.19062	0.250163	0.428466
Eif3k	A0A8I5ZX76	-0.354526	-0.155295	-0.254911	0.0472152	-5.39891	4.79826e-05	6.07206e-05	-0.220705	0.0332656	-0.0937196	0.0601878	-1.55712	0.137862	0.360468	-0.348137	-0.0872828	-0.21771	0.0618192	-3.52172	0.00261781	0.0224571
Eif3l	G3V7G9	1.04804	1.25056	1.1493	0.0479952	23.9461	1.54874e-14	5.73946e-14	-0.16713	0.091036	-0.0380469	0.0611821	-0.621864	0.542282	0.753538	-0.262787	0.00237627	-0.130205	0.0628404	-2.072	0.0537908	0.156929
Eif3m	D3ZAZ0	1.62147	1.8116	1.71653	0.0450588	38.0954	6.66177e-18	4.64928e-17	-0.265237	-0.0228662	-0.144052	0.0574389	-2.50791	0.0225791	0.133743	-0.363704	-0.114763	-0.239234	0.0589958	-4.0551	0.000822916	0.0106272
Eif4a1	Q6P3V8	2.16421	2.37315	2.26868	0.0495159	45.8172	2.97479e-19	2.78934e-18	0.110242	0.376588	0.243415	0.0631207	3.85635	0.00126611	0.0305834	-0.0876588	0.185906	0.0491238	0.0648315	0.757714	0.458997	0.632667
Eif4a1-ps8	A0A8I6GF11	0.0609685	0.392301	0.226635	0.0785216	2.88627	0.0102566	0.0114256	0.02585	0.448217	0.237034	0.100096	2.36807	0.0299992	0.158928	-0.109583	0.324233	0.107325	0.102809	1.04393	0.311136	0.495395
Eif4a2	Q5RKI1	2.62952	2.78637	2.70795	0.0371718	72.8496	1.166e-22	2.96183e-21	0.0312195	0.231166	0.131193	0.0473849	2.76867	0.0131432	0.100486	-0.0177148	0.187651	0.0849683	0.0486693	1.74583	0.0988852	0.23413
Eif4a3	Q3B8Q2	1.21556	1.5334	1.37448	0.0753238	18.2476	1.33195e-12	3.47291e-12	-0.203257	0.201909	-0.000674141	0.0960194	-0.00702088	0.99448	0.997046	-0.375592	0.0405567	-0.167518	0.098622	-1.69858	0.107624	0.246791
Eif4e	P63074	1.64726	1.79819	1.72273	0.0357691	48.1624	1.28106e-19	1.32424e-18	-0.019506	0.172896	0.0766949	0.0455968	1.68202	0.11084	0.318384	-0.0662332	0.131384	0.0325752	0.0468327	0.695565	0.496101	0.661941
Eif4ebp2	Q497A9	-1.89731	-1.35773	-1.62752	0.127874	-12.7275	4.06852e-10	7.54172e-10	-0.153824	0.534012	0.190094	0.163009	1.16616	0.25965	0.509952	-0.605929	0.100551	-0.252689	0.167427	-1.50925	0.149597	0.306694
Eif4g1	M0RD03	1.34128	1.45201	1.39665	0.0262429	53.22	2.37106e-20	2.9477e-19	-0.0046859	0.136474	0.0658942	0.0334532	1.96974	0.0653839	0.238077	-0.17958	-0.0345938	-0.107087	0.03436	-3.11662	0.00627688	0.0397787
Eif4g2	A0A8I6A1T4	0.584488	0.743238	0.663863	0.0376217	17.6458	2.29261e-12	5.73706e-12	-0.14028	0.0620868	-0.0390966	0.0479584	-0.815219	0.426221	0.6659	-0.184961	0.0228911	-0.0810348	0.0492583	-1.6451	0.118312	0.261003
Eif4g3	A0A8I6AMY8	0.942182	1.10121	1.02169	0.0376867	27.1102	1.97663e-15	8.70166e-15	-0.0364456	0.166271	0.0649128	0.0480413	1.35119	0.194346	0.434343	-0.0849752	0.123236	0.0191305	0.0493435	0.3877	0.703049	0.815733
Eif4h	Q5XI72	1.37395	1.60138	1.48767	0.0538984	27.6013	1.4661e-15	6.61021e-15	0.205271	0.49519	0.35023	0.0687073	5.09743	8.94162e-05	0.00907449	0.0618107	0.359589	0.2107	0.0705696	2.9857	0.00830398	0.0472111
Eif5	Q07205	1.88716	2.10492	1.99604	0.0516059	38.6786	5.15983e-18	3.68378e-17	-0.285265	-0.00767701	-0.146471	0.0657849	-2.22651	0.0397897	0.182041	-0.453655	-0.168542	-0.311098	0.067568	-4.60422	0.000252774	0.00473266
Eif5a	Q3T1J1	2.44079	2.60488	2.52283	0.0388885	64.8735	8.31589e-22	1.63581e-20	0.0856558	0.294837	0.190246	0.0495733	3.83768	0.00131848	0.0307338	-0.0390772	0.175774	0.0683484	0.050917	1.34235	0.197136	0.368155
Eif5b	B2GUV7	1.32398	1.43076	1.37737	0.0253043	54.4324	1.62017e-20	2.13368e-19	-0.0470014	0.0891101	0.0210543	0.0322567	0.652711	0.522672	0.740637	-0.0437593	0.0960416	0.0261411	0.0331311	0.789022	0.440965	0.616795
Eif6	Q3KRD8	2.08548	2.27433	2.17991	0.0447556	48.7069	1.0596e-19	1.12525e-18	-0.0973207	0.14342	0.0230495	0.0570525	0.404005	0.691246	0.842838	-0.092602	0.154664	0.0310309	0.0585989	0.529547	0.603273	0.745813
Eipr1	Q5PPK9	0.539104	0.750977	0.645041	0.0502114	12.8465	3.52242e-10	6.55812e-10	-0.0470519	0.223035	0.0879915	0.0640072	1.37471	0.187071	0.424599	-0.139009	0.138399	-0.00030523	0.0657421	-0.00464284	0.99635	0.997772
Elac2	Q8CGS5	-2.09544	-1.59529	-1.84537	0.118527	-15.5691	1.71225e-11	3.76179e-11	-0.251004	0.386553	0.0677744	0.151093	0.448561	0.659414	0.822393	-0.562823	0.0920155	-0.235404	0.155189	-1.51689	0.14767	0.303946
Elavl1	B5DF91	1.6464	1.83716	1.74178	0.0452085	38.5277	5.5103e-18	3.91005e-17	-0.114755	0.128422	0.00683358	0.0576297	0.118577	0.907	0.958177	-0.0984351	0.151332	0.0264487	0.0591918	0.44683	0.660638	0.787898
Elf3	Q4V7E1	-1.20088	-0.613764	-0.907322	0.139139	-6.52096	5.2314e-06	7.02442e-06	-0.331093	0.417337	0.0431219	0.177369	0.24312	0.810822	0.914182	-0.409363	0.359353	-0.0250047	0.182176	-0.137255	0.892441	0.937063
Elmo1	D3ZY46	-3.21725	-2.42746	-2.82235	0.187171	-15.079	2.84844e-11	6.06834e-11	-0.427709	0.579083	0.0756865	0.238597	0.317215	0.754943	0.881125	-0.637773	0.396308	-0.120732	0.245064	-0.492655	0.628558	0.765378
Elmo2	G3V982	-2.12488	-1.70585	-1.91537	0.0993049	-19.2877	5.40854e-13	1.49819e-12	-0.348135	0.186026	-0.0810544	0.126589	-0.640293	0.530518	0.745861	-0.551384	-0.00274543	-0.277065	0.130021	-2.13093	0.0479909	0.146327
Elmo3	Q499U2	-1.26486	-0.933035	-1.09895	0.078639	-13.9746	9.4713e-11	1.87496e-10	-0.0770142	0.345985	0.134485	0.100245	1.34156	0.197386	0.437013	0.0449892	0.479453	0.262221	0.102963	2.54676	0.0208483	0.0857095
Eloa	Q63187	-1.26638	-0.944989	-1.10569	0.0761668	-14.5166	5.20052e-11	1.07325e-10	-0.0442132	0.365488	0.160637	0.097094	1.65445	0.11638	0.325668	0.0656386	0.486445	0.276042	0.0997258	2.76801	0.0131613	0.0644519
Elob	P62870	-0.841774	-0.459536	-0.650655	0.0905857	-7.18276	1.53253e-06	2.13401e-06	-0.0704655	0.416795	0.173165	0.115475	1.49959	0.152062	0.381106	-0.0930428	0.407425	0.157191	0.118605	1.32534	0.202597	0.374047
Eloc	P83941	1.63666	1.72593	1.68129	0.0211555	79.473	2.66695e-23	8.81796e-22	-0.150323	-0.0365275	-0.0934252	0.0269681	-3.46429	0.0029649	0.0474995	-0.142399	-0.0255196	-0.0839595	0.0276991	-3.03113	0.00753704	0.044591
Elovl1	A0A1B0GWP1	-4.69046	-1.72082	-3.20564	0.703767	-4.55497	0.000280763	0.000339362	-0.94208	2.84348	0.9507	0.897131	1.05971	0.304101	0.552778	-1.53207	2.3561	0.412014	0.921447	0.447138	0.66042	0.787842
Elovl5	Q920L7	-1.14097	-0.75006	-0.945516	0.0926412	-10.2062	1.14697e-08	1.85408e-08	-0.157521	0.340795	0.0916368	0.118095	0.77596	0.448434	0.685294	-0.0774659	0.434358	0.178446	0.121296	1.47116	0.159516	0.319333
Elp1	Q8VHU4	-0.0574782	0.082002	0.0122619	0.0330551	0.370953	0.715255	0.725368	-0.041842	0.135961	0.0470595	0.0421371	1.11682	0.279608	0.529409	-0.106038	0.0765849	-0.0147263	0.0432792	-0.340262	0.737827	0.84122
Elp2	Q496Z0	-0.530413	-0.253129	-0.391771	0.0657128	-5.96187	1.54602e-05	2.01159e-05	-0.135956	0.217513	0.0407785	0.0837678	0.486805	0.632614	0.810641	-0.235116	0.127934	-0.0535907	0.0860383	-0.622871	0.541636	0.700446
Elp3	A0A8I5ZZ89	0.240069	0.446383	0.343226	0.0488938	7.01982	2.062e-06	2.84831e-06	-0.109018	0.153982	0.0224819	0.0623276	0.360704	0.722763	0.863547	-0.137973	0.132156	-0.00290849	0.064017	-0.0454331	0.964292	0.98106
Elp4	F1M086	-1.91097	-1.54645	-1.72871	0.0863873	-20.0111	2.96556e-13	8.65173e-13	-0.41376	0.0509175	-0.181421	0.110123	-1.64744	0.117825	0.328141	-0.275638	0.201634	-0.0370022	0.113108	-0.327142	0.747554	0.847131
Emc1	A0A8I5ZYA8	-0.815279	-0.470087	-0.642683	0.0818062	-7.85616	4.66857e-07	6.73836e-07	-0.466344	-0.0263092	-0.246327	0.104283	-2.3621	0.0303618	0.159759	-0.193212	0.258751	0.0327693	0.107109	0.305942	0.763364	0.857749
Emc10	Q6AYH6	-2.40705	-1.96647	-2.18676	0.104412	-20.9435	1.40703e-13	4.36142e-13	-0.627113	-0.0654806	-0.346297	0.1331	-2.60178	0.0186114	0.120341	-0.553454	0.0234017	-0.265026	0.136708	-1.93863	0.0693321	0.184595
Emc2	B0BNG0	0.66951	0.967962	0.818736	0.0707293	11.5756	1.74198e-09	3.02124e-09	-0.402186	-0.0217335	-0.21196	0.0901626	-2.35086	0.0310559	0.161991	-0.279833	0.110932	-0.0844503	0.0926064	-0.911927	0.374558	0.556998
Emc3	Q5U2V8	-0.618507	-0.368706	-0.493607	0.0591998	-8.33798	2.06843e-07	3.07396e-07	-0.111954	0.206481	0.0472633	0.0754652	0.626293	0.539442	0.751981	-0.245625	0.0814415	-0.0820918	0.0775107	-1.0591	0.30437	0.489133
Emc4	D4A0W1	-0.826917	-0.556904	-0.69191	0.0639897	-10.8128	4.86679e-09	8.10031e-09	-0.248658	0.0955424	-0.0765578	0.0815712	-0.938539	0.361112	0.607982	0.0438713	0.397401	0.220636	0.0837822	2.63345	0.0174294	0.077313
Emc7	D3ZQL1	-0.724187	-0.434355	-0.579271	0.0686864	-8.43356	1.76616e-07	2.63567e-07	-0.0675361	0.301928	0.117196	0.0875583	1.33849	0.198364	0.438074	-0.0574397	0.322039	0.132299	0.0899316	1.47111	0.159529	0.319333
Emc8	Q5FVL2	-1.27453	-0.97826	-1.12639	0.0702119	-16.0428	1.0609e-11	2.38932e-11	0.035295	0.412965	0.22413	0.089503	2.50416	0.0227532	0.134103	-0.137291	0.250616	0.0566624	0.091929	0.616371	0.545816	0.702461
Emcn	Q6AY82	-2.71377	-2.21007	-2.46192	0.119369	-20.6244	1.80965e-13	5.49256e-13	-0.560927	0.0811595	-0.239884	0.152166	-1.57646	0.133347	0.354425	-0.60743	0.0520597	-0.277685	0.156291	-1.77672	0.0935115	0.225065
Emd	Q63190	-0.101424	0.247101	0.0728384	0.0825961	0.881862	0.39015	0.402585	-0.140255	0.304029	0.0818867	0.10529	0.777727	0.447419	0.684564	0.0705338	0.52686	0.298697	0.108144	2.76204	0.0133272	0.0649912
Emg1	D3ZDS4	-1.71203	-1.4252	-1.56862	0.0679735	-23.0769	2.85257e-14	9.94664e-14	-0.312401	0.0532281	-0.129587	0.0866496	-1.49552	0.15311	0.381916	-0.160747	0.214792	0.0270224	0.0889982	0.303629	0.765095	0.858837
Emilin1	D3Z9E1	0.478568	0.814751	0.646659	0.0796711	8.11661	2.99552e-07	4.38603e-07	-0.446163	-0.0176128	-0.231888	0.101561	-2.28324	0.0355558	0.1708	-0.316059	0.124107	-0.0959758	0.104314	-0.920067	0.37041	0.552415
Eml1	Q4V8C3	-2.42809	-2.01352	-2.22081	0.0982476	-22.6042	4.01297e-14	1.3626e-13	-0.165289	0.363185	0.0989481	0.125242	0.790058	0.440376	0.678016	-0.280687	0.262111	-0.00928811	0.128636	-0.0722044	0.943282	0.968677
Eml2	Q6P6T4	-1.46639	-1.18481	-1.3256	0.0667312	-19.8647	3.34373e-13	9.66427e-13	-0.140359	0.218588	0.0391145	0.085066	0.459813	0.651476	0.818537	-0.214349	0.154327	-0.030011	0.0873717	-0.343487	0.735444	0.84091
Eml4	A0A0G2K2Z0	0.688393	0.875605	0.781999	0.0443669	17.6258	2.33504e-12	5.84011e-12	-0.0688589	0.16979	0.0504656	0.0565569	0.892299	0.38469	0.630441	-0.134915	0.110203	-0.0123561	0.0580898	-0.212707	0.834086	0.901192
Eml5	Q6ED65	-1.55761	1.23655	-0.160528	0.662181	-0.242423	0.811353	0.819541	-2.94293	0.618942	-1.16199	0.844119	-1.37658	0.186505	0.424553	-2.04719	1.61122	-0.217985	0.866999	-0.251425	0.8045	0.885612
Enah	A0A8I5Y4S4	0.331842	0.580196	0.456019	0.0588568	7.74795	5.62833e-07	8.08357e-07	-0.0435335	0.273057	0.114762	0.075028	1.52959	0.144514	0.369974	-0.0621177	0.263054	0.100468	0.0770616	1.30374	0.209703	0.382187
Endod1	D3ZIP8	1.0661	1.30724	1.18667	0.0571479	20.7649	1.6192e-13	4.95975e-13	-0.131702	0.175696	0.0219972	0.0728496	0.301953	0.766351	0.887413	-0.00737689	0.308354	0.150488	0.0748242	2.01123	0.0604334	0.168103
Engase	D4AE03	-0.319935	-0.0238725	-0.171904	0.0701632	-2.45006	0.0254102	0.0278145	-0.236071	0.141337	-0.0473671	0.0894408	-0.529591	0.603244	0.79491	0.039804	0.427441	0.233623	0.0918652	2.5431	0.0210058	0.0859025
Eno1	P04764	4.71048	4.89948	4.80498	0.0447904	107.277	1.642e-25	1.26887e-23	-0.0649875	0.17594	0.0554762	0.0570968	0.971617	0.344864	0.593486	0.182081	0.429539	0.30581	0.0586444	5.21465	7.01077e-05	0.00225408
Eno1-ps20	A0A8I5YC61	1.85993	2.11695	1.98844	0.0609089	32.6461	8.88509e-17	4.94349e-16	-0.041701	0.285927	0.122113	0.0776439	1.57274	0.134206	0.355694	0.123463	0.459972	0.291717	0.0797484	3.65797	0.00194771	0.0183439
Eno2	P07323	1.89264	2.12777	2.01021	0.0557229	36.0751	1.6643e-17	1.07316e-16	-0.158889	0.140844	-0.00902291	0.071033	-0.127024	0.900412	0.954486	-0.0857658	0.222091	0.0681628	0.0729583	0.93427	0.363246	0.544344
Enoph1	Q5PPH0	-0.500754	-0.184488	-0.342621	0.0749511	-4.57125	0.000271177	0.000328286	-0.088359	0.314803	0.113222	0.0955443	1.18502	0.252312	0.502338	-0.382603	0.0314866	-0.175558	0.098134	-1.78896	0.0914535	0.221445
Enpep	P50123	4.05399	4.48442	4.26921	0.102007	41.8522	1.36822e-18	1.09598e-17	-0.438503	0.110191	-0.164156	0.130034	-1.26241	0.223844	0.469772	0.216585	0.780151	0.498368	0.133558	3.73147	0.00166041	0.0164138
Enpp1	Q924C3	-0.0202854	0.25388	0.116797	0.0649738	1.79761	0.0900243	0.0960837	-0.348508	0.000986432	-0.173761	0.0828257	-2.09791	0.0511668	0.206434	-0.222073	0.136894	-0.0425893	0.0850707	-0.500634	0.623048	0.761975
Enpp4	D4A2W1	-0.796188	-0.517658	-0.656923	0.0660082	-9.95215	1.66099e-08	2.66375e-08	-0.29636	0.058698	-0.118831	0.0841442	-1.41223	0.175927	0.412354	-0.177609	0.187073	0.00473184	0.086425	0.0547509	0.956975	0.976269
Enpp5	P84039	-1.94624	-1.54523	-1.74573	0.0950347	-18.3694	1.19566e-12	3.13861e-12	-0.174263	0.336928	0.0813321	0.121146	0.671357	0.511014	0.731445	0.298286	0.823333	0.560809	0.12443	4.50704	0.000311034	0.0054106
Ensa	P60841	-1.57572	-1.25816	-1.41694	0.0752572	-18.828	8.01021e-13	2.16359e-12	0.137561	0.542369	0.339965	0.0959345	3.54372	0.00249582	0.0429355	0.103509	0.51929	0.311399	0.0985348	3.1603	0.00571519	0.0373168
ENSRNOG00000062366	A0A8I6ASA1	-2.10478	1.85078	-0.126997	0.937419	-0.135475	0.893828	0.899617	-4.82356	0.218811	-2.30237	1.19498	-1.92671	0.0709016	0.249279	-2.54428	2.63477	0.045246	1.22737	0.0368642	0.971023	0.984538
ENSRNOG00000062386	A0A8I6A382	1.43793	1.89311	1.66552	0.107874	15.4395	1.95626e-11	4.2717e-11	-0.617956	-0.0377026	-0.327829	0.137513	-2.38399	0.0290512	0.155496	-0.489175	0.106806	-0.191184	0.14124	-1.35361	0.193585	0.363322
ENSRNOG00000062548	A0A8I5Y6K0	-0.460679	-0.130056	-0.295368	0.0783536	-3.76968	0.00152822	0.00178247	-0.183965	0.237498	0.0267667	0.0998816	0.267984	0.791936	0.904005	-0.218193	0.214695	-0.00174903	0.102589	-0.0170489	0.986596	0.99363
ENSRNOG00000062904	A0A8I6A2J9	-0.0868392	0.220408	0.0667846	0.0728138	0.917197	0.371869	0.384402	-0.339456	0.0522096	-0.143623	0.0928198	-1.54733	0.140197	0.363716	-0.25818	0.144102	-0.0570388	0.0953357	-0.598295	0.557531	0.711138
ENSRNOG00000063035	A0A8I5ZMT8	-1.31745	-0.251173	-0.784313	0.252695	-3.10379	0.00645194	0.00726018	-0.924785	0.434462	-0.245161	0.322125	-0.761076	0.45704	0.691343	-1.42138	-0.0252932	-0.723338	0.330856	-2.18626	0.0430718	0.135676
ENSRNOG00000063066	A0A8I6GE67	-0.509973	-0.159355	-0.334664	0.083092	-4.02763	0.000873339	0.00102712	0.0245365	0.471488	0.248012	0.105922	2.34146	0.031648	0.162851	-0.0309657	0.4281	0.198567	0.108793	1.82519	0.0855948	0.212483
ENSRNOG00000063092	A0A8I5Y7L2	1.07146	1.21273	1.1421	0.0334808	34.112	4.25603e-17	2.54706e-16	0.168254	0.348347	0.2583	0.0426798	6.05205	1.29441e-05	0.00293934	-0.082818	0.102156	0.00966922	0.0438366	0.220574	0.828051	0.89818
ENSRNOG00000063280	A0A8I6ADQ7	-1.0344	-0.40587	-0.720137	0.148954	-4.83461	0.000155104	0.00019064	-0.125891	0.675334	0.274721	0.18988	1.44681	0.166137	0.399244	-0.121626	0.701316	0.289845	0.195027	1.48618	0.155542	0.314867
ENSRNOG00000063289	A0A8I6A2W7	-1.40535	-0.122251	-0.763802	0.304079	-2.51185	0.0223974	0.0246092	-2.06401	-0.428367	-1.24619	0.387626	-3.21492	0.00508173	0.0615388	-1.61256	0.0674098	-0.772577	0.398133	-1.9405	0.0690893	0.184054
ENSRNOG00000063412	A0A8I6AHB2	2.33803	2.73924	2.53864	0.0950821	26.6994	2.54798e-15	1.09481e-14	-0.327544	0.183903	-0.0718207	0.121206	-0.592549	0.561283	0.765565	-0.282294	0.243015	-0.0196397	0.124492	-0.157759	0.876505	0.926381
ENSRNOG00000063615	A0A8I6AIR7	-3.47209	-0.7803	-2.12619	0.63792	-3.33301	0.00393902	0.00448771	-1.88579	1.54558	-0.170107	0.813192	-0.209184	0.836791	0.926466	-2.45248	1.07189	-0.690294	0.835233	-0.826469	0.419987	0.599754
ENSRNOG00000063707	A0A8I5Y662	-0.596059	-0.0335398	-0.314799	0.13331	-2.36141	0.0304042	0.033211	-0.638538	0.078536	-0.280001	0.169938	-1.64767	0.117778	0.328141	-0.562146	0.174364	-0.193891	0.174544	-1.11085	0.282099	0.464552
ENSRNOG00000064086	A0A8I6AQ74	-2.61663	-1.86237	-2.2395	0.178751	-12.5286	5.18903e-10	9.48677e-10	-0.622953	0.338546	-0.142204	0.227863	-0.624074	0.540864	0.75224	-0.533103	0.454457	-0.0393228	0.23404	-0.168018	0.868552	0.922577
ENSRNOG00000064147	A0A8I6ALV4	-0.830712	-0.341255	-0.585984	0.115995	-5.0518	9.83371e-05	0.000122383	-0.662301	-0.0383638	-0.350332	0.147865	-2.36927	0.0299268	0.158928	-0.592399	0.0484494	-0.271975	0.151873	-1.7908	0.0911476	0.220858
ENSRNOG00000064182	A0A8I6GJJ7	0.562055	1.0255	0.793775	0.10983	7.22733	1.41392e-06	1.97592e-06	-0.368278	0.222494	-0.072892	0.140006	-0.520635	0.609336	0.797804	-0.0648782	0.541908	0.238515	0.143801	1.65865	0.115522	0.256889
ENSRNOG00000064670	A0A8I5Y765	-1.45738	-0.775538	-1.11646	0.161587	-6.90931	2.52689e-06	3.46991e-06	-0.588014	0.281164	-0.153425	0.205984	-0.744837	0.466543	0.698791	-0.304602	0.588135	0.141767	0.211568	0.670077	0.511809	0.676511
ENSRNOG00000064882	A0A8I6GI92	0.40265	0.632787	0.517718	0.0545396	9.49253	3.30344e-08	5.1924e-08	-0.272123	0.0212449	-0.125439	0.0695246	-1.80424	0.0889408	0.280543	-0.336456	-0.0351361	-0.185796	0.0714091	-2.60186	0.0186085	0.0800721
ENSRNOG00000064930	A0A8I5ZQ09	-3.16948	-2.19497	-2.68222	0.230947	-11.614	1.65652e-09	2.88052e-09	-0.547162	0.6951	0.0739688	0.294401	0.251252	0.804631	0.911147	-0.842687	0.433247	-0.20472	0.30238	-0.677027	0.507498	0.673485
ENSRNOG00000065234	A0A8I6B4A1	-1.47894	-0.809764	-1.14435	0.158586	-7.21595	1.44326e-06	2.01391e-06	-0.281571	0.571464	0.144947	0.202159	0.716994	0.483113	0.708716	-0.591557	0.284601	-0.153478	0.207638	-0.73916	0.469894	0.640965
ENSRNOG00000065518	A0A8I6ASH7	-0.452792	0.00762367	-0.222584	0.109113	-2.03995	0.057207	0.0615081	0.0210287	0.607946	0.314487	0.139092	2.261	0.0371632	0.1743	-0.346505	0.25632	-0.0450923	0.142862	-0.315635	0.756121	0.852282
ENSRNOG00000065742	A0A8I5ZTR2	-1.57648	-1.19484	-1.38566	0.0904455	-15.3204	2.21292e-11	4.78508e-11	-0.169822	0.316683	0.0734305	0.115296	0.636888	0.532681	0.74755	-0.510234	-0.0105411	-0.260387	0.118421	-2.19883	0.0420213	0.13354
ENSRNOG00000065937	A0A8I6ADL0	-1.94937	-1.5619	-1.75563	0.0918258	-19.1192	6.23993e-13	1.71121e-12	-0.48609	0.00784015	-0.239125	0.117055	-2.04284	0.056891	0.218297	-0.51031	-0.00299122	-0.25665	0.120228	-2.1347	0.0476406	0.145544
ENSRNOG00000066004	A0A8I5YC74	3.46508	3.87386	3.66947	0.0968759	37.8781	7.33432e-18	5.08818e-17	-0.247856	0.273239	0.0126916	0.123493	0.102772	0.919346	0.963936	-0.39099	0.144229	-0.123381	0.12684	-0.972724	0.344329	0.527699
ENSRNOG00000066024	A0A8I6ANC6	-4.51091	4.66284	0.0759632	2.17407	0.0349407	0.972534	0.973997	-7.5085	4.18579	-1.66135	2.7714	-0.599463	0.55677	0.76192	-8.29282	3.71844	-2.28719	2.84652	-0.803505	0.432775	0.60973
ENSRNOG00000066303	A0A8I6APJ3	-0.719905	0.22102	-0.249443	0.222988	-1.11864	0.278853	0.290375	-1.14624	0.0532104	-0.546514	0.284255	-1.92262	0.0714464	0.24995	-1.85079	-0.618826	-1.23481	0.291959	-4.22938	0.000564679	0.00800162
ENSRNOG00000066380	A0A0G2K828	0.949259	1.8447	1.39698	0.212209	6.58304	4.65047e-06	6.2588e-06	-0.211466	0.930005	0.359269	0.270514	1.3281	0.201703	0.441273	-0.553125	0.619286	0.0330807	0.277847	0.119061	0.906623	0.94548
ENSRNOG00000066867	A0A8I6A1C5	-1.19447	-0.800753	-0.997611	0.0933058	-10.6918	5.75744e-09	9.51815e-09	-0.712952	-0.21106	-0.462006	0.118942	-3.88429	0.00119162	0.0300287	-0.788436	-0.272941	-0.530688	0.122166	-4.34399	0.000441186	0.00685603
ENSRNOG00000066881	A0A8I6A3H5	0.928923	1.60146	1.26519	0.159384	7.93803	4.05695e-07	5.88107e-07	-0.729418	0.127908	-0.300755	0.203175	-1.48027	0.157095	0.386479	-0.595079	0.285484	-0.154798	0.208683	-0.741786	0.468342	0.639734
ENSRNOG00000066892	F1M0U4	-3.02024	-0.0694287	-1.54483	0.699305	-2.2091	0.0411805	0.0446784	-2.8802	0.881357	-0.999421	0.891442	-1.12113	0.277821	0.528007	-1.23126	2.63225	0.700495	0.915605	0.765063	0.454725	0.627754
ENSRNOG00000066901	A0A8I6A2W1	-2.48657	-1.52814	-2.00735	0.227136	-8.83767	9.16956e-08	1.39382e-07	-1.01283	0.208932	-0.401949	0.289542	-1.38822	0.182994	0.42067	-0.964349	0.290529	-0.33691	0.297391	-1.13289	0.272987	0.454653
ENSRNOG00000067007	A0A8I6A3Q1	0.0479556	0.232634	0.140295	0.0437665	3.20553	0.00518549	0.00587336	-0.0170446	0.218375	0.100665	0.0557916	1.80431	0.0889294	0.280543	-0.156864	0.0849372	-0.0359633	0.0573038	-0.62759	0.538612	0.698861
ENSRNOG00000067246	A0A8I6A4I6	0.934652	1.31756	1.1261	0.0907436	12.4097	6.01025e-10	1.09069e-09	-0.602344	-0.114234	-0.358289	0.115676	-3.09736	0.00654151	0.0719257	-0.816105	-0.314766	-0.565435	0.118811	-4.75911	0.000181931	0.00396337
ENSRNOG00000067266	A0A8I6AL81	-2.34528	-1.29801	-1.82164	0.248192	-7.33967	1.1555e-06	1.62404e-06	-0.408716	0.926306	0.258795	0.316383	0.817979	0.424687	0.663947	0.22786	1.59907	0.913464	0.324959	2.81101	0.0120234	0.0607294
ENSRNOG00000067273	A0A8I5Y130	-2.70428	-1.82763	-2.26595	0.207755	-10.9068	4.27535e-09	7.15166e-09	-0.915437	0.202077	-0.35668	0.264837	-1.34679	0.195729	0.435764	-0.936435	0.21137	-0.362532	0.272016	-1.33276	0.200198	0.371084
ENSRNOG00000067472	A0A8I6AE36	-4.68433	-3.08206	-3.88319	0.379719	-10.2265	1.11389e-08	1.80311e-08	-0.907908	1.1346	0.113345	0.484048	0.23416	0.817658	0.916547	-1.46275	0.635117	-0.413817	0.497169	-0.832348	0.416753	0.596714
ENSRNOG00000067762	A0A8I5ZWP0	0.140846	0.418234	0.27954	0.0657373	4.25238	0.000537357	0.000639887	-0.196539	0.157062	-0.0197384	0.083799	-0.235544	0.816601	0.916023	-0.356127	0.00705774	-0.174535	0.0860704	-2.02782	0.0585502	0.164813
ENSRNOG00000068459	A0A8I5ZVA3	-2.68217	-2.02836	-2.35527	0.154946	-15.2006	2.50719e-11	5.38392e-11	-0.132815	0.700637	0.283911	0.197518	1.4374	0.168758	0.403047	0.466748	1.32279	0.894769	0.202871	4.41052	0.000382453	0.00627815
ENSRNOG00000068776	A0A8I5ZY79	0.406231	1.18855	0.797392	0.1854	4.30092	0.000484016	0.000577548	-0.0759376	0.921329	0.422696	0.23634	1.78851	0.0915291	0.284649	0.448231	1.47253	0.96038	0.242746	3.95632	0.00101928	0.012189
ENSRNOG00000068788	A0A8I6A7K2	-2.22173	-1.69669	-1.95921	0.124428	-15.7458	1.4302e-11	3.16599e-11	-0.425679	0.243619	-0.0910302	0.158615	-0.573906	0.573547	0.776692	-0.498901	0.188538	-0.155182	0.162915	-0.952534	0.354174	0.536091
ENSRNOG00000068816	A0A8I6AF38	-0.430018	-0.168833	-0.299426	0.0618977	-4.83742	0.000154187	0.000189612	0.0056734	0.338621	0.172147	0.0789044	2.18172	0.0434577	0.190235	0.121688	0.46366	0.292674	0.0810431	3.61134	0.0021552	0.0196389
ENSRNOG00000068856	A0A8I5ZWK4	-4.85339	2.83429	-1.00955	1.82189	-0.554123	0.58671	0.597476	-6.62246	3.17745	-1.7225	2.32246	-0.741673	0.468409	0.699687	-7.93455	2.131	-2.90177	2.38541	-1.21647	0.240427	0.416681
ENSRNOG00000069335	A0A8I6GM49	3.60626	3.92859	3.76743	0.0763877	49.3198	8.5788e-20	9.41044e-19	-0.0132881	0.397601	0.192156	0.0973756	1.97335	0.0649389	0.237814	-0.0778369	0.344189	0.133176	0.100015	1.33156	0.200584	0.371523
ENSRNOG00000069417	A0A8I5ZR40	-0.306148	0.0677713	-0.119188	0.0886141	-1.34502	0.196287	0.206288	0.242065	0.71872	0.480393	0.112961	4.25272	0.000536962	0.020188	-0.351314	0.138261	-0.106526	0.116023	-0.918147	0.371385	0.553339
ENSRNOG00000069443	A0A8I6AS54	-0.657534	-0.232833	-0.445184	0.100649	-4.42314	0.000372238	0.000447376	-0.142554	0.398835	0.12814	0.128302	0.998737	0.331927	0.582002	-0.355373	0.20069	-0.0773414	0.13178	-0.586898	0.564986	0.718485
ENSRNOG00000069664	A0A8I6A4F9	-0.658084	-0.376	-0.517042	0.0668505	-7.7343	5.76327e-07	8.2621e-07	-0.21365	0.145939	-0.0338554	0.0852181	-0.39728	0.696105	0.846216	0.100375	0.469711	0.285043	0.0875279	3.2566	0.00464534	0.0325707
ENSRNOG00000069813	A0A8I6A9K0	-9.0532	-2.4516	-5.7524	1.5645	-3.67684	0.00186952	0.00217025	-2.46474	5.95068	1.74297	1.99435	0.873956	0.394321	0.638973	-2.00689	6.63663	2.31487	2.04841	1.13008	0.274135	0.455458
ENSRNOG00000069878	A0A8I6AUG6	-2.90158	-0.491723	-1.69665	0.571106	-2.97082	0.00857132	0.00958721	-1.17083	1.90115	0.365159	0.72802	0.501578	0.622398	0.804591	-1.85816	1.29708	-0.280538	0.747753	-0.375175	0.71217	0.823651
ENSRNOG00000069899	A0A8I6A7U3	0.30342	0.81285	0.558135	0.120729	4.62306	0.000242839	0.000294899	-0.647633	0.00176551	-0.322934	0.153899	-2.09834	0.0511235	0.206434	-0.816402	-0.149401	-0.482901	0.158071	-3.05497	0.00716277	0.0431536
ENSRNOG00000069999	A0A8I5ZUF9	-4.95068	-0.808182	-2.87943	0.981721	-2.93305	0.00928806	0.0103682	-3.54673	1.73394	-0.906396	1.25145	-0.724274	0.478747	0.706751	-2.53328	2.89053	0.178625	1.28537	0.138967	0.891109	0.936193
ENSRNOG00000070167	A0A8I5ZZ44	-1.60497	-1.24515	-1.42506	0.0852722	-16.7119	5.50842e-12	1.29437e-11	0.0248757	0.483555	0.254215	0.108701	2.33866	0.0318265	0.16305	0.0114862	0.482598	0.247042	0.111648	2.21269	0.0408896	0.131909
ENSRNOG00000070329	A0A8I5ZWT7	-0.149935	0.719409	0.284737	0.206024	1.38206	0.184845	0.194613	-0.166833	0.941367	0.387267	0.26263	1.47457	0.158606	0.388351	0.133532	1.27177	0.702651	0.269748	2.60484	0.0184939	0.0799061
ENSRNOG00000070381	A0A8I6AC01	-4.19959	-3.22734	-3.71346	0.230413	-16.1166	9.85747e-12	2.22869e-11	-0.163797	1.07559	0.455898	0.29372	1.55215	0.139043	0.362192	-0.31087	0.962112	0.325621	0.301681	1.07936	0.295506	0.479015
ENSRNOG00000070631	A0A8I5ZKZ9	3.08305	3.67115	3.3771	0.139372	24.2309	1.27359e-14	4.81547e-14	-0.399345	0.350334	-0.0245053	0.177665	-0.13793	0.891916	0.949956	-0.547215	0.222784	-0.162215	0.18248	-0.888947	0.386438	0.56832
ENSRNOG00000070725	A0A8I6AF82	-4.38801	-0.726326	-2.55717	0.867773	-2.94682	0.00902026	0.0100749	0.378	5.04575	2.71187	1.1062	2.45153	0.0253343	0.142816	1.01973	5.81399	3.41686	1.13618	3.00732	0.00792998	0.0460298
Entpd1	P97687	0.41729	0.933296	0.675293	0.122287	5.5222	3.73148e-05	4.74786e-05	-0.625445	0.0323367	-0.296554	0.155886	-1.90238	0.0742019	0.254734	-0.498747	0.176864	-0.160942	0.160111	-1.00519	0.328901	0.513337
Entpd2	O35795	-1.22966	-0.623811	-0.926735	0.143579	-6.45454	5.93694e-06	7.93976e-06	-0.808211	-0.0359014	-0.422056	0.183028	-2.30597	0.0339796	0.167102	-0.186094	0.60715	0.210528	0.187989	1.1199	0.278331	0.460789
Entpd5	Q6P6S9	-0.513978	-0.142938	-0.328458	0.087932	-3.73536	0.00164643	0.00191604	-0.310538	0.162448	-0.0740449	0.112092	-0.660574	0.517738	0.737907	-0.402471	0.0833345	-0.159568	0.11513	-1.38599	0.183664	0.350508
Eogt	Q5NDL0	-1.56836	-1.24733	-1.40784	0.0760793	-18.5049	1.0612e-12	2.81899e-12	-0.407357	0.00187339	-0.202742	0.0969825	-2.0905	0.0519049	0.208161	-0.240155	0.180168	-0.0299934	0.0996112	-0.301104	0.766987	0.859955
Epb41	A0A8I5Y1T6	-0.626575	-0.324637	-0.475606	0.0715557	-6.64666	4.1243e-06	5.5748e-06	-0.350769	0.0341288	-0.15832	0.091216	-1.73566	0.100712	0.300872	-0.298455	0.0968756	-0.10079	0.0936884	-1.0758	0.29705	0.480682
Epb41l1	Q9WTP0	-0.597403	-0.39065	-0.494027	0.0489979	-10.0826	1.37219e-08	2.21048e-08	0.0236781	0.287237	0.155458	0.0624603	2.48891	0.0234745	0.136576	0.0261938	0.296897	0.161545	0.0641533	2.51812	0.0221117	0.0893282
Epb41l2	A0A0G2K162	1.07959	1.21437	1.14698	0.0319425	35.9077	1.79953e-17	1.15239e-16	-0.235509	-0.0636902	-0.149599	0.0407188	-3.67396	0.00188125	0.0362413	-0.0188394	0.157636	0.0693985	0.0418225	1.65936	0.115377	0.256889
Epb41l3	Q9JMB3	1.21388	1.51426	1.36407	0.0711853	19.1622	6.01557e-13	1.65357e-12	-0.031546	0.351359	0.159907	0.0907437	1.76218	0.0960089	0.29312	-0.00149855	0.391785	0.195143	0.0932034	2.09374	0.051581	0.15268
Epb41l4b	B2RYE5	-0.758341	-0.401994	-0.580168	0.0844499	-6.86996	2.71767e-06	3.72531e-06	0.122791	0.577047	0.349919	0.107653	3.25044	0.00470743	0.0593136	0.0114568	0.478025	0.244741	0.110571	2.21343	0.0408304	0.131909
Epcam	O55159	4.39548	4.6357	4.51559	0.0569281	79.321	2.75497e-23	8.98158e-22	-0.149575	0.156641	0.00353338	0.0725694	0.0486897	0.961734	0.98131	-0.0586825	0.255833	0.0985754	0.0745364	1.32251	0.203514	0.374569
Ephx1	P07687	0.846366	1.2543	1.05033	0.096675	10.8646	4.53131e-09	7.57168e-09	-0.503011	0.0170036	-0.243003	0.123237	-1.97184	0.065125	0.237941	-0.206583	0.327526	0.0604718	0.126577	0.477746	0.638916	0.773067
Epn1	O88339	-0.254261	-0.00870373	-0.131482	0.0581939	-2.25938	0.0372829	0.0405064	0.0302226	0.343248	0.186735	0.074183	2.51722	0.0221523	0.132779	-0.0519624	0.269547	0.108792	0.0761938	1.42784	0.171451	0.334858
Eppk1	A0A8I6AHY5	3.06615	3.31733	3.19174	0.0595271	53.6183	2.09032e-20	2.65533e-19	-0.22109	0.0991057	-0.0609924	0.0758825	-0.803774	0.432623	0.671625	-0.250223	0.078652	-0.0857856	0.0779393	-1.10067	0.286381	0.469525
Eprs1	A0A8I6GJ92	1.21193	1.31914	1.26554	0.0254063	49.8119	7.25455e-20	8.09108e-19	-0.122715	0.0139455	-0.0543848	0.0323869	-1.67922	0.111392	0.318987	-0.216265	-0.0758999	-0.146082	0.0332647	-4.39151	0.000398378	0.00644874
Eps15	A0A8I5YC99	-0.519197	-0.350246	-0.434722	0.0400393	-10.8574	4.57642e-09	7.64431e-09	-0.0598963	0.155475	0.0477891	0.0510402	0.936303	0.362229	0.608544	-0.0668075	0.154401	0.0437968	0.0524237	0.835439	0.415058	0.595202
Eps15l1	D3ZJR1	-0.548508	-0.3477	-0.448104	0.0475891	-9.4161	3.71202e-08	5.8033e-08	-0.174824	0.0811575	-0.0468333	0.0606645	-0.772006	0.450711	0.685998	-0.0735001	0.18942	0.0579599	0.0623088	0.930205	0.365287	0.5465
Eps8	F1M3L7	0.55402	0.840266	0.697143	0.0678369	10.2768	1.03616e-08	1.68079e-08	-0.100624	0.264271	0.0818234	0.0864754	0.946205	0.3573	0.603965	-0.401932	-0.0271472	-0.21454	0.0888194	-2.41546	0.0272597	0.102323
Eps8l2	A0A8I5XWE3	2.06709	2.3499	2.20849	0.0670223	32.9516	7.60174e-17	4.29567e-16	0.23856	0.599072	0.418816	0.085437	4.90204	0.000134571	0.0108115	0.228332	0.598616	0.413474	0.0877528	4.7118	0.000201107	0.00417399
Eps8l3	D4A015	1.0849	1.392	1.23845	0.0727804	17.0163	4.12004e-12	9.83998e-12	0.0449848	0.43647	0.240728	0.0927772	2.59468	0.0188865	0.120946	0.0942187	0.496316	0.295267	0.095292	3.09855	0.00652475	0.0406
Epx	D3ZSY4	1.59151	2.32195	1.95673	0.173105	11.3037	2.49697e-09	4.26405e-09	-0.275032	0.656098	0.190533	0.220666	0.863445	0.399911	0.64267	-0.658709	0.29766	-0.180525	0.226647	-0.7965	0.436724	0.61344
Erap1	Q9JJ22	0.721481	0.903737	0.812609	0.0431924	18.8137	8.10984e-13	2.18924e-12	-0.0956539	0.136678	0.0205121	0.0550598	0.372542	0.714093	0.858016	-0.150091	0.0885387	-0.0307759	0.0565522	-0.544204	0.593368	0.738925
Erbb2	P06494	-1.52496	-1.06195	-1.29346	0.10973	-11.7876	1.32164e-09	2.32072e-09	-0.478289	0.111947	-0.183171	0.139879	-1.3095	0.207788	0.448683	-0.329149	0.277086	-0.0260313	0.14367	-0.181188	0.858363	0.916557
Erbin	A0A8I6AE43	-1.03245	-0.760976	-0.896711	0.0643349	-13.9382	9.86772e-11	1.94435e-10	0.061205	0.407262	0.234234	0.0820112	2.85612	0.0109321	0.093342	0.0268957	0.382333	0.204614	0.0842342	2.42911	0.0265153	0.10063
Erc1	Q811U3	-4.71536	-1.87679	-3.29608	0.672706	-4.89973	0.000135227	0.000166868	-1.01435	2.60413	0.79489	0.857535	0.926948	0.366927	0.612465	-1.76015	1.95641	0.0981293	0.880779	0.111412	0.912595	0.950093
Ercc3	Q4G005	-3.12171	-2.72413	-2.92292	0.0942211	-31.0219	2.0871e-16	1.10068e-15	-0.173423	0.333392	0.0799848	0.120109	0.665936	0.514388	0.734705	0.0097417	0.530294	0.270018	0.123364	2.18878	0.0428593	0.135189
Erg28	D3ZBN4	-1.14509	-0.895251	-1.02017	0.0592089	-17.23	3.36918e-12	8.18078e-12	-0.294976	0.023508	-0.135734	0.0754768	-1.79836	0.0899015	0.282046	-0.257979	0.069138	-0.0944204	0.0775226	-1.21797	0.23987	0.416179
Ergic1	F1LU48	-0.362326	-0.178015	-0.270171	0.0436793	-6.18533	9.97548e-06	1.31261e-05	-0.130904	0.104047	-0.0134282	0.0556804	-0.241165	0.812312	0.914487	-0.0972611	0.144058	0.0233985	0.0571896	0.409138	0.687546	0.804958
Erh	B2RYQ5	1.94834	2.13589	2.04212	0.044447	45.945	2.8382e-19	2.67307e-18	-0.219341	0.0197394	-0.0998006	0.056659	-1.76143	0.0961395	0.293134	-0.258014	-0.0124536	-0.135234	0.0581947	-2.32381	0.032788	0.113522
Erlec1	D3ZF97	-1.87866	-1.5296	-1.70413	0.0827216	-20.6008	1.84401e-13	5.58232e-13	-0.146296	0.298663	0.0761835	0.10545	0.722462	0.479832	0.707009	-0.452234	0.00478583	-0.223724	0.108308	-2.06563	0.0544549	0.15836
Erlin1	B1WBY7	0.610688	0.874622	0.742655	0.0625489	11.8732	1.18361e-09	2.08936e-09	0.00110699	0.337557	0.169332	0.0797345	2.1237	0.0486705	0.202772	0.00775491	0.353325	0.18054	0.0818958	2.20451	0.0415544	0.132913
Erlin2	B5DEH2	-0.117339	0.0650962	-0.0261212	0.0432348	-0.604171	0.553708	0.564731	-0.0857589	0.146801	0.0305209	0.0551137	0.55378	0.58694	0.784143	0.0325661	0.271429	0.151998	0.0566076	2.68511	0.0156538	0.0720414
Ermp1	Q6UPR8	-0.942746	-0.478783	-0.710765	0.109953	-6.46423	5.82814e-06	7.79649e-06	-0.4214	0.170039	-0.125681	0.140164	-0.896671	0.382417	0.627533	-0.0380256	0.569445	0.26571	0.143963	1.84568	0.0824283	0.207168
Ero1a	Q8R4A1	0.680139	0.821411	0.750775	0.0334797	22.4248	4.576e-14	1.53477e-13	-0.103711	0.0763761	-0.0136676	0.0426784	-0.320245	0.752685	0.880646	-0.117048	0.0679209	-0.0245633	0.0438352	-0.560356	0.582547	0.730848
Erp29	P52555	3.51002	3.75469	3.63235	0.0579843	62.6437	1.50352e-21	2.69594e-20	-0.208938	0.10296	-0.052989	0.0739158	-0.716884	0.48318	0.708716	0.131222	0.451574	0.291398	0.0759193	3.83826	0.00131681	0.0141125
Erp44	Q5VLR5	1.28003	1.4336	1.35681	0.0363938	37.2815	9.57742e-18	6.55653e-17	0.00574504	0.201507	0.103626	0.0463932	2.23365	0.0392326	0.180199	-0.0684138	0.132655	0.0321204	0.0476507	0.67408	0.509323	0.674947
Esam	Q6AYD4	-1.83272	-1.41671	-1.62471	0.0985894	-16.4796	6.89757e-12	1.59983e-11	-0.5654	-0.0350885	-0.300244	0.125677	-2.38901	0.0287583	0.155101	-0.406406	0.13828	-0.134063	0.129084	-1.03858	0.313549	0.497877
Esd	B0BNE5	1.04151	1.27982	1.16066	0.0564768	20.5511	1.91836e-13	5.77979e-13	-0.0847201	0.219069	0.0671742	0.0719941	0.933051	0.363857	0.609523	0.147193	0.459216	0.303205	0.0739455	4.10038	0.00074611	0.00984129
Esrp1	B2RYD2	0.255195	0.637625	0.44641	0.0906312	4.92557	0.000128081	0.00015826	-0.312616	0.174888	-0.068864	0.115533	-0.596057	0.558991	0.763556	-0.333087	0.167632	-0.0827278	0.118664	-0.697159	0.495128	0.661589
Esyt1	Q9Z1X1	1.89396	2.09923	1.9966	0.0486464	41.043	1.9009e-18	1.46965e-17	-0.305318	-0.0436494	-0.174484	0.0620123	-2.8137	0.0119556	0.0967652	-0.26374	0.0050219	-0.129359	0.0636931	-2.03097	0.0581982	0.164138
Esyt2	D3ZJ32	0.711415	0.834059	0.772737	0.029065	26.5866	2.73384e-15	1.16607e-14	-0.0501304	0.10621	0.0280397	0.0370507	0.756793	0.459535	0.693967	-0.0240451	0.136533	0.0562438	0.038055	1.47796	0.157706	0.31755
Etf1	Q5U2Q7	-0.208426	0.0950183	-0.0567038	0.0719125	-0.788511	0.441256	0.453513	-0.45251	-0.0656933	-0.259102	0.0916708	-2.82644	0.0116388	0.0960203	-0.285488	0.111813	-0.0868375	0.0941556	-0.922277	0.369289	0.551096
Etfa	P13803	3.6899	3.90672	3.79831	0.0513849	73.9188	9.10851e-23	2.54275e-21	-0.246357	0.0300421	-0.108157	0.0655031	-1.65118	0.117052	0.327157	0.019276	0.303167	0.161221	0.0672786	2.39633	0.0283363	0.104844
Etfb	Q68FU3	3.50623	3.86555	3.68589	0.085155	43.2845	7.76088e-19	6.72513e-18	-0.318982	0.139067	-0.0899576	0.108552	-0.828707	0.418754	0.659373	0.219376	0.68984	0.454608	0.111494	4.07742	0.000784099	0.0101824
Etfdh	Q6UPE1	-0.343468	-0.0914645	-0.217466	0.0597218	-3.64133	0.00201938	0.00234013	-0.319079	0.00216395	-0.158458	0.0761306	-2.08139	0.0528258	0.209417	0.289536	0.619486	0.454511	0.0781941	5.8126	2.0793e-05	0.000941136
Ethe1	B0BNJ4	2.837	3.11008	2.97354	0.0647175	45.9465	2.83669e-19	2.67307e-18	-0.145448	0.202667	0.0286098	0.082499	0.346789	0.733005	0.86905	0.570892	0.928443	0.749667	0.0847351	8.84718	9.03137e-08	3.50869e-05
Etl4	A0A8I5YBN1	-1.89519	-1.54666	-1.72092	0.0825967	-20.8353	1.53185e-13	4.72009e-13	-0.134008	0.310279	0.0881354	0.105291	0.837068	0.414167	0.655191	-0.0109981	0.445332	0.217167	0.108144	2.00812	0.0607923	0.168799
Evl	O08719	-2.44658	-0.87049	-1.65854	0.373514	-4.44036	0.000358752	0.00043206	-0.743053	1.26608	0.261512	0.476139	0.549234	0.589987	0.786347	-1.31787	0.745716	-0.286078	0.489045	-0.584972	0.56625	0.719154
Ewsr1	B1WC50	1.30095	1.5482	1.42457	0.0585952	24.3121	1.20501e-14	4.58591e-14	-0.204388	0.110795	-0.0467965	0.0746945	-0.626505	0.539306	0.751981	-0.230879	0.0928467	-0.0690164	0.0767191	-0.899599	0.3809	0.563375
Exoc1	A0A0G2K2V5	0.244176	0.502615	0.373395	0.0612467	6.09658	1.18621e-05	1.5534e-05	-0.270941	0.0585054	-0.106218	0.0780746	-1.36046	0.19145	0.43014	-0.218954	0.119421	-0.0497665	0.0801908	-0.620601	0.543093	0.700916
Exoc2	O54921	-0.838619	-0.679398	-0.759008	0.0377332	-20.1151	2.72468e-13	8.02431e-13	-0.185494	0.0174727	-0.0840108	0.0481006	-1.74656	0.0987548	0.297413	-0.136009	0.0724591	-0.031775	0.0494044	-0.643162	0.5287	0.691582
Exoc3	Q62825	-0.888041	-0.577156	-0.732598	0.0736759	-9.94353	1.68219e-08	2.6959e-08	-0.0680722	0.32823	0.130079	0.0939187	1.38502	0.183955	0.421353	-0.073053	0.333991	0.130469	0.0964644	1.35251	0.19393	0.363823
Exoc4	Q62824	-0.439828	-0.207881	-0.323854	0.0549686	-5.89163	1.7767e-05	2.30595e-05	-0.16203	0.133646	-0.0141921	0.0700714	-0.202538	0.8419	0.927864	-0.186597	0.117093	-0.0347524	0.0719707	-0.482869	0.635348	0.770149
Exoc5	P97878	-1.70283	-1.26139	-1.48211	0.104616	-14.1672	7.6371e-11	1.534e-10	-0.509041	0.0536859	-0.227678	0.133359	-1.70725	0.105973	0.311139	-0.552396	0.0255838	-0.263406	0.136974	-1.92304	0.0713909	0.188462
Exoc6	O54923	-0.2988	0.0380041	-0.130398	0.0798183	-1.63368	0.120707	0.128011	-0.225667	0.203675	-0.010996	0.101749	-0.10807	0.915205	0.962266	-0.466059	-0.0250792	-0.245569	0.104507	-2.34979	0.0311229	0.110078
Exoc6b	A0A0G2JYR1	-6.92332	-4.05462	-5.48897	0.679846	-8.07384	3.22e-07	4.70732e-07	-1.14487	2.51202	0.68357	0.866637	0.788762	0.441113	0.678703	-0.733932	3.02208	1.14407	0.890128	1.28529	0.215926	0.38972
Exoc7	O54922	-2.27633	-1.92927	-2.1028	0.0822476	-25.5667	5.23453e-15	2.12758e-14	-0.463337	-0.0209274	-0.242132	0.104845	-2.30942	0.0337462	0.167011	-0.37972	0.0746804	-0.15252	0.107687	-1.41632	0.174744	0.33917
Exoc8	O54924	-0.548263	-0.321908	-0.435085	0.0536434	-8.1107	3.02554e-07	4.42721e-07	0.00566772	0.294215	0.149941	0.0683822	2.1927	0.0425308	0.187942	0.0805404	0.376909	0.228725	0.0702357	3.25653	0.00464597	0.0325707
Exog	D3ZTW9	-2.97563	-2.42635	-2.70099	0.130173	-20.7492	1.63931e-13	5.01144e-13	-0.457269	0.24293	-0.107169	0.165938	-0.645839	0.527006	0.74384	-0.247055	0.472123	0.112534	0.170436	0.660272	0.517927	0.681271
Exosc1	M0RDC9	-2.52102	-2.20583	-2.36343	0.0746963	-31.6405	1.50014e-16	8.08515e-16	-0.125361	0.27643	0.0755345	0.0952195	0.793267	0.438555	0.676672	-0.254857	0.157825	-0.0485162	0.0978004	-0.496073	0.626195	0.763671
Exosc10	D4A1X2	-1.38144	-0.965412	-1.17343	0.0985939	-11.9016	1.14117e-09	2.01903e-09	-0.308147	0.22219	-0.0429785	0.125683	-0.341959	0.736572	0.870885	-0.572481	-0.0277703	-0.300126	0.12909	-2.32494	0.0327142	0.113393
Exosc2	D3ZBP3	-2.39251	-1.76803	-2.08027	0.147993	-14.0565	8.63997e-11	1.72503e-10	-0.525628	0.270428	-0.1276	0.188655	-0.676365	0.507907	0.729247	-0.452055	0.365578	-0.0432384	0.193769	-0.223144	0.826083	0.897231
Exosc4	D4A4Y0	0.764948	1.00903	0.886989	0.0578443	15.3341	2.18174e-11	4.72642e-11	-0.115511	0.195634	0.0400614	0.0737373	0.543299	0.593977	0.789153	-0.367205	-0.0476269	-0.207416	0.075736	-2.73867	0.0139963	0.0669927
Exosc5	F1LSX7	-3.56285	-1.95136	-2.7571	0.381903	-7.21939	1.43434e-06	2.00326e-06	-1.21826	0.835995	-0.191132	0.486833	-0.392604	0.699491	0.848412	-1.76242	0.34751	-0.707457	0.500028	-1.41483	0.175173	0.339447
Exosc6	D3ZW38	-0.620298	-0.34966	-0.484979	0.0641377	-7.56152	7.79521e-07	1.10797e-06	-0.227103	0.117893	-0.0546051	0.0817599	-0.667872	0.513181	0.733206	-0.224466	0.129882	-0.0472918	0.083976	-0.563159	0.580679	0.729094
Exosc7	G3V6K3	-1.19148	-0.861994	-1.02674	0.0780834	-13.1492	2.45354e-10	4.65164e-10	-0.398494	0.0215166	-0.188489	0.0995372	-1.89365	0.0754188	0.257019	-0.624105	-0.19271	-0.408408	0.102235	-3.99479	0.000937741	0.0114744
Exosc8	D4AE98	-7.61326	-2.83262	-5.22294	1.13295	-4.61002	0.000249673	0.000302961	-3.17751	2.91664	-0.130438	1.44424	-0.0903161	0.929092	0.968566	-3.66478	2.59456	-0.535108	1.48338	-0.360734	0.722742	0.831731
Ezr	P31977	3.30912	3.5468	3.42796	0.0563255	60.8599	2.45192e-21	4.14161e-20	-0.0436757	0.259299	0.107811	0.0718012	1.50153	0.151565	0.380299	-0.0532508	0.257936	0.102342	0.0737473	1.38774	0.183137	0.350199
F13a1	O08619	-0.726354	-0.187588	-0.456971	0.127681	-3.57901	0.00231188	0.00267046	-0.915101	-0.228305	-0.571703	0.162762	-3.51251	0.00267062	0.0451102	-0.93	-0.224589	-0.577294	0.167174	-3.45326	0.00303657	0.0247925
F2	P18292	-1.16616	-0.739487	-0.952822	0.101116	-9.42309	3.6725e-08	5.74344e-08	-0.711314	-0.167413	-0.439363	0.128898	-3.40862	0.00334476	0.0509701	-0.6578	-0.0991567	-0.378478	0.132391	-2.85878	0.0108707	0.0570978
F9	P16296	-0.206995	0.376486	0.0847454	0.138278	0.612864	0.548078	0.559357	-0.93985	-0.196055	-0.567952	0.17627	-3.22205	0.00500426	0.0615388	-1.1253	-0.361349	-0.743326	0.181048	-4.10569	0.000737591	0.00976889
Faah	P97612	-0.201562	0.0799876	-0.0607872	0.0667237	-0.911028	0.375018	0.387572	-0.0613529	0.297554	0.1181	0.0850564	1.3885	0.182912	0.42067	0.125287	0.493921	0.309604	0.0873619	3.54393	0.0024947	0.0217389
Fabp1	P02692	4.43527	5.08939	4.76233	0.155018	30.7212	2.45619e-16	1.28516e-15	-1.04743	-0.213591	-0.63051	0.197609	-3.19069	0.00535372	0.0638338	-0.00574308	0.850697	0.422477	0.202966	2.08152	0.0528127	0.154773
Fabp2	P02693	1.6438	3.64998	2.64689	0.475441	5.56723	3.40559e-05	4.34507e-05	-1.4561	1.10129	-0.177407	0.60607	-0.292717	0.773281	0.892076	-0.68164	1.94507	0.631715	0.622498	1.01481	0.324424	0.50805
Fabp3	P07483	-0.595644	-0.249836	-0.42274	0.081952	-5.15838	7.8776e-05	9.84859e-05	-0.309844	0.130975	-0.0894344	0.104469	-0.856087	0.403855	0.64567	-0.363996	0.0887726	-0.137611	0.1073	-1.28249	0.216884	0.390693
Fabp4	P70623	0.818492	2.68248	1.75049	0.441742	3.96269	0.0010053	0.00117963	-2.32836	0.0477661	-1.1403	0.563113	-2.02499	0.0588671	0.222022	-2.33724	0.103294	-1.11697	0.578376	-1.93122	0.0703038	0.186649
Fabp5	P55053	1.85053	2.11577	1.98315	0.0628585	31.5495	1.57418e-16	8.45486e-16	-0.315047	0.0230684	-0.145989	0.0801292	-1.82193	0.0861082	0.274393	-0.212389	0.134891	-0.0387494	0.0823011	-0.470825	0.643751	0.776015
Fabp6	P80020	6.17957	6.47519	6.32738	0.0700583	90.316	3.04697e-24	1.49526e-22	-0.514212	-0.137369	-0.325791	0.0893071	-3.64798	0.00199042	0.0377513	-0.33215	0.0549078	-0.138621	0.0917278	-1.51122	0.149097	0.306023
Fadd	Q8R2E7	-1.31236	-0.99042	-1.15139	0.0762962	-15.0911	2.81251e-11	5.99539e-11	-0.29248	0.117917	-0.0872819	0.0972589	-0.897418	0.38203	0.627533	-0.317199	0.104321	-0.106439	0.0998952	-1.06551	0.301546	0.485766
Faf1	Q924K2	0.168775	0.476548	0.322661	0.0729383	4.42376	0.000371748	0.000446903	-0.390517	0.00181795	-0.194349	0.0929784	-2.09026	0.0519286	0.208161	-0.322428	0.0805408	-0.120944	0.0954986	-1.26644	0.222433	0.39667
Faf2	Q5BK32	-1.62518	-1.15909	-1.39214	0.110456	-12.6035	4.73301e-10	8.69397e-10	-0.174949	0.419195	0.122123	0.140805	0.867321	0.397844	0.640672	-0.0298132	0.580435	0.275311	0.144621	1.90367	0.0740234	0.192792
Fah	P25093	0.339604	0.591712	0.465658	0.0597463	7.79392	5.19761e-07	7.49266e-07	-0.246779	0.0745958	-0.0860917	0.0761619	-1.13038	0.274014	0.524672	0.179287	0.509373	0.34433	0.0782263	4.40171	0.00038975	0.0063532
Fahd1	Q6AYQ8	1.59692	1.83386	1.71539	0.0561529	30.5485	2.69884e-16	1.40268e-15	-0.1878	0.114246	-0.0367774	0.0715811	-0.513786	0.614015	0.799592	-0.0158874	0.294346	0.139229	0.0735214	1.89372	0.0754085	0.194874
Fahd2	B2RYW9	0.0991555	0.392258	0.245707	0.0694616	3.5373	0.00253081	0.00291685	-0.345388	0.0282462	-0.158571	0.0885465	-1.79082	0.0911452	0.283847	-0.133595	0.250166	0.0582853	0.0909466	0.640874	0.53015	0.692701
Fam107b	Q5U4F3	-1.48863	-0.904852	-1.19674	0.138349	-8.65015	1.23985e-07	1.86819e-07	-0.347851	0.396329	0.024239	0.176362	0.137439	0.892298	0.949956	-0.529222	0.23513	-0.147046	0.181142	-0.811774	0.428142	0.606871
Fam114a1	A0A8I5ZXD6	0.167194	0.485223	0.326208	0.075369	4.32815	0.000456475	0.000545803	0.0427077	0.448117	0.245412	0.096077	2.55433	0.020526	0.126745	0.394948	0.811346	0.603147	0.0986812	6.11208	1.15077e-05	0.000672012
Fam114a2	A0A8I6APK7	0.690638	0.843546	0.767092	0.0362372	21.1687	1.18068e-13	3.69665e-13	-0.00407415	0.190845	0.0933856	0.0461935	2.02162	0.0592475	0.222572	-0.179474	0.0207286	-0.0793728	0.0474456	-1.67292	0.112643	0.253446
Fam120a	D4AB03	1.33656	1.47358	1.40507	0.0324735	43.2683	7.80998e-19	6.7425e-18	0.00356564	0.17824	0.0909029	0.0413957	2.19595	0.0422598	0.187585	-0.0678413	0.111568	0.0218632	0.0425177	0.514215	0.613722	0.753336
Fam162a	Q4QQV3	0.982493	1.31047	1.14648	0.0777274	14.7501	4.04102e-11	8.4785e-11	-0.0837483	0.334347	0.125299	0.0990834	1.26459	0.223083	0.468909	-0.0276683	0.40176	0.187046	0.101769	1.83794	0.0836115	0.208783
Fam20b	D3ZUZ4	-6.94016	-3.60721	-5.27368	0.789868	-6.67666	3.89795e-06	5.27496e-06	-1.97669	2.27201	0.147662	1.00689	0.146652	0.885132	0.946866	0.211101	4.57496	2.39303	1.03418	2.31394	0.0334424	0.115147
Fam210a	Q5XIJ4	-0.162428	0.182061	0.00981648	0.0816394	0.120242	0.905701	0.910977	-0.494531	-0.0553935	-0.274962	0.10407	-2.64209	0.0171198	0.114018	-0.398052	0.0529885	-0.172532	0.106891	-1.61409	0.124914	0.271619
Fam210b	B2RYM8	-2.60962	-1.98562	-2.29762	0.14788	-15.5371	1.76944e-11	3.88012e-11	-0.511692	0.283755	-0.113969	0.188511	-0.604573	0.553447	0.759621	-0.307267	0.50974	0.101236	0.19362	0.522858	0.607821	0.748655
Fam234a	Q5M7W6	-0.12591	0.140666	0.00737777	0.0631751	0.116783	0.908401	0.913495	-0.159118	0.180701	0.0107915	0.0805328	0.134002	0.894975	0.950406	0.0959445	0.444974	0.270459	0.0827157	3.26975	0.00451546	0.0319925
Fam241b	B0BMZ1	0.288861	0.587163	0.438012	0.0706939	6.19589	9.77258e-06	1.287e-05	0.0357969	0.416059	0.225928	0.0901174	2.50704	0.0226194	0.133743	0.209969	0.600538	0.405254	0.0925601	4.37828	0.000409857	0.00657155
Fam32a	B2RYG1	-1.70276	-1.16228	-1.43252	0.128088	-11.1839	2.93271e-09	4.98303e-09	-0.00901465	0.679972	0.335478	0.163281	2.05461	0.0556209	0.216087	-0.0335069	0.674154	0.320324	0.167707	1.91002	0.0731506	0.191505
Fam3b	D4A1V2	-0.884718	0.224075	-0.330321	0.26277	-1.25707	0.225724	0.236266	-0.474429	0.93901	0.23229	0.334968	0.693471	0.497381	0.721427	-0.665708	0.786043	0.0601678	0.344047	0.174882	0.863238	0.918961
Fam3c	Q810F4	0.565992	0.751905	0.658949	0.0440592	14.956	3.24394e-11	6.87108e-11	-0.0870253	0.149969	0.0314718	0.0561647	0.560349	0.582552	0.781092	-0.0226714	0.220747	0.0990376	0.057687	1.71681	0.104177	0.242579
Fam3d	A0A0G2JXJ3	0.567503	0.923035	0.745269	0.0842566	8.84524	9.05947e-08	1.37843e-07	0.057604	0.51082	0.284212	0.107406	2.64613	0.0169765	0.113713	-0.00737098	0.458129	0.225379	0.110318	2.043	0.0568733	0.162068
Fam50a	G3V9M8	-1.86753	-1.33813	-1.60283	0.125461	-12.7755	3.83806e-10	7.13439e-10	0.00874659	0.6836	0.346173	0.159932	2.16451	0.0449481	0.193776	-0.307878	0.385268	0.0386948	0.164267	0.235561	0.816588	0.893017
Fam83e	D3ZT45	-5.84247	-2.70206	-4.27227	0.744237	-5.74046	2.40196e-05	3.09849e-05	-0.0350315	3.96822	1.96659	0.94872	2.07289	0.0536987	0.211618	-1.06316	3.0486	0.99272	0.974435	1.01876	0.322595	0.507745
Fam83h	A0A0G2K8J4	-0.282797	-0.044166	-0.163481	0.0565526	-2.89079	0.0101589	0.0113195	0.00736464	0.311561	0.159463	0.0720907	2.21197	0.0409478	0.184443	-0.0905481	0.221893	0.0656726	0.0740447	0.886931	0.387491	0.56933
Fam91a1	B2RYP3	-1.23102	-0.865269	-1.04815	0.0866791	-12.0922	8.94913e-10	1.59951e-09	-0.316234	0.150013	-0.0831102	0.110495	-0.752165	0.46224	0.695632	-0.391329	0.0875553	-0.151887	0.11349	-1.33833	0.198414	0.369264
Fam98a	Q5FWT1	-1.22051	-0.795173	-1.00784	0.100801	-9.99839	1.55195e-08	2.49403e-08	-0.889201	-0.346996	-0.618099	0.128496	-4.81026	0.000163285	0.0113617	-0.772408	-0.215506	-0.493957	0.131979	-3.7427	0.00162041	0.0163088
Fam98b-ps1	A0A8I5ZPB4	1.10323	1.35854	1.23089	0.0605069	20.3429	2.26634e-13	6.75555e-13	-0.317091	0.00837531	-0.154358	0.0771314	-2.00123	0.0615943	0.228989	-0.326889	0.00739861	-0.159745	0.0792221	-2.01642	0.0598375	0.167244
Fam98c	F1LQ27	-0.893029	-0.461917	-0.677473	0.102168	-6.63095	4.24815e-06	5.73556e-06	0.0866428	0.636205	0.361424	0.130239	2.77507	0.0129675	0.100044	0.344764	0.909223	0.626994	0.13377	4.68711	0.000211924	0.00425857
Farp1	F1LYQ8	-0.273155	0.00401962	-0.134568	0.0656869	-2.04862	0.0562635	0.0605635	-0.0664135	0.286916	0.110251	0.0837347	1.31667	0.205423	0.445747	0.155134	0.51804	0.336587	0.0860044	3.9136	0.0011182	0.0128999
Farp2	D3ZFK8	-4.36776	-3.8892	-4.12848	0.113412	-36.4025	1.43001e-17	9.31105e-17	0.0525922	0.662635	0.357613	0.144572	2.47359	0.0242202	0.139229	0.192615	0.819192	0.505904	0.148491	3.40696	0.00335682	0.0263941
Farsa	Q505J8	-0.300412	-0.0478717	-0.174142	0.0598488	-2.90969	0.00975995	0.0108828	0.00407867	0.326005	0.165042	0.0762926	2.16328	0.0450562	0.193954	-0.0499947	0.280658	0.115332	0.0783605	1.47181	0.159344	0.319333
Farsb	Q68FT7	2.07186	2.22285	2.14735	0.0357813	60.0134	3.10786e-21	5.13788e-20	-0.0952664	0.0972008	0.000967194	0.0456123	0.0212047	0.983329	0.990367	-0.198189	-0.000504852	-0.0993469	0.0468487	-2.12059	0.0489652	0.148135
Fasn	P12785	2.36843	3.24806	2.80825	0.208463	13.4712	1.68267e-10	3.24425e-10	-0.98256	0.138759	-0.421901	0.265739	-1.58765	0.130789	0.348821	-1.39705	-0.245336	-0.821193	0.272942	-3.00867	0.00790707	0.0459869
Fat1	A0A0G2K5L1	-4.41225	-2.70637	-3.55931	0.404273	-8.80422	9.67352e-08	1.46803e-07	-0.0938136	2.08077	0.993477	0.515349	1.92778	0.0707596	0.249174	-0.10615	2.12737	1.01061	0.529317	1.90927	0.0732528	0.191641
Fbl	P22509	1.80589	2.05009	1.92799	0.0578736	33.3138	6.32954e-17	3.643e-16	-0.0051981	0.306104	0.150453	0.0737747	2.03936	0.0572716	0.218853	-0.152412	0.167328	0.0074579	0.0757743	0.0984225	0.922748	0.955967
Fblim1	F7FP13	-1.43364	-0.778952	-1.1063	0.155154	-7.13032	1.68543e-06	2.33853e-06	-0.384709	0.449863	0.0325773	0.197783	0.164712	0.871113	0.941339	-0.527019	0.330175	-0.0984222	0.203144	-0.484494	0.634219	0.769356
Fbln1	A0A0G2JY81	0.774356	1.28478	1.02957	0.120964	8.51137	1.5543e-07	2.32846e-07	-0.573669	0.0769938	-0.248338	0.154199	-1.6105	0.125699	0.3409	-0.694987	-0.0266876	-0.360837	0.158379	-2.27832	0.0359055	0.12106
Fbln5	Q9WVH8	2.2926	2.82693	2.55976	0.126631	20.2144	2.51398e-13	7.43665e-13	-0.733826	-0.052679	-0.393252	0.161423	-2.43616	0.0261387	0.144897	-0.652145	0.0474645	-0.30234	0.165799	-1.82354	0.0858539	0.212899
Fbn1	G3V9M6	1.79381	2.38048	2.08714	0.139032	15.012	3.0571e-11	6.48712e-11	-0.670345	0.0775061	-0.296419	0.177231	-1.6725	0.112728	0.321429	-0.678815	0.089307	-0.294754	0.182035	-1.61921	0.123803	0.269957
Fbp1	P19112	1.38608	1.72904	1.55756	0.0812776	19.1635	6.00912e-13	1.65277e-12	-0.131993	0.305199	0.0866026	0.103609	0.83586	0.414828	0.655569	0.276368	0.72541	0.500889	0.106417	4.70683	0.000203238	0.00417399
Fbp2	Q9Z1N1	1.12517	1.5068	1.31598	0.0904429	14.5504	5.0129e-11	1.03683e-10	-0.0740388	0.412453	0.169207	0.115293	1.46763	0.160462	0.391661	0.265802	0.765481	0.515641	0.118418	4.35443	0.000431397	0.00676888
Fbxo28	B2RZ28	-7.28942	-3.12687	-5.20815	0.986474	-5.27956	6.13134e-05	7.71714e-05	-0.790396	4.51584	1.86272	1.25751	1.48128	0.15683	0.386439	-2.21014	3.23993	0.514894	1.2916	0.398649	0.695114	0.810967
Fcer2	Q6AZ45	-6.46604	0.994058	-2.73599	1.76795	-1.54755	0.140144	0.148287	-5.92838	3.58141	-1.17348	2.2537	-0.52069	0.609298	0.797804	-6.31625	3.45131	-1.43247	2.31479	-0.618834	0.54423	0.701523
Fcgbp	D3ZJF8	3.63609	3.97196	3.80402	0.0795973	47.7908	1.46001e-19	1.48615e-18	-0.176773	0.251381	0.0373043	0.101467	0.367649	0.717672	0.860196	-0.186825	0.252934	0.0330543	0.104217	0.317167	0.754979	0.851406
Fcgbpl1	F7EZQ4	-0.0566495	4.50683	2.22509	1.08149	2.05743	0.0553196	0.0596025	-3.8939	1.92342	-0.985239	1.37863	-0.714649	0.484525	0.709934	-3.28261	2.69239	-0.295109	1.416	-0.20841	0.837385	0.903678
Fcho2	D3ZYR1	-1.5669	-1.07036	-1.31863	0.117673	-11.2059	2.84708e-09	4.84242e-09	-0.385402	0.247561	-0.0689202	0.150004	-0.459454	0.651729	0.818537	-0.794752	-0.144632	-0.469692	0.15407	-3.04856	0.00726156	0.0435385
Fchsd2	A0A8I6G358	-2.53053	-1.99635	-2.26344	0.126595	-17.8794	1.8532e-12	4.7108e-12	0.12564	0.806593	0.466117	0.161377	2.88836	0.0102112	0.0919662	-0.137711	0.561699	0.211994	0.165752	1.27898	0.218086	0.392252
Fcsk	A0A0G2JVI4	-0.641723	-0.428785	-0.535254	0.0504638	-10.6067	6.48577e-09	1.06793e-08	-0.0345342	0.23691	0.101188	0.064329	1.57298	0.134149	0.355694	0.140478	0.41928	0.279879	0.0660726	4.23593	0.000556756	0.0079376
Fdft1	Q02769	-0.486963	-0.192029	-0.339496	0.0698959	-4.85717	0.000147901	0.000182123	-0.216093	0.159876	-0.0281086	0.0891001	-0.315472	0.756243	0.88149	-0.408289	-0.0221283	-0.215208	0.0915152	-2.35161	0.0310091	0.109999
Fdps	P05369	1.57936	1.80559	1.69247	0.0536141	31.5677	1.55907e-16	8.38337e-16	-0.180385	0.108005	-0.03619	0.0683449	-0.52952	0.603292	0.79491	-0.39394	-0.0977334	-0.245837	0.0701974	-3.50208	0.00273169	0.0230393
Fdxr	P56522	-0.138371	0.0760497	-0.0311608	0.0508151	-0.61322	0.547848	0.559244	-0.102923	0.170411	0.0337438	0.0647768	0.520925	0.609139	0.797804	0.207701	0.488444	0.348073	0.0665326	5.23161	6.76913e-05	0.00222237
Fech	D3ZBM3	0.820584	1.0498	0.935192	0.0543215	17.2159	3.41411e-12	8.28125e-12	-0.235492	0.0567029	-0.0893947	0.0692466	-1.29096	0.213998	0.456176	0.0851388	0.385254	0.235196	0.0711236	3.30687	0.00416781	0.0303126
Fen1	Q5XIP6	-0.191605	0.223673	0.0160343	0.0984156	0.162924	0.872499	0.878529	0.194913	0.72429	0.459602	0.125456	3.66345	0.00192466	0.0369249	-0.269423	0.274303	0.00244038	0.128856	0.0189388	0.98511	0.992948
Fer1l6	F1LXL6	-7.41571	-3.92851	-5.67211	0.826421	-6.86346	2.75064e-06	3.76939e-06	-1.80649	2.63883	0.416173	1.05348	0.395044	0.697723	0.847521	-1.73636	2.82944	0.54654	1.08204	0.505101	0.619973	0.75921
Fermt1	D3ZTV0	-1.07042	-0.712266	-0.891343	0.0848779	-10.5015	7.52189e-09	1.23345e-08	-0.144388	0.31217	0.0838912	0.108198	0.775346	0.448787	0.685294	-0.148643	0.32029	0.0858232	0.111131	0.772269	0.450559	0.624221
Fermt2	A0A8I5ZZ14	1.60162	1.92645	1.76404	0.076981	22.9152	3.20331e-14	1.10703e-13	-0.293575	0.120505	-0.0865352	0.0981319	-0.881826	0.390169	0.635334	-0.292325	0.132979	-0.0796726	0.100792	-0.790467	0.440143	0.616756
Fermt3	B2GVB9	-0.0544315	0.625531	0.28555	0.161143	1.77203	0.0943106	0.100543	-0.324194	0.542592	0.109199	0.205418	0.531594	0.601885	0.793998	-0.684738	0.205543	-0.239597	0.210985	-1.13561	0.271877	0.453731
Fetub	Q9QX79	1.97595	2.36673	2.17134	0.0926084	23.4465	2.19438e-14	7.83325e-14	-0.824934	-0.326793	-0.575864	0.118053	-4.87801	0.000141552	0.0109537	-1.86084	-1.3492	-1.60502	0.121253	-13.237	2.21216e-10	2.57827e-07
Fez2	P97578	-0.666454	-0.350457	-0.508455	0.0748874	-6.7896	3.15539e-06	4.29878e-06	-0.149167	0.253652	0.0522423	0.0954631	0.547251	0.591319	0.787187	-0.193256	0.220482	0.0136131	0.0980506	0.138837	0.89121	0.936193
Fga	P06399	1.12482	1.6065	1.36566	0.114154	11.9634	1.0544e-09	1.87262e-09	-0.957812	-0.343781	-0.650796	0.145518	-4.47228	0.000335044	0.0148759	-1.3557	-0.725023	-1.04036	0.149462	-6.9607	2.29843e-06	0.00024353
Fgb	P14480	0.785586	1.32126	1.05343	0.126949	8.298	2.21048e-07	3.27567e-07	-1.14275	-0.459893	-0.801323	0.161829	-4.95166	0.000121256	0.010363	-1.42616	-0.724788	-1.07547	0.166216	-6.47035	5.76057e-06	0.000471154
Fgd4	O88387	-1.66087	-1.29495	-1.47791	0.0867172	-17.0429	4.01764e-12	9.61017e-12	-0.0948839	0.371568	0.138342	0.110543	1.25147	0.227709	0.474768	-0.146757	0.332338	0.0927907	0.11354	0.817255	0.425089	0.604012
Fgg	P02680	2.09512	2.62517	2.36014	0.125616	18.7886	8.28778e-13	2.2321e-12	-0.985866	-0.31018	-0.648023	0.160129	-4.04688	0.000837685	0.0248177	-1.38497	-0.690964	-1.03796	0.16447	-6.31099	7.82005e-06	0.000556335
Fgl2	G3V7P2	-3.81656	-3.04466	-3.43061	0.182931	-18.7536	8.54288e-13	2.29418e-12	-0.45732	0.526663	0.0346719	0.233192	0.148684	0.883552	0.946721	-0.312212	0.698442	0.193115	0.239512	0.806283	0.431215	0.609201
Fh	P14408	2.49674	2.65748	2.57711	0.0380931	67.653	4.08608e-22	8.73822e-21	-0.127487	0.0774149	-0.0250362	0.0485593	-0.515581	0.612787	0.799166	0.0770423	0.287499	0.18227	0.0498755	3.65451	0.00196241	0.0184176
Fhit	Q9JIX3	-0.581574	-0.265508	-0.423541	0.0749038	-5.65447	2.85515e-05	3.66788e-05	-0.524472	-0.121565	-0.323019	0.0954839	-3.38297	0.00353573	0.0523274	-0.411068	0.00275965	-0.204154	0.098072	-2.08168	0.0527968	0.154773
Fhl1	Q9WUH4	2.45556	2.74846	2.60201	0.0694135	37.4856	8.73772e-18	5.99048e-17	0.00230509	0.37568	0.188993	0.0884852	2.13587	0.0475321	0.200176	-0.446229	-0.0627341	-0.254482	0.0908836	-2.80008	0.0123032	0.0614627
Fhl2	O35115	-1.51183	-1.12998	-1.32091	0.090492	-14.5969	4.7664e-11	9.89357e-11	-0.326309	0.160447	-0.0829306	0.115355	-0.718916	0.481959	0.708716	-0.425372	0.0745773	-0.175397	0.118482	-1.48037	0.157068	0.316855
Fhod1	A0A0G2JZ38	-0.79965	-0.412966	-0.606308	0.0916394	-6.61623	4.36777e-06	5.89023e-06	-0.321306	0.171622	-0.074842	0.116818	-0.640673	0.530277	0.745861	-0.237574	0.268715	0.0155703	0.119984	0.129769	0.898272	0.94001
Fignl1	Q6GX84	-0.711563	0.0341566	-0.338703	0.176726	-1.91654	0.0722644	0.0773941	-0.311575	0.639035	0.16373	0.225283	0.726776	0.477252	0.706109	-0.261736	0.71464	0.226452	0.231389	0.978664	0.341469	0.524869
Filip1l	D4A900	-0.709032	-0.348846	-0.528939	0.0853595	-6.1966	9.75906e-06	1.28558e-05	-0.126432	0.332716	0.103142	0.108812	0.947889	0.356467	0.60343	-0.4101	0.0614937	-0.174303	0.111762	-1.55959	0.137277	0.289325
Fip1l1	Q5U317	-3.28981	-2.31256	-2.80118	0.231596	-12.0951	8.91639e-10	1.5951e-09	0.251755	1.49751	0.874631	0.295228	2.96256	0.00872322	0.0847293	0.401187	1.68071	1.04095	0.30323	3.43286	0.00317377	0.025576
Fis1	P84817	1.1375	1.37519	1.25635	0.0563293	22.3036	5.00318e-14	1.67083e-13	-0.419954	-0.11696	-0.268457	0.071806	-3.73864	0.00163474	0.0341756	-0.442563	-0.131355	-0.286959	0.0737523	-3.89085	0.00117479	0.0131972
Fkbp10	Q5U2V1	0.367446	0.762269	0.564858	0.093568	6.03687	1.33361e-05	1.74105e-05	-0.358557	0.144745	-0.106906	0.119276	-0.896287	0.382616	0.627533	-0.257346	0.259599	0.00112648	0.122509	0.00919508	0.992771	0.995333
Fkbp11	G3V7V5	-0.00412203	0.318524	0.157201	0.076463	2.05591	0.0554822	0.0597638	-0.084755	0.326539	0.120892	0.0974716	1.24028	0.231718	0.478186	-0.067061	0.355381	0.14416	0.100114	1.43997	0.168039	0.330687
Fkbp15	A0A8I6A7U0	-1.37296	-1.18257	-1.27777	0.0451194	-28.3197	9.55633e-16	4.49109e-15	-0.0685594	0.174137	0.052789	0.0575161	0.917813	0.371555	0.616169	-0.170712	0.0785633	-0.0460742	0.0590751	-0.779926	0.446158	0.620892
Fkbp1a	Q62658	1.57772	1.87638	1.72705	0.0707791	24.4005	1.13474e-14	4.33621e-14	-0.06167	0.31905	0.12869	0.0902259	1.42631	0.171886	0.407349	-0.156781	0.234259	0.0387391	0.0926715	0.418026	0.681161	0.801103
Fkbp2	A0A8I6GH88	1.53098	1.80927	1.67012	0.0659534	25.3228	6.13669e-15	2.45995e-14	-0.185381	0.169382	-0.00799909	0.0840744	-0.095143	0.925314	0.966733	-0.258032	0.106347	-0.0758429	0.0863532	-0.878286	0.392033	0.573653
Fkbp3	G3V6L9	1.27913	1.6653	1.47222	0.0915174	16.0867	1.01541e-11	2.29132e-11	0.0758322	0.568104	0.321968	0.116662	2.75983	0.0133891	0.100678	-0.0616551	0.44396	0.191152	0.119824	1.59527	0.129073	0.277495
Fkbp4	Q9QVC8	1.66211	1.93157	1.79684	0.0638586	28.1378	1.06394e-15	4.94034e-15	-0.327738	0.0157568	-0.155991	0.081404	-1.91625	0.0723034	0.251858	-0.524596	-0.171791	-0.348193	0.0836105	-4.16447	0.000649591	0.00882914
Fkbp5	F7EYK0	-2.02322	-1.59869	-1.81096	0.10061	-17.9997	1.66246e-12	4.26314e-12	-0.119294	0.421887	0.151296	0.128253	1.17967	0.254378	0.50369	-0.0413468	0.514503	0.236578	0.13173	1.79594	0.0902985	0.219988
Fkbp8	Q3B7U9	0.11229	0.292433	0.202361	0.0426915	4.74009	0.000189405	0.000231335	-0.195981	0.0336558	-0.0811628	0.0544212	-1.49138	0.154184	0.382751	-0.111992	0.123869	0.00593846	0.0558963	0.106241	0.916635	0.952385
Fkbp9	Q66H94	-5.89793	-3.05412	-4.47602	0.673948	-6.64149	4.16461e-06	5.62602e-06	-2.68922	0.93594	-0.876641	0.859119	-1.0204	0.321843	0.570507	-1.82522	1.8982	0.0364922	0.882405	0.0413554	0.967494	0.982457
Flad1	D4A4P4	-1.25163	-0.682227	-0.966927	0.134941	-7.16557	1.581e-06	2.19822e-06	-0.396008	0.329838	-0.0330852	0.172017	-0.192337	0.849757	0.92887	-0.376614	0.368907	-0.00385338	0.176679	-0.0218101	0.982853	0.992003
Fli1	Q4Z8P1	-7.08448	-2.19883	-4.64166	1.15784	-4.0089	0.000909494	0.0010683	-3.3383	2.88971	-0.224297	1.47596	-0.151967	0.881002	0.94629	-3.89437	2.50244	-0.695964	1.51597	-0.459089	0.651986	0.782156
Flii	F7F0E5	1.43736	1.56161	1.49949	0.0294461	50.923	4.99762e-20	5.83933e-19	-0.0576542	0.100736	0.0215411	0.0375366	0.57387	0.573571	0.776692	-0.0489949	0.113689	0.0323471	0.0385541	0.839006	0.413109	0.593868
Flna	A0A8I5ZV49	5.07462	5.59851	5.33656	0.124154	42.9834	8.72987e-19	7.41324e-18	-0.513976	0.153849	-0.180064	0.158266	-1.13773	0.271016	0.521578	-0.598539	0.0873871	-0.255576	0.162556	-1.57223	0.134322	0.285184
Flnb	A0A0G2JXT8	3.37284	3.5729	3.47287	0.0474129	73.2474	1.06321e-22	2.8163e-21	-0.0958037	0.15923	0.0317131	0.0604398	0.524706	0.606563	0.797804	-0.105203	0.156744	0.0257705	0.062078	0.415131	0.683238	0.802331
Flnc	D3ZHA0	4.30474	4.87778	4.59126	0.135803	33.8082	4.94458e-17	2.91793e-16	-0.135864	0.594619	0.229378	0.173116	1.325	0.202707	0.442218	-0.452401	0.297882	-0.0772597	0.177808	-0.434512	0.669382	0.792246
Flot1	Q9Z1E1	-0.732526	-0.543438	-0.637982	0.0448115	-14.237	7.0682e-11	1.42959e-10	-0.34384	-0.102799	-0.22332	0.0571237	-3.90941	0.00112843	0.0297217	-0.330969	-0.0833943	-0.207182	0.0586721	-3.53118	0.00256465	0.0221826
Flot2	Q9Z2S9	0.30086	0.553904	0.427382	0.0599683	7.1268	1.69625e-06	2.35215e-06	-0.34997	-0.0274012	-0.188686	0.0764449	-2.46826	0.0244852	0.140406	-0.294865	0.0364474	-0.129209	0.0785169	-1.64562	0.118204	0.260922
Fmc1	Q4G012	-3.59321	-2.82989	-3.21155	0.180896	-17.7536	2.07756e-12	5.23263e-12	0.276919	1.24996	0.763438	0.230598	3.31069	0.00413361	0.0552906	0.0278008	1.02721	0.527507	0.236848	2.22719	0.0397364	0.129546
Fmnl1	A0A0G2JYU6	-2.56883	-1.84576	-2.2073	0.171357	-12.8812	3.37803e-10	6.30945e-10	-0.320595	0.601136	0.14027	0.218439	0.642149	0.529342	0.745331	-0.651915	0.294799	-0.178558	0.22436	-0.795857	0.437088	0.613766
Fmnl3	A0A8I6ART4	-7.12418	-5.29936	-6.21177	0.432459	-14.3638	6.14597e-11	1.25504e-10	-0.58254	1.74365	0.580557	0.551279	1.05311	0.30703	0.554931	-0.942607	1.44664	0.252015	0.566221	0.445083	0.661875	0.788567
Fmo5	Q8K4C0	1.07831	1.40577	1.24204	0.0776052	16.0046	1.10213e-11	2.47501e-11	-0.326771	0.0906669	-0.118052	0.0989276	-1.19332	0.249133	0.49848	-0.0446698	0.384083	0.169707	0.101609	1.67019	0.113189	0.254092
Fmod	P50609	-1.15998	-0.385154	-0.772567	0.183624	-4.20733	0.000592184	0.00070302	-0.648783	0.33893	-0.154926	0.234076	-0.661864	0.51693	0.736982	-0.915391	0.0990941	-0.408149	0.24042	-1.69765	0.107804	0.246847
Fmr1	Q80WE1	-0.104184	0.043781	-0.0302016	0.0350659	-0.861281	0.401069	0.413486	-0.0564871	0.132132	0.0378227	0.0447005	0.846135	0.40923	0.651359	-0.147523	0.0462092	-0.0506568	0.0459121	-1.10334	0.285252	0.46842
Fn1	P04937	2.17556	2.64086	2.40821	0.110269	21.8394	7.0724e-14	2.31217e-13	-0.610871	-0.0177339	-0.314302	0.140566	-2.23598	0.0390525	0.179726	-0.85165	-0.242435	-0.547043	0.144376	-3.78901	0.0014654	0.0152754
Fn3krp	B2RYN1	-0.691693	-0.457631	-0.574662	0.0554699	-10.3599	9.1982e-09	1.4978e-08	-0.455888	-0.157516	-0.306702	0.0707105	-4.33743	0.000447453	0.018225	-0.442518	-0.136058	-0.289288	0.0726271	-3.9832	0.000961591	0.0116743
Fnbp1	Q8R511	0.0980164	0.370725	0.234371	0.0646286	3.62643	0.00208577	0.00241646	-0.221835	0.125802	-0.0480167	0.0823856	-0.582829	0.56766	0.771339	-0.35659	0.000469958	-0.17806	0.0846187	-2.10426	0.0505411	0.15075
Fnbp1l	Q2HWF0	-0.869688	-0.608161	-0.738925	0.0619786	-11.9223	1.11136e-09	1.96778e-09	-0.146655	0.186727	0.020036	0.0790075	0.253596	0.802849	0.90992	-0.0980296	0.24439	0.07318	0.0811491	0.901797	0.379764	0.562408
Fndc3a	A0A8I5ZVT2	-1.65776	-1.22422	-1.44099	0.102745	-14.0249	8.951e-11	1.78224e-10	-0.545986	0.00667725	-0.269654	0.130974	-2.05883	0.055171	0.214945	-0.236195	0.331449	0.047627	0.134524	0.35404	0.727662	0.835145
Fnta	Q04631	-0.585681	-0.191317	-0.388499	0.0934595	-4.15687	0.000660343	0.000782144	-0.325774	0.176944	-0.0744154	0.119138	-0.624615	0.540517	0.751981	-0.367238	0.149107	-0.109066	0.122367	-0.891299	0.385211	0.567132
Foxf2	A0A8I6A016	-3.43752	-2.82981	-3.13367	0.144019	-21.7588	7.51592e-14	2.43581e-13	-0.0432125	0.731462	0.344125	0.183588	1.87444	0.0781599	0.26074	-0.114138	0.681535	0.283699	0.188565	1.50452	0.1508	0.307941
Foxk1	D3ZU55	-1.47754	-1.2266	-1.35207	0.0594711	-22.7349	3.64906e-14	1.24812e-13	-0.144896	0.174999	0.0150516	0.0758111	0.198541	0.844977	0.927864	-0.331427	-0.00286095	-0.167144	0.077866	-2.14656	0.0465519	0.14278
Frg1l1	A0A8I6AIP8	-2.88006	-2.27528	-2.57767	0.143326	-17.9847	1.68514e-12	4.31893e-12	-0.455647	0.315302	-0.0701725	0.182705	-0.384075	0.705685	0.852086	-0.443944	0.347902	-0.048021	0.187658	-0.255897	0.801101	0.883836
Frk	Q62662	-1.33207	-0.986039	-1.15906	0.082006	-14.1338	7.92616e-11	1.59069e-10	-0.38814	0.0529698	-0.167585	0.104538	-1.60311	0.127327	0.3433	-0.40482	0.0482459	-0.178287	0.107371	-1.66048	0.115149	0.256854
Fryl	A0A8I5ZTH4	-0.721897	-0.378972	-0.550435	0.0812689	-6.773	3.25454e-06	4.42869e-06	-0.169044	0.268101	0.0495281	0.103598	0.47808	0.638683	0.811662	-0.224073	0.224921	0.000423693	0.106406	0.00398185	0.996869	0.99794
Fscn1	P85845	0.294116	0.463625	0.378871	0.0401717	9.43129	3.62678e-08	5.67766e-08	-0.279749	-0.0636662	-0.171708	0.051209	-3.35308	0.00377183	0.0534256	-0.26872	-0.0467793	-0.157749	0.0525971	-2.99921	0.00806835	0.0463865
Fsd1l	A0A0G2JZ60	-3.16014	-2.87649	-3.01832	0.0672211	-44.9013	4.18194e-19	3.8153e-18	-0.418501	-0.0569193	-0.23771	0.0856904	-2.77406	0.0129951	0.100044	0.0210914	0.392474	0.206783	0.0880131	2.34945	0.031144	0.110078
Fth1	P19132	1.21958	1.59326	1.40642	0.0885586	15.8812	1.24727e-11	2.78219e-11	0.294128	0.770485	0.532307	0.112891	4.71525	0.000199644	0.0117026	-0.0244761	0.464792	0.220158	0.11595	1.89872	0.074709	0.193819
Ftl1	P02793	0.342326	0.97122	0.656773	0.14904	4.40669	0.000385608	0.000463326	0.260955	1.06264	0.661797	0.189989	3.48334	0.00284496	0.0465376	-0.212527	0.610887	0.19918	0.195139	1.02071	0.3217	0.507045
Fubp1	Q32PX7	2.65238	2.83609	2.74423	0.0435378	63.031	1.35453e-21	2.4764e-20	-0.0961407	0.138049	0.0209541	0.0555	0.377552	0.710436	0.855164	-0.184141	0.0563961	-0.0638726	0.0570044	-1.12049	0.278087	0.460711
Fubp3	G3V829	1.05017	1.19563	1.1229	0.0344743	32.5721	9.22962e-17	5.10421e-16	0.0609345	0.246372	0.153653	0.0439463	3.49638	0.00276565	0.0457215	0.0377172	0.228181	0.132949	0.0451375	2.94542	0.00904701	0.0499863
Fuca1	P17164	-0.265272	0.0038689	-0.130702	0.0637831	-2.04916	0.0562056	0.0605151	-0.179427	0.163662	-0.00788251	0.0813078	-0.0969465	0.923903	0.965748	0.553884	0.906272	0.730078	0.0835117	8.74223	1.06858e-07	3.83209e-05
Fundc2	D3ZAQ0	-0.867882	-0.505395	-0.686638	0.0859048	-7.99301	3.69361e-07	5.37944e-07	-0.289005	0.173076	-0.0579643	0.109508	-0.529318	0.603429	0.79491	-0.134033	0.340574	0.10327	0.112476	0.918156	0.371381	0.553339
Fuom	D4ACG8	-0.602406	-0.220645	-0.411525	0.0904725	-4.54863	0.000284592	0.000343901	-0.574047	-0.0873963	-0.330722	0.11533	-2.86761	0.0106697	0.093342	-0.457022	0.04282	-0.207101	0.118456	-1.74833	0.0984404	0.233196
Fut1	Q10980	-2.52793	-2.01373	-2.27083	0.121859	-18.6349	9.47152e-13	2.52899e-12	-0.405529	0.249948	-0.0777906	0.15534	-0.500776	0.62295	0.804591	-0.30664	0.366604	0.0299822	0.159551	0.187916	0.853167	0.912891
Fut11	Q68FV3	-2.65034	-2.21331	-2.43183	0.103571	-23.4798	2.14346e-14	7.6632e-14	-0.48846	0.0686481	-0.209906	0.132028	-1.58986	0.130289	0.348249	-0.362954	0.209254	-0.0768498	0.135606	-0.566713	0.578315	0.727851
Fut2	Q10984	-0.806983	-0.253172	-0.530078	0.131246	-4.0388	0.000852458	0.00100358	-0.000210723	0.705762	0.352776	0.167307	2.10856	0.0501222	0.204587	-0.292803	0.432305	0.0697515	0.171842	0.405906	0.689875	0.807019
Fut8	Q6EV76	-0.611728	-0.363189	-0.487459	0.0589006	-8.27595	2.29316e-07	3.39388e-07	-0.230638	0.0861878	-0.0722253	0.0750838	-0.961929	0.349569	0.598469	-0.155755	0.169659	0.00695165	0.077119	0.0901419	0.929228	0.959792
Fxn	D3ZYW7	-1.10341	-0.806908	-0.955161	0.070268	-13.5931	1.46168e-10	2.83459e-10	-0.227464	0.150507	-0.0384784	0.0895745	-0.429569	0.672905	0.830355	-0.0735808	0.314636	0.120527	0.0920025	1.31005	0.207607	0.379431
Fxr1	Q5XI81	-0.0775821	0.300983	0.1117	0.0897151	1.24506	0.230001	0.240649	-0.468436	0.0141413	-0.227147	0.114365	-1.98616	0.0633821	0.233587	-0.163331	0.332326	0.0844973	0.117465	0.719342	0.481703	0.651084
Fxr2	A0A8J8YNR6	-1.28349	-0.893534	-1.08851	0.0924145	-11.7786	1.33722e-09	2.34719e-09	-0.117	0.380097	0.131548	0.117806	1.11665	0.279678	0.529409	-0.0958359	0.414735	0.15945	0.120999	1.31778	0.205062	0.376048
Fxyd1	O08589	-1.30656	-0.665952	-0.986257	0.151817	-6.49636	5.48195e-06	7.34392e-06	-0.105026	0.711596	0.303285	0.193529	1.56713	0.135509	0.357208	-0.194432	0.644324	0.224946	0.198775	1.13166	0.273488	0.45487
Fxyd3	P59645	0.542814	0.811735	0.677274	0.063731	10.6271	6.30297e-09	1.03869e-08	-0.241325	0.101483	-0.0699209	0.0812413	-0.860657	0.401403	0.643432	-0.435582	-0.0834813	-0.259532	0.0834434	-3.11027	0.00636293	0.0400324
Fxyd6	Q91XV6	-0.997737	-0.450234	-0.723986	0.129751	-5.5798	3.32e-05	4.24051e-05	-0.326834	0.371098	0.0221321	0.165401	0.133809	0.895125	0.950406	-0.260132	0.456717	0.0982924	0.169884	0.578585	0.570456	0.7217
Fyco1	D3Z9D2	-0.336979	0.0435127	-0.146733	0.0901719	-1.62726	0.122072	0.12943	-0.428867	0.0561673	-0.18635	0.114947	-1.62118	0.123378	0.337151	-0.348555	0.149626	-0.0994642	0.118063	-0.842469	0.411222	0.591885
G3bp1	D3ZYS7	1.83209	1.95609	1.89409	0.0293864	64.4548	9.27963e-22	1.79509e-20	-0.0416192	0.11645	0.0374155	0.0374605	0.998799	0.331898	0.582002	-0.151042	0.0113121	-0.0698648	0.0384758	-1.81581	0.0870785	0.215021
G3bp2	F7F5P9	1.49081	1.62842	1.55961	0.0326111	47.8246	1.44273e-19	1.47177e-18	0.0126871	0.188102	0.100395	0.0415712	2.41501	0.0272848	0.148756	0.0139668	0.194136	0.104052	0.042698	2.43692	0.026098	0.0996468
G6pdx	P05370	2.87538	3.03337	2.95438	0.0374422	78.9051	3.01182e-23	9.68353e-22	-0.145551	0.0558506	-0.04485	0.0477296	-0.939669	0.360548	0.607486	-0.0266049	0.180255	0.0768252	0.0490233	1.56712	0.135512	0.286328
Gaa	Q6P7A9	-2.10377	-1.64168	-1.87273	0.10951	-17.1009	3.80347e-12	9.13538e-12	-0.429282	0.159773	-0.134754	0.139599	-0.965296	0.347929	0.597341	-0.316021	0.289	-0.0135105	0.143383	-0.0942272	0.92603	0.957665
Gab1	D3ZAL7	-3.58946	-1.60042	-2.59494	0.471377	-5.50501	3.86412e-05	4.91127e-05	-1.6243	0.91124	-0.356528	0.600891	-0.593333	0.56077	0.765089	-1.89345	0.710808	-0.591324	0.617178	-0.958109	0.351437	0.533506
Gabpa	D4ACQ9	-7.23281	-5.31439	-6.2736	0.45464	-13.799	1.15501e-10	2.25771e-10	-1.52985	0.915654	-0.3071	0.579555	-0.529889	0.603041	0.79491	-0.961488	1.55031	0.29441	0.595264	0.494587	0.627222	0.764673
Gabpb1l	A0A0G2K5B7	-3.00832	-2.4171	-2.71271	0.140111	-19.3611	5.08384e-13	1.41498e-12	-0.40358	0.350076	-0.0267522	0.178607	-0.149782	0.882699	0.946721	-0.400126	0.373959	-0.0130835	0.183448	-0.0713198	0.943976	0.968877
Gadd45gip1	Q5XJW2	-2.05671	-1.67248	-1.86459	0.0910566	-20.4773	2.03476e-13	6.1082e-13	-0.248949	0.240844	-0.00405255	0.116075	-0.0349133	0.972556	0.985664	-0.0875777	0.415491	0.163957	0.119221	1.37523	0.186913	0.354636
Gak	P97874	0.728787	0.900201	0.814494	0.0406231	20.05	2.873e-13	8.41326e-13	-0.0494696	0.169042	0.0597862	0.0517845	1.15452	0.26426	0.514233	0.00394677	0.228381	0.116164	0.0531882	2.18402	0.0432619	0.135999
Gal	P10683	-1.20698	-0.62111	-0.914044	0.138843	-6.58327	4.64843e-06	6.25786e-06	-0.384384	0.362454	-0.010965	0.176991	-0.0619524	0.951323	0.977533	-0.561554	0.205527	-0.178013	0.181789	-0.979233	0.341196	0.524622
Gale	P18645	0.758232	1.10427	0.931253	0.0820077	11.3557	2.32968e-09	3.99154e-09	-0.0909277	0.350191	0.129632	0.10454	1.24002	0.23181	0.478186	-0.305573	0.147502	-0.0790355	0.107373	-0.736082	0.471716	0.642085
Galk1	A0A8I6ARU6	0.318585	0.515562	0.417074	0.0466811	8.93453	7.85946e-08	1.20055e-07	-0.06187	0.189227	0.0636787	0.0595069	1.07011	0.299531	0.549553	0.255425	0.513328	0.384376	0.0611199	6.28889	8.16077e-06	0.000559493
Galk2	Q5XIG6	-0.203125	0.0546962	-0.0742142	0.0611003	-1.21463	0.24111	0.252031	-0.168195	0.160463	-0.00386639	0.0778879	-0.0496405	0.960987	0.98131	-0.0747335	0.262833	0.0940498	0.0799991	1.17564	0.255943	0.435318
Galm	Q66HG4	1.52391	1.75803	1.64097	0.0554837	29.5758	4.63352e-16	2.29559e-15	0.0234358	0.321882	0.172659	0.0707281	2.44117	0.0258739	0.144058	0.196367	0.502903	0.349635	0.0726452	4.81292	0.00016237	0.00374736
Galns	Q32KJ6	-0.423129	-0.125765	-0.274447	0.0704715	-3.89444	0.00116566	0.00136403	-0.273371	0.105694	-0.0838385	0.0898338	-0.933262	0.363752	0.609523	0.168	0.55734	0.36267	0.0922688	3.93058	0.00107778	0.0126565
Galnt1	Q10473	0.317362	0.60302	0.460191	0.0676973	6.79777	3.10773e-06	4.2388e-06	-0.0103156	0.353828	0.171756	0.0862975	1.99028	0.0628891	0.232458	-0.114485	0.259529	0.0725219	0.0886366	0.818194	0.424567	0.604007
Galnt12	D4A849	0.185352	0.447491	0.316422	0.0621236	5.09342	9.01641e-05	0.000112482	-0.0249553	0.309207	0.142126	0.0791923	1.79469	0.0905039	0.283016	-0.125165	0.218055	0.0464452	0.0813388	0.571009	0.575465	0.725871
Galnt2	A0A8I6AU26	-0.777757	-0.56111	-0.669433	0.0513427	-13.0385	2.79814e-10	5.27707e-10	-0.171841	0.104331	-0.033755	0.0654494	-0.515741	0.612677	0.799166	0.0757025	0.35936	0.217531	0.0672234	3.23595	0.00485672	0.0334941
Galnt3	Q3T1J4	-1.38078	-0.933525	-1.15715	0.105993	-10.9172	4.21466e-09	7.05267e-09	-0.472404	0.0977311	-0.187337	0.135115	-1.3865	0.183511	0.421234	-0.537826	0.047763	-0.245032	0.138777	-1.76565	0.0954082	0.22845
Galnt5	O88422	-1.12822	-0.751521	-0.939869	0.0892721	-10.5281	7.24397e-09	1.18997e-08	-0.137525	0.34267	0.102572	0.1138	0.901339	0.380001	0.625331	-0.288444	0.204766	-0.0418388	0.116885	-0.357949	0.724787	0.833282
Galnt6	D4A864	-0.063936	0.233178	0.0846211	0.0704124	1.20179	0.245919	0.256826	-0.121466	0.257282	0.0679082	0.0897585	0.756565	0.459668	0.693967	-0.537707	-0.148693	-0.3432	0.0921915	-3.72269	0.00169238	0.0165406
Galnt7	Q9R0C5	1.02174	1.33735	1.17954	0.0747956	15.7702	1.39522e-11	3.09297e-11	-0.103808	0.298518	0.0973549	0.0953461	1.02107	0.321534	0.570175	-0.266302	0.146928	-0.0596872	0.0979304	-0.609485	0.550263	0.705341
Galt	P43424	-0.143895	0.143732	-8.12069e-05	0.0681641	-0.00119134	0.999063	0.999063	-0.0436203	0.323034	0.139707	0.0868925	1.60781	0.126289	0.342005	-0.0851107	0.291482	0.103186	0.0892477	1.15617	0.263602	0.444613
Gamt	P10868	0.628183	0.956744	0.792464	0.0778649	10.1774	1.19572e-08	1.93155e-08	0.0547353	0.47357	0.264153	0.0992586	2.66126	0.016451	0.112456	0.085651	0.515838	0.300745	0.101949	2.94995	0.00896036	0.0496709
Gan	D3ZRI9	-1.31377	-0.845029	-1.0794	0.111087	-9.71673	2.35531e-08	3.73867e-08	-0.286691	0.310845	0.012077	0.141609	0.0852842	0.933032	0.970605	-0.279995	0.333737	0.0268713	0.145447	0.18475	0.855611	0.914598
Ganab	D3ZAN3	1.79057	1.95181	1.87119	0.0382122	48.9685	9.67973e-20	1.04476e-18	-0.109911	0.0956321	-0.00713956	0.0487112	-0.146569	0.885196	0.946866	-0.0642372	0.146877	0.0413201	0.0500315	0.825881	0.420311	0.599967
Gap43	P07936	-0.592281	-0.0966691	-0.344475	0.117454	-2.93285	0.00929182	0.0103682	-0.647437	-0.0156532	-0.331545	0.149725	-2.21436	0.0407555	0.183829	-0.757331	-0.108423	-0.432877	0.153783	-2.81485	0.0119265	0.0604365
Gapdh	P04797	4.34579	4.81548	4.58064	0.111311	41.1516	1.81822e-18	1.4104e-17	0.0314457	0.630189	0.330817	0.141895	2.33143	0.0322915	0.164526	-0.0120319	0.60294	0.295454	0.145741	2.02726	0.0586126	0.164813
Gapdh-ps1	A0A8I6AAX6	-1.82449	-0.713478	-1.26898	0.263295	-4.81962	0.000160088	0.000196662	-0.335512	1.08075	0.372619	0.335637	1.11019	0.282376	0.531876	-0.207732	1.24692	0.519594	0.344734	1.50723	0.150109	0.307203
Gapvd1	A0A8I5Y674	-1.05906	-0.802467	-0.930764	0.0608095	-15.3062	2.24575e-11	4.84932e-11	-0.334522	-0.00742835	-0.170975	0.0775172	-2.20564	0.0414615	0.185681	-0.3176	0.0183601	-0.14962	0.0796183	-1.87921	0.0774704	0.198771
Gar1	Q6AYA1	0.928815	1.26546	1.09714	0.0797815	13.7518	1.21879e-10	2.37443e-10	0.00752404	0.436668	0.222096	0.101702	2.1838	0.0432808	0.189638	0.0127215	0.453498	0.23311	0.104458	2.2316	0.0393918	0.128873
Gars1	Q5I0G4	0.960935	1.10324	1.03209	0.0337244	30.6036	2.61879e-16	1.36564e-15	0.019594	0.200997	0.110296	0.0429903	2.56559	0.0200553	0.124449	-0.127052	0.0592684	-0.0338916	0.0441555	-0.767551	0.453284	0.626214
Gart	G3V918	0.728936	0.970351	0.849644	0.0572122	14.8507	3.62825e-11	7.64688e-11	-0.121624	0.18612	0.0322479	0.0729316	0.442167	0.663942	0.823437	-0.308293	0.00779327	-0.15025	0.0749084	-2.00578	0.0610637	0.16915
Gatad2a	G3V8R7	-1.13729	-0.821682	-0.979484	0.0747941	-13.0957	2.61406e-10	4.93991e-10	-0.225352	0.176965	-0.0241936	0.0953441	-0.253751	0.802732	0.90992	-0.38733	0.0258915	-0.180719	0.0979284	-1.84542	0.0824673	0.207168
Gatad2b	Q4V8E1	-1.76016	-1.31381	-1.53699	0.105778	-14.5303	5.12384e-11	1.05884e-10	-0.0790347	0.489945	0.205455	0.134841	1.52368	0.145974	0.371657	-0.172386	0.412016	0.119815	0.138496	0.865115	0.39902	0.579201
Gatd1	M0R4Z8	-0.52418	-0.0734598	-0.29882	0.106815	-2.79754	0.0123691	0.0137297	-0.559617	0.0149405	-0.272338	0.136163	-2.00009	0.061728	0.229303	-0.502963	0.0871675	-0.207898	0.139854	-1.48654	0.155448	0.314812
Gba	M0R3L8	-0.369512	-0.121982	-0.245747	0.0586615	-4.18924	0.000615753	0.000730443	-0.2348	0.0807397	-0.0770302	0.074779	-1.0301	0.317395	0.566065	0.0113975	0.33549	0.173444	0.0768059	2.25821	0.0373697	0.124288
Gba2	Q5M868	-3.24666	-2.83552	-3.04109	0.0974346	-31.2116	1.88483e-16	1.00539e-15	0.21405	0.738151	0.476101	0.124205	3.83318	0.00133142	0.030881	0.0195655	0.557872	0.288719	0.127572	2.26318	0.0370024	0.123564
Gbe1	A0A0G2JTB2	0.751214	0.962775	0.856995	0.0501373	17.0929	3.83216e-12	9.18064e-12	-0.00265118	0.267037	0.132193	0.0639128	2.06833	0.054172	0.212584	-0.21761	0.0593882	-0.0791109	0.0656452	-1.20513	0.244662	0.421668
Gbf1	F1M8X9	0.434446	0.571156	0.502801	0.0323985	15.5193	1.80205e-11	3.94977e-11	-0.0327444	0.141527	0.0543913	0.0413001	1.31698	0.205324	0.445747	-0.0747788	0.104216	0.0147187	0.0424196	0.346978	0.732866	0.838846
Gbp2	Q63663	0.551437	0.884611	0.718024	0.0789581	9.09374	6.11493e-08	9.42718e-08	-0.236796	0.187919	-0.0244385	0.100652	-0.242801	0.811064	0.914182	-0.403468	0.0327589	-0.185355	0.10338	-1.79294	0.0907937	0.220229
Gbp6	A0A8I6A3C3	-4.90664	-2.7548	-3.83072	0.509958	-7.51183	8.50884e-07	1.20645e-06	-0.194922	2.54814	1.17661	0.650072	1.80997	0.0880145	0.278752	-0.399078	2.41834	1.00963	0.667692	1.51212	0.148871	0.306023
Gbp7	D3ZV82	-0.332121	0.0449983	-0.143561	0.0893725	-1.60632	0.126617	0.134095	-0.30997	0.170764	-0.0696027	0.113928	-0.610936	0.549324	0.757902	-0.280607	0.213158	-0.0337248	0.117016	-0.288206	0.776673	0.865918
Gc	P04276	2.00768	2.4288	2.21824	0.0997989	22.2271	5.29446e-14	1.75929e-13	-1.03387	-0.497054	-0.765463	0.127219	-6.01688	1.38708e-05	0.00293934	-1.48578	-0.934415	-1.2101	0.130667	-9.2609	4.7133e-08	2.44149e-05
Gcc1	D3ZPA1	-3.11856	-2.57367	-2.84612	0.129132	-22.0404	6.0828e-14	2.00552e-13	-0.490956	0.203643	-0.143657	0.164611	-0.872702	0.394985	0.639826	-0.492709	0.220717	-0.135996	0.169073	-0.804363	0.432293	0.60973
Gcc2	D3ZZL9	-0.509162	-0.301933	-0.405548	0.0491107	-8.25783	2.36351e-07	3.49245e-07	-0.0456072	0.218559	0.0864759	0.0626041	1.38131	0.18507	0.422318	-0.0385008	0.232826	0.0971624	0.064301	1.51106	0.149139	0.306023
Gcdh	A0A8I5ZN89	-0.594249	-0.250898	-0.422574	0.08137	-5.19324	7.32846e-05	9.17928e-05	-0.26214	0.175548	-0.043296	0.103727	-0.417404	0.681607	0.836968	0.0425684	0.492121	0.267345	0.106538	2.50937	0.0225115	0.0903115
Gcg	P06883	1.01791	1.41486	1.21639	0.0940722	12.9303	3.18452e-10	5.97434e-10	-0.334845	0.171169	-0.0818376	0.119919	-0.682441	0.504154	0.726318	0.0472116	0.566941	0.307076	0.123169	2.49312	0.023273	0.09234
Gchfr	P70552	-1.74986	-1.07126	-1.41056	0.160821	-8.77101	1.02027e-07	1.54582e-07	0.288593	1.15365	0.721119	0.205007	3.51754	0.00264165	0.0447831	0.629247	1.51775	1.0735	0.210563	5.09821	8.92697e-05	0.00261745
Gclc	P19468	0.350659	0.602396	0.476528	0.0596586	7.98759	3.72791e-07	5.4277e-07	-0.0714979	0.249405	0.0889536	0.07605	1.16967	0.258271	0.508687	-0.126829	0.202773	0.0379721	0.0781114	0.486127	0.633084	0.769004
Gclm	P48508	-0.726067	-0.431577	-0.578822	0.0697905	-8.29372	2.22631e-07	3.29807e-07	-0.00238141	0.373021	0.18532	0.0889657	2.08305	0.0526572	0.209282	-0.128968	0.25661	0.0638213	0.0913772	0.698438	0.494348	0.660737
Gcn1	F1LRI5	1.24135	1.32158	1.28146	0.0190142	67.395	4.35921e-22	9.16495e-21	-0.00384791	0.0984293	0.0472907	0.0242384	1.95106	0.0677297	0.242811	-0.0416257	0.0634238	0.0108991	0.0248954	0.437794	0.667047	0.790687
Gcnt3	Q8CH87	-1.80811	-1.4501	-1.62911	0.0848428	-19.2015	5.81844e-13	1.60411e-12	0.354565	0.810935	0.58275	0.108154	5.38816	4.90501e-05	0.00672563	0.524795	0.993534	0.759164	0.111085	6.83406	2.90483e-06	0.000282132
Gcsh	Q5I0P2	0.869085	1.12838	0.99873	0.0614488	16.253	8.6121e-12	1.97005e-11	-0.502196	-0.171663	-0.33693	0.0783322	-4.30129	0.00048363	0.0189469	-0.248757	0.0907352	-0.0790108	0.0804554	-0.982045	0.339848	0.52376
Gda	Q9WTT6	3.59049	4.07957	3.83503	0.115907	33.0871	7.09676e-17	4.03969e-16	-0.492836	0.130628	-0.181104	0.147753	-1.22572	0.237014	0.483302	-0.344302	0.296061	-0.0241209	0.151758	-0.158943	0.875587	0.926239
Gde1	Q9JL55	-1.46889	-1.24086	-1.35488	0.054041	-25.0713	7.24108e-15	2.86327e-14	-0.269447	0.021239	-0.124104	0.068889	-1.80151	0.0893859	0.281438	-0.0489613	0.249604	0.100321	0.0707562	1.41784	0.174306	0.338731
Gdi1	P50398	3.34749	3.53395	3.44072	0.0441867	77.8677	3.76946e-23	1.18738e-21	-0.122091	0.11559	-0.00325055	0.0563272	-0.0577084	0.954654	0.978583	0.0352265	0.279349	0.157288	0.057854	2.7187	0.0145936	0.0690789
Gdi2	P50399	3.20779	3.32801	3.2679	0.0284911	114.699	5.27387e-26	4.90027e-24	0.0305561	0.18381	0.107183	0.0363192	2.95114	0.00893781	0.0854786	-0.0545359	0.102872	0.024168	0.0373037	0.647871	0.525723	0.688847
Gdpd1	Q0VGK4	1.0044	1.36611	1.18526	0.0857205	13.827	1.11894e-10	2.19273e-10	-0.202444	0.258646	0.0281012	0.109273	0.257166	0.800137	0.909465	-0.265089	0.208499	-0.0282946	0.112234	-0.252103	0.803984	0.885612
Gemin6	G3V972	-2.77847	-2.31119	-2.54483	0.110739	-22.9804	3.05666e-14	1.06107e-13	-0.124959	0.470706	0.172873	0.141165	1.22462	0.237419	0.48355	-0.17303	0.438781	0.132875	0.144991	0.916436	0.372256	0.554106
Get3	G3V9T7	0.315712	0.446697	0.381204	0.0310419	12.2803	7.06213e-10	1.2752e-09	0.130736	0.29771	0.214223	0.0395708	5.41366	4.65558e-05	0.00657707	0.106185	0.277686	0.191936	0.0406434	4.72243	0.000196627	0.00413162
Get4	F1LXF5	-1.14634	-0.894591	-1.02047	0.0596617	-17.1042	3.79172e-12	9.11455e-12	-0.42242	-0.1015	-0.26196	0.0760541	-3.44439	0.00309548	0.0484266	-0.238844	0.0907742	-0.0740351	0.0781155	-0.947764	0.356528	0.53756
Gfap	P47819	1.68712	2.34473	2.01593	0.155845	12.9355	3.16501e-10	5.94013e-10	-0.500537	0.337753	-0.0813918	0.198664	-0.409695	0.687146	0.840366	-0.520057	0.340955	-0.0895509	0.204049	-0.438869	0.666283	0.790585
Gfm1	Q07803	-0.396428	-0.151609	-0.274019	0.0580192	-4.7229	0.000196432	0.000239792	-0.354464	-0.0423788	-0.198421	0.0739602	-2.68281	0.015729	0.109596	-0.284353	0.0361914	-0.124081	0.0759649	-1.63339	0.120768	0.265201
Gfpt1	P82808	2.64306	2.88107	2.76207	0.0564055	48.968	9.68113e-20	1.04476e-18	0.0289243	0.332329	0.180627	0.0719032	2.51208	0.0223869	0.133292	-0.308043	0.00358549	-0.152229	0.0738521	-2.06127	0.0549137	0.158747
Gfus	G3V762	1.80188	2.01119	1.90654	0.0496043	38.4349	5.73844e-18	4.05343e-17	-0.0423826	0.224439	0.0910282	0.0632334	1.43956	0.168153	0.402014	0.0327849	0.306839	0.169812	0.0649473	2.61461	0.0181237	0.0788915
Gga1	A0A8I6GLY6	-2.34559	-1.89163	-2.11861	0.107584	-19.6927	3.85405e-13	1.09826e-12	-0.126945	0.451748	0.162401	0.137143	1.18417	0.252638	0.502338	-0.105356	0.489022	0.191833	0.14086	1.36187	0.191016	0.360044
Gga2	A0A8I6AE91	-5.47538	-2.39812	-3.93675	0.729272	-5.3982	4.80525e-05	6.07926e-05	-0.624304	3.29844	1.33707	0.929643	1.43826	0.168515	0.402674	-1.79517	2.23391	0.219371	0.954841	0.229746	0.821031	0.894832
Ggact	Q4KM86	-2.12737	-1.49481	-1.81109	0.149908	-12.0814	9.07339e-10	1.61945e-09	-0.54421	0.262143	-0.141034	0.191095	-0.738027	0.470564	0.702139	-1.10931	-0.281096	-0.695201	0.196275	-3.54197	0.00250531	0.0217906
Ggct	D3ZPV8	-2.59264	-2.10098	-2.34681	0.116518	-20.1413	2.66746e-13	7.87069e-13	-0.26065	0.366098	0.052724	0.148531	0.354969	0.726979	0.865938	-0.485021	0.158715	-0.163153	0.152557	-1.06945	0.299816	0.483794
Ggcx	O88496	-2.4813	0.0986631	-1.19132	0.611419	-1.94845	0.0680641	0.0729627	-1.87548	1.41333	-0.231075	0.779409	-0.296475	0.770459	0.88974	-3.0131	0.364862	-1.32412	0.800535	-1.65404	0.116463	0.25818
Ggh	Q62867	-2.21324	-1.71785	-1.96554	0.117402	-16.7421	5.35114e-12	1.26059e-11	-0.0466932	0.58481	0.269058	0.149658	1.79782	0.0899898	0.282134	-0.0312417	0.617378	0.293068	0.153715	1.90657	0.0736235	0.19218
Ggt5	Q9QWE9	0.521973	0.802092	0.662032	0.0663848	9.97265	1.61167e-08	2.58644e-08	-0.495047	-0.137964	-0.316506	0.0846243	-3.74013	0.00162948	0.0341756	-0.236929	0.129834	-0.0535476	0.0869181	-0.61607	0.54601	0.702461
Gid8	Q6YDN8	-1.49431	-1.29837	-1.39634	0.0464361	-30.0701	3.51324e-16	1.772e-15	-0.147938	0.101841	-0.0230487	0.0591946	-0.389372	0.701835	0.849859	-0.253659	0.00289123	-0.125384	0.0607991	-2.06226	0.0548086	0.158747
Gigyf2	A0A8I5ZS67	-1.48759	-1.26606	-1.37683	0.0525001	-26.2253	3.43173e-15	1.44393e-14	0.0527362	0.335134	0.193935	0.0669248	2.89781	0.010009	0.0911364	-0.0279105	0.262142	0.117116	0.0687388	1.70378	0.106631	0.245126
Gimap4	Q8K3K9	-0.589871	0.539092	-0.0253893	0.26755	-0.0948955	0.925507	0.930096	-0.462417	0.976734	0.257159	0.341061	0.753996	0.461168	0.695332	-0.534771	0.943388	0.204309	0.350305	0.583231	0.567395	0.719659
Gimap7	Q5BK45	-4.81107	-2.18802	-3.49955	0.621631	-5.62962	3.00187e-05	3.84681e-05	-0.389497	2.95425	1.28238	0.792427	1.61829	0.124002	0.338069	-1.08812	2.34626	0.629067	0.813906	0.772899	0.450196	0.624141
Gimap9	Q3ZAV4	-1.48788	-0.781135	-1.13451	0.167489	-6.77362	3.25083e-06	4.42492e-06	-0.52818	0.372743	-0.0777185	0.213507	-0.364009	0.720339	0.862188	-0.652608	0.272734	-0.189937	0.219295	-0.866126	0.398481	0.579201
Gins1	B2RZ16	-4.96199	-1.59131	-3.27665	0.798808	-4.10193	0.000743615	0.000878543	-3.31908	0.977702	-1.17069	1.01828	-1.14967	0.266197	0.516014	-4.56034	-0.147089	-2.35371	1.04589	-2.25045	0.0379491	0.125662
Gins3	D3Z9I4	-4.8967	-2.39895	-3.64782	0.591934	-6.16255	1.04278e-05	1.36981e-05	-2.39356	0.790449	-0.801556	0.754571	-1.06227	0.302972	0.552388	-3.4654	-0.195083	-1.83024	0.775024	-2.36153	0.0303969	0.109008
Gipc2	Q498D9	0.304888	0.667586	0.486237	0.0859549	5.65688	2.84129e-05	3.65108e-05	-0.230911	0.23144	0.000264915	0.109571	0.00241774	0.998099	0.998742	-0.190604	0.284279	0.0468376	0.112541	0.416181	0.682484	0.801648
Git1	Q9Z272	-0.805672	-0.586169	-0.69592	0.0520195	-13.3781	1.87519e-10	3.60203e-10	-0.199388	0.080425	-0.0594812	0.0663121	-0.896989	0.382252	0.627533	-0.0243402	0.263057	0.119358	0.0681095	1.75245	0.0977121	0.231824
Git2	Q66H91	-0.388053	-0.0490109	-0.218532	0.0803488	-2.71979	0.0145603	0.0161121	-0.387087	0.0451092	-0.170989	0.102425	-1.6694	0.113347	0.322013	-0.402535	0.0413754	-0.18058	0.105201	-1.71652	0.104231	0.242579
Gk	Q63060	-1.02496	-0.572653	-0.798804	0.10719	-7.45222	9.45564e-07	1.33623e-06	-0.254147	0.322428	0.0341404	0.136641	0.249855	0.805694	0.911332	0.0341148	0.626318	0.330216	0.140345	2.35289	0.0309294	0.109963
Gla	D3ZJF9	-0.170576	0.119656	-0.0254599	0.0687814	-0.370157	0.715837	0.725801	-0.282722	0.0872531	-0.0977344	0.0876795	-1.11468	0.280499	0.529858	0.333689	0.713692	0.52369	0.090056	5.81516	2.0687e-05	0.000941136
Glb1	D3ZUM4	0.535792	0.762186	0.648989	0.0536526	12.0961	8.9052e-10	1.59371e-09	-0.181378	0.107219	-0.0370792	0.0683939	-0.542142	0.594757	0.789509	0.199176	0.495596	0.347386	0.0702478	4.94516	0.000122921	0.00316607
Glb1l	B1WBS6	0.114163	0.624767	0.369465	0.121007	3.05326	0.00718891	0.00807389	-0.280594	0.370301	0.0448538	0.154254	0.290779	0.774738	0.893133	0.0386559	0.707193	0.372925	0.158435	2.3538	0.0308731	0.109963
Gle1	Q4KLN4	-7.06346	-5.57226	-6.31786	0.353396	-17.8776	1.85628e-12	4.71605e-12	-0.187187	1.71373	0.76327	0.450493	1.6943	0.108448	0.314565	-0.0141044	1.93833	0.962115	0.462704	2.07933	0.053036	0.15531
Glg1	Q62638	1.70939	1.91741	1.8134	0.0492975	36.7847	1.19986e-17	7.97967e-17	-0.377335	-0.112164	-0.24475	0.0628423	-3.89466	0.0011651	0.0299212	-0.379597	-0.107238	-0.243417	0.0645456	-3.77125	0.00152302	0.0156943
Glipr2	A0A8I5ZJ62	0.0819204	0.314098	0.198009	0.0550231	3.59865	0.00221539	0.00256154	-0.312534	-0.0165643	-0.164549	0.070141	-2.34597	0.0313626	0.162278	0.0769762	0.380968	0.228972	0.0720422	3.1783	0.00549824	0.0363586
Glo1	Q6P7Q4	3.12838	3.39925	3.26381	0.0641919	50.8446	5.12933e-20	5.96664e-19	-0.249516	0.0957724	-0.0768716	0.081829	-0.939418	0.360673	0.607486	-0.132582	0.222065	0.0447413	0.084047	0.532337	0.601382	0.745055
Glod4	Q5I0D1	1.43093	1.56126	1.49609	0.030886	48.4391	1.16295e-19	1.21836e-18	-0.116907	0.0492289	-0.0338389	0.0393721	-0.859465	0.402041	0.643432	-0.100942	0.0696969	-0.0156225	0.0404393	-0.386321	0.704052	0.81617
Glod5	D3Z9B0	1.02085	1.39676	1.2088	0.0890853	13.569	1.50275e-10	2.91059e-10	-0.480218	-0.00102835	-0.240623	0.113562	-2.11887	0.0491292	0.203457	-0.580327	-0.0881488	-0.334238	0.11664	-2.86555	0.0107163	0.056515
Glrx	Q9ESH6	1.04139	2.23723	1.63931	0.283398	5.78448	2.19939e-05	2.84268e-05	-0.698307	0.826091	0.0638924	0.361263	0.176858	0.86171	0.936142	-0.539578	1.02614	0.243281	0.371055	0.655645	0.520827	0.683779
Glrx3	Q9JLZ1	1.54547	1.70395	1.62471	0.0375565	43.2604	7.83397e-19	6.7425e-18	-0.11193	0.0900867	-0.0109215	0.0478754	-0.228124	0.822271	0.919189	-0.168903	0.0385896	-0.0651564	0.049173	-1.32504	0.202692	0.374047
Glrx5	D4ADD7	-1.89124	-1.55786	-1.72455	0.0790071	-21.8278	7.13434e-14	2.32752e-13	-0.343855	0.0811241	-0.131365	0.100715	-1.30433	0.209505	0.450824	-0.350417	0.0860811	-0.132168	0.103445	-1.27767	0.218539	0.392539
Gls	P13264	2.02832	2.29423	2.16127	0.0630176	34.2964	3.88815e-17	2.33891e-16	-0.399798	-0.0608267	-0.230312	0.0803319	-2.86701	0.0106833	0.093342	-0.107695	0.240464	0.0663846	0.0825094	0.80457	0.432176	0.60973
GLTP	B0BNM9	0.964925	1.54138	1.25315	0.136613	9.17301	5.40255e-08	8.36548e-08	0.0794577	0.814299	0.446878	0.174148	2.56608	0.0200352	0.124449	0.162248	0.917007	0.539628	0.178869	3.01689	0.00776962	0.045505
Glud1	P10860	3.85447	4.12489	3.98968	0.0640862	62.2549	1.67068e-21	2.95027e-20	-0.290788	0.0539316	-0.118428	0.0816942	-1.44965	0.165354	0.397771	0.176669	0.530732	0.3537	0.0839086	4.21531	0.00058208	0.00817366
Glul	P09606	2.50119	3.12685	2.81402	0.148275	18.9784	7.03776e-13	1.91424e-12	-0.622095	0.175475	-0.22331	0.189014	-1.18144	0.253691	0.503029	-1.36283	-0.543645	-0.953239	0.194137	-4.91012	0.000132305	0.00332429
Glyr1	Q5RKH0	-0.650883	-0.31378	-0.482331	0.0798892	-6.0375	1.33194e-05	1.73984e-05	-0.033583	0.396141	0.181279	0.101839	1.78005	0.0929478	0.287503	-0.0244268	0.416945	0.196259	0.1046	1.87629	0.077892	0.199553
Gm2a	A0A8I6A5G9	-0.235195	0.128181	-0.0535074	0.0861156	-0.621343	0.542617	0.554147	-0.273555	0.189661	-0.0419472	0.109776	-0.382116	0.70711	0.852923	0.193339	0.66911	0.431224	0.112752	3.82454	0.00135661	0.0143409
Gm5471	A0A8I6AB39	-0.0417219	0.800997	0.379637	0.199714	1.90091	0.0744057	0.0796691	0.385754	1.46001	0.922884	0.254586	3.62504	0.00209207	0.0388575	0.15534	1.25872	0.707029	0.261487	2.70388	0.0150525	0.0704519
Gmds	Q3MHS7	3.39803	3.699	3.54852	0.0713271	49.7499	7.40869e-20	8.22364e-19	-0.125178	0.258491	0.0666565	0.0909246	0.733097	0.473488	0.703901	-0.0127016	0.381366	0.184332	0.0933891	1.97381	0.0648831	0.175941
Gmfb	Q63228	-1.45946	-1.26342	-1.36144	0.0464598	-29.3036	5.40671e-16	2.65048e-15	-0.156782	0.0931249	-0.0318287	0.0592249	-0.537421	0.597942	0.791687	-0.189039	0.0676423	-0.0606982	0.0608302	-0.99783	0.332354	0.516881
Gmfg	Q80T18	-2.56099	-1.49027	-2.02563	0.253748	-7.98283	3.75826e-07	5.46677e-07	-0.362242	1.00267	0.320212	0.323467	0.989939	0.336086	0.585512	-0.642909	0.758996	0.0580435	0.332234	0.174707	0.863374	0.918961
Gmppa	Q5XIC1	0.0695442	0.314475	0.192009	0.0580455	3.30791	0.00415844	0.00473306	-0.0331934	0.279033	0.12292	0.0739937	1.66122	0.114999	0.323356	-0.0735759	0.247113	0.0867687	0.0759994	1.1417	0.269405	0.451299
Gmppb	D4A746	0.614094	0.755659	0.684876	0.0335491	20.4142	2.14028e-13	6.40436e-13	-0.0264118	0.154049	0.0638184	0.0427669	1.49224	0.153961	0.382605	-0.0968553	0.0884965	-0.00417941	0.0439261	-0.0951465	0.925311	0.957396
Gmpr	Q9Z244	-0.480901	0.0882133	-0.196344	0.134873	-1.45577	0.163676	0.172716	-0.346974	0.378507	0.0157664	0.17193	0.0917022	0.928007	0.967867	-0.262857	0.482289	0.109716	0.17659	0.621301	0.542644	0.700583
Gmpr2	Q5FVP6	-6.59929	-4.25636	-5.42783	0.555245	-9.77556	2.15726e-08	3.43248e-08	-0.482362	2.5043	1.01097	0.707801	1.42832	0.171314	0.406446	-2.13527	0.932347	-0.60146	0.726986	-0.827333	0.419511	0.599558
Gmps	Q4V7C6	-0.162362	0.0398076	-0.0612771	0.0479116	-1.27896	0.218094	0.22869	-0.14779	0.109927	-0.0189316	0.0610756	-0.30997	0.760351	0.883163	-0.345991	-0.0812894	-0.21364	0.0627311	-3.40565	0.00336632	0.0263941
Gna11	Q9JID2	0.819549	1.18632	1.00294	0.0869206	11.5385	1.82896e-09	3.1627e-09	-0.377921	0.0896246	-0.144148	0.110802	-1.30095	0.210635	0.4519	-0.27197	0.208248	-0.0318612	0.113806	-0.279962	0.782885	0.869002
Gna13	Q6Q7Y5	1.01259	1.13308	1.07283	0.0285545	37.5714	8.40833e-18	5.79356e-17	-0.18482	-0.0312249	-0.108022	0.0364	-2.96764	0.00862943	0.0846309	-0.132756	0.0250023	-0.0538767	0.0373867	-1.44107	0.167732	0.330223
Gnai1	P10824	-3.40131	-2.10949	-2.7554	0.306147	-9.00025	7.08336e-08	1.08556e-07	-2.01223	-0.365469	-1.18885	0.390262	-3.04629	0.00729691	0.0751832	-1.72808	-0.0366804	-0.88238	0.40084	-2.20132	0.0418156	0.133341
Gnai2	P04897	1.79221	2.01231	1.90226	0.0521624	36.468	1.38748e-17	9.07213e-17	-0.314055	-0.0334736	-0.173764	0.0664943	-2.61322	0.0181758	0.118181	-0.133471	0.154716	0.0106224	0.0682967	0.155533	0.878233	0.927786
Gnai3	P08753	1.08588	1.321	1.20344	0.0557209	21.5976	8.49306e-14	2.71755e-13	-0.178939	0.120783	-0.0290781	0.0710305	-0.409375	0.687376	0.840427	-0.0938855	0.213961	0.0600378	0.0729558	0.822934	0.42194	0.601436
Gnal	P38406	-1.65817	-1.22196	-1.44007	0.103375	-13.9305	9.95314e-11	1.95952e-10	-0.580395	-0.0243419	-0.302368	0.131778	-2.29454	0.0347641	0.168647	-0.81403	-0.242906	-0.528468	0.135349	-3.90447	0.00114058	0.0130328
Gnao1	P59215	0.0620815	0.447941	0.255011	0.091444	2.78872	0.0126009	0.0139837	-0.61892	-0.127044	-0.372982	0.116569	-3.19968	0.00525122	0.0632589	-0.215777	0.289432	0.036828	0.119728	0.307596	0.762126	0.856772
Gnaq	P82471	-0.586849	-0.046349	-0.316599	0.128092	-2.47166	0.0243161	0.0266482	-0.934799	-0.245794	-0.590296	0.163286	-3.61511	0.00213762	0.0392362	-0.826156	-0.118475	-0.472315	0.167712	-2.81623	0.0118918	0.0604365
Gnas	Q63803	0.612783	0.815125	0.713954	0.0479525	14.8888	3.48406e-11	7.36296e-11	-0.484983	-0.227047	-0.356015	0.0611277	-5.82412	2.03207e-05	0.00366648	-0.473391	-0.208463	-0.340927	0.0627845	-5.43011	4.50165e-05	0.00163958
Gnaz	P19627	1.24318	1.77604	1.50961	0.126282	11.9543	1.06674e-09	1.89236e-09	-0.371116	0.308154	-0.0314808	0.160979	-0.195559	0.847274	0.928299	-0.0520619	0.64562	0.296779	0.165342	1.79494	0.090463	0.219988
Gnb1	P54311	1.2689	1.5015	1.3852	0.0551231	25.1292	6.96935e-15	2.76992e-14	-0.258185	0.0383217	-0.109932	0.0702684	-1.56445	0.136134	0.357883	-0.208869	0.0956743	-0.0565976	0.0721731	-0.784192	0.443718	0.618815
Gnb2	P54313	1.75166	2.07124	1.91145	0.0757365	25.2381	6.48719e-15	2.59154e-14	-0.589781	-0.182395	-0.386088	0.0965455	-3.99903	0.000929163	0.0259387	-0.409462	0.00896645	-0.200248	0.0991624	-2.01939	0.0594995	0.166899
Gnb3	P52287	0.392309	1.08249	0.737397	0.163563	4.50833	0.000310177	0.000374429	-0.419031	0.460775	0.0208719	0.208503	0.100104	0.921433	0.964784	-0.116232	0.787421	0.335594	0.214154	1.56707	0.135524	0.286328
Gnb4	O35353	4.39833	4.64808	4.52321	0.0591881	76.4209	5.18052e-23	1.56829e-21	-0.259217	0.0591556	-0.100031	0.0754503	-1.32578	0.202452	0.442011	-0.0639323	0.26307	0.0995686	0.0774954	1.28483	0.216082	0.389851
Gne	O35826	1.20909	1.4826	1.34585	0.0648173	20.7637	1.62074e-13	4.96118e-13	-0.0878146	0.260837	0.0865114	0.0826262	1.04702	0.309749	0.558194	-0.531291	-0.173188	-0.35224	0.0848658	-4.15055	0.000669422	0.00899991
Gng12	G3V6P8	1.47408	1.74473	1.6094	0.0641403	25.0919	7.14319e-15	2.82936e-14	-0.176679	0.168332	-0.00417321	0.0817632	-0.0510401	0.959888	0.980969	-0.0343528	0.320009	0.142828	0.0839794	1.70075	0.107208	0.246088
Gnpda1	A0A8I6AB87	-1.6077	-1.41175	-1.50972	0.0464373	-32.511	9.52427e-17	5.24228e-16	0.0571051	0.306891	0.181998	0.0591962	3.07449	0.00686975	0.0743783	0.0275625	0.284119	0.155841	0.0608007	2.56314	0.020157	0.0843668
Gnpda2	B5DEZ6	-1.95364	-1.52046	-1.73705	0.102658	-16.9207	4.51118e-12	1.07083e-11	-0.451335	0.100863	-0.175236	0.130864	-1.33907	0.198179	0.438074	-0.368232	0.198934	-0.0846493	0.134411	-0.629779	0.537213	0.697653
Gnpnat1	B1H249	-1.62574	-1.27786	-1.4518	0.0824428	-17.6098	2.36943e-12	5.91977e-12	-0.0959738	0.347486	0.125756	0.105094	1.1966	0.247885	0.497048	-0.339786	0.115693	-0.112047	0.107943	-1.03802	0.313802	0.498109
Gns	Q32KJ5	-1.13502	-0.788718	-0.96187	0.0820694	-11.7202	1.44238e-09	2.52512e-09	-0.257512	0.183939	-0.0367863	0.104618	-0.351623	0.729441	0.86761	0.0110825	0.464499	0.237791	0.107454	2.21295	0.0408688	0.131909
Golga1	D4A6K4	-2.3186	-1.9692	-2.1439	0.0828042	-25.8912	4.24588e-15	1.76106e-14	-0.0900065	0.355397	0.132695	0.105555	1.25712	0.225709	0.472286	-0.216847	0.240629	0.0118906	0.108416	0.109675	0.913951	0.950868
Golga2	Q62839	0.904914	1.03886	0.971888	0.0317441	30.6164	2.6006e-16	1.35767e-15	-0.0610574	0.109694	0.0243182	0.0404659	0.600956	0.555798	0.761426	-0.101232	0.0741478	-0.0135419	0.0415627	-0.325818	0.748538	0.84804
Golga3-ps1	A0A0G2K5A4	-0.943606	-0.813545	-0.878576	0.0308228	-28.5041	8.57627e-16	4.09238e-15	0.0153862	0.181182	0.098284	0.0392915	2.50141	0.0228818	0.134182	-0.109632	0.0606572	-0.0244876	0.0403565	-0.606782	0.552014	0.706809
Golga4	Q5U4E6	-0.844819	-0.606061	-0.72544	0.0565827	-12.8209	3.63308e-10	6.76145e-10	-0.0938742	0.210484	0.0583048	0.072129	0.80834	0.430062	0.669577	-0.064694	0.247914	0.0916099	0.0740841	1.23657	0.233061	0.40852
Golga5	Q3ZU82	-0.842409	-0.592249	-0.717329	0.0592849	-12.0997	8.86522e-10	1.58716e-09	-0.128817	0.190077	0.03063	0.0755738	0.405299	0.690312	0.84247	-0.113379	0.214158	0.0503897	0.0776222	0.649166	0.524905	0.688356
Golga7	Q6AYQ1	-3.73648	-1.53073	-2.6336	0.522734	-5.03813	0.000101183	0.000125824	-0.417663	2.39412	0.988229	0.666358	1.48303	0.156368	0.385912	-0.443739	2.44426	1.00026	0.68442	1.46147	0.162125	0.32254
Golgb1	G3V6A8	-1.20619	-0.973902	-1.09004	0.0550489	-19.8014	3.52269e-13	1.01313e-12	-0.0129167	0.283191	0.135137	0.0701739	1.92575	0.0710291	0.249539	-0.0104727	0.293661	0.141594	0.0720759	1.96451	0.066033	0.178048
Golim4	Q5BJK8	-0.732626	-0.419703	-0.576165	0.0741588	-7.76934	5.42348e-07	7.80619e-07	-0.0550059	0.343894	0.144444	0.0945343	1.52795	0.144916	0.370191	-0.0754702	0.334242	0.129386	0.0970967	1.33255	0.200268	0.371084
Golm1	A0A8I5ZPY1	0.891077	1.1663	1.02869	0.0652232	15.7718	1.39298e-11	3.09094e-11	-0.191592	0.159244	-0.0161741	0.0831436	-0.194533	0.848065	0.928311	-0.253261	0.107084	-0.0730886	0.0853972	-0.855866	0.403974	0.58434
Golph3	Q9ERE4	-2.61132	-2.17889	-2.39511	0.102481	-23.3713	2.31388e-14	8.21578e-14	0.0265017	0.577745	0.302123	0.130638	2.31268	0.0335268	0.166989	-0.152399	0.413786	0.130693	0.134179	0.974024	0.343701	0.527084
Golph3l	Q66H74	-0.177697	0.141603	-0.0180468	0.0756701	-0.238493	0.81435	0.822109	-0.110697	0.296333	0.0928181	0.0964609	0.962236	0.349419	0.598469	-0.139759	0.278303	0.0692719	0.0990755	0.699183	0.493894	0.660319
Gorasp1	O35254	-0.490781	-0.163738	-0.327259	0.077505	-4.22243	0.000573202	0.000681353	-0.0699256	0.346973	0.138524	0.0987999	1.40207	0.178891	0.415127	-0.282363	0.145837	-0.068263	0.101478	-0.672689	0.510186	0.674957
Gorasp2	Q9R064	0.786391	0.97588	0.881136	0.0449067	19.6215	4.08869e-13	1.15594e-12	-0.107501	0.134052	0.0132752	0.057245	0.231901	0.819383	0.91782	0.011904	0.260004	0.135954	0.0587967	2.31228	0.0335538	0.115445
Gosr1	Q62931	-0.790045	-0.257438	-0.523742	0.126221	-4.14939	0.000671097	0.000794594	-0.306267	0.372677	0.033205	0.160901	0.206369	0.838954	0.927265	-0.755548	-0.0582012	-0.406874	0.165262	-2.46199	0.0248002	0.0960286
Gosr2	O35165	0.223199	0.377909	0.300554	0.0366644	8.19744	2.61479e-07	3.84547e-07	-0.127317	0.0699007	-0.0287081	0.0467381	-0.614232	0.547195	0.75698	-0.109018	0.093545	-0.00773663	0.048005	-0.161163	0.873865	0.925479
Got1	P13221	2.38312	2.71206	2.54759	0.0779541	32.6806	8.72933e-17	4.86796e-16	-0.259026	0.160289	-0.0493686	0.0993723	-0.496804	0.62569	0.806238	-0.278665	0.152015	-0.0633249	0.102066	-0.620432	0.543202	0.700916
Got2	P00507	2.61308	2.77972	2.6964	0.0394934	68.2747	3.49948e-22	7.65943e-21	-0.158858	0.0535767	-0.0526408	0.0503444	-1.04561	0.31038	0.5589	0.0679831	0.286176	0.17708	0.051709	3.42454	0.00323146	0.025885
Gpa33	D3ZRJ6	1.102	1.36171	1.23185	0.0615493	20.0141	2.9584e-13	8.63718e-13	-0.153448	0.177625	0.0120885	0.0784602	0.154071	0.879368	0.945483	-0.128437	0.21161	0.0415867	0.0805869	0.516048	0.612467	0.752193
Gpat3	Q4V8J4	-1.4869	-1.07144	-1.27917	0.098459	-12.9919	2.95837e-10	5.57474e-10	-0.441602	0.0880081	-0.176797	0.125511	-1.40862	0.176975	0.413279	-0.281382	0.262584	-0.00939882	0.128913	-0.0729082	0.94273	0.96849
Gpd1	O35077	2.58985	3.05106	2.82046	0.109302	25.8043	4.48965e-15	1.84412e-14	-0.681693	-0.0937587	-0.387726	0.139333	-2.78273	0.0127606	0.0997681	-0.569371	0.0344991	-0.267436	0.14311	-1.86875	0.0789886	0.201889
Gpd1l	D3ZAP9	1.51717	1.72092	1.61904	0.0482874	33.5293	5.68126e-17	3.30662e-16	-0.335122	-0.0753838	-0.205253	0.0615546	-3.33448	0.00392651	0.0539978	-0.104086	0.162692	0.0293034	0.0632231	0.463492	0.648891	0.779271
Gpd2	P35571	0.363555	0.704278	0.533917	0.0807471	6.61221	4.40109e-06	5.93345e-06	-0.25112	0.183218	-0.033951	0.102933	-0.329837	0.745553	0.876726	-0.325385	0.120726	-0.102329	0.105723	-0.967901	0.346663	0.529322
Gphn	Q03555	-1.23902	-1.01673	-1.12787	0.0526799	-21.4099	9.80247e-14	3.10878e-13	-0.0398085	0.243556	0.101874	0.0671539	1.51702	0.147637	0.373661	-0.167512	0.123533	-0.0219897	0.0689741	-0.318811	0.753753	0.850435
Gpi	Q6P6V0	3.11285	3.26384	3.18834	0.0357808	89.1078	3.82917e-24	1.82159e-22	-0.0955898	0.0968748	0.000642471	0.0456117	0.0140857	0.988926	0.99372	-0.221944	-0.0242624	-0.123103	0.046848	-2.62771	0.0176381	0.0777212
Gpkow	G3V8Z3	-1.34328	-1.08289	-1.21308	0.0617084	-19.6583	3.96549e-13	1.12658e-12	-0.152669	0.17926	0.0132958	0.0786631	0.169023	0.867774	0.939299	-0.0383538	0.302573	0.132109	0.0807953	1.63511	0.120405	0.264528
Gpm6a	Q812E9	-4.83553	2.32596	-1.25478	1.69718	-0.739333	0.469791	0.481779	-7.85882	1.27031	-3.29426	2.16349	-1.52266	0.146229	0.371915	-10.6109	-1.23428	-5.92257	2.22213	-2.66526	0.0163145	0.0736286
Gpn1	A0A8I6ATM7	-2.84484	-2.53299	-2.68892	0.0739057	-36.3831	1.44287e-17	9.36862e-17	-0.0909081	0.30663	0.107861	0.0942116	1.14488	0.268122	0.518236	-0.442064	-0.0337502	-0.237907	0.0967653	-2.4586	0.024972	0.0964538
Gpr107	D3ZWZ9	-1.10039	-0.918602	-1.0095	0.0430823	-23.4318	2.21715e-14	7.89638e-14	-0.121626	0.110114	-0.00575574	0.0549194	-0.104803	0.917758	0.962996	-0.154939	0.0830819	-0.0359287	0.056408	-0.636942	0.532647	0.694019
Gps1	P97834	1.22779	1.52452	1.37615	0.0703203	19.5698	4.26849e-13	1.20167e-12	-0.321874	0.0563787	-0.132747	0.0896411	-1.48088	0.156935	0.386467	-0.490537	-0.102032	-0.296284	0.0920708	-3.218	0.00504812	0.0342567
Gpt	P25409	2.1632	2.5306	2.3469	0.0870705	26.954	2.176e-15	9.4986e-15	-0.358946	0.109406	-0.12477	0.110994	-1.12412	0.276586	0.527077	-0.361617	0.11943	-0.121094	0.114002	-1.06221	0.303	0.487231
Gpx1	P04041	2.17955	2.58825	2.3839	0.0968582	24.6123	9.83489e-15	3.79555e-14	-0.533348	-0.0123482	-0.272848	0.12347	-2.20982	0.0411215	0.18469	-1.0366	-0.501475	-0.769036	0.126817	-6.06413	1.26409e-05	0.00069828
Gpx2	P83645	-1.29868	-1.01672	-1.1577	0.0668213	-17.3253	3.08239e-12	7.53546e-12	-0.32995	0.0294813	-0.150234	0.0851807	-1.76371	0.0957426	0.292498	-0.377031	-0.00785717	-0.192444	0.0874896	-2.19962	0.0419558	0.133514
Gpx3	P23764	0.131938	0.570742	0.35134	0.103991	3.37856	0.00356955	0.00407674	-1.04882	-0.489456	-0.76914	0.132563	-5.80207	2.12345e-05	0.00366648	-1.13898	-0.564452	-0.851716	0.136156	-6.25544	8.70622e-06	0.000576068
Gpx4	P36970	-0.480044	-0.279397	-0.37972	0.0475508	-7.98558	3.74067e-07	5.44288e-07	-0.53021	-0.274435	-0.402323	0.0606156	-6.63729	4.19775e-06	0.00150538	-0.642491	-0.379783	-0.511137	0.0622586	-8.20991	2.5607e-07	5.68474e-05
Gpx7	D3ZQI1	-1.82682	-1.31522	-1.57102	0.121243	-12.9576	3.08198e-10	5.79362e-10	-0.262605	0.389558	0.0634761	0.154554	0.410704	0.68642	0.839919	-0.782846	-0.113006	-0.447926	0.158744	-2.8217	0.0117558	0.0604018
Grb2	P62994	1.1648	1.58483	1.37482	0.0995424	13.8114	1.13896e-10	2.22914e-10	-0.206569	0.328869	0.0611503	0.126892	0.481908	0.636017	0.811059	-0.430555	0.119397	-0.155579	0.130332	-1.19372	0.248981	0.426746
Grb7	Q9QZC5	-1.20525	-0.750297	-0.977774	0.107818	-9.06871	6.35972e-08	9.79809e-08	-0.304077	0.275877	-0.0141	0.137442	-0.102589	0.91949	0.963936	-0.299221	0.296453	-0.00138442	0.141167	-0.00980692	0.99229	0.995333
Grhpr	A0A8J8XIM5	-2.05524	-1.71973	-1.88749	0.0795117	-23.7385	1.78852e-14	6.53455e-14	-0.142954	0.284739	0.0708921	0.101358	0.699423	0.493748	0.718914	-0.105739	0.333547	0.113904	0.104105	1.09413	0.289161	0.472509
Gripap1	Q9JHZ4	-0.723204	-0.329637	-0.52642	0.0932706	-5.64401	2.91597e-05	3.74291e-05	-0.231739	0.269963	0.0191122	0.118897	0.160746	0.874189	0.941869	-0.225377	0.289923	0.0322731	0.12212	0.264274	0.794746	0.879237
Grk2	P26817	-2.6388	-2.05539	-2.3471	0.138262	-16.9757	4.28162e-12	1.0205e-11	-0.31584	0.427872	0.0560162	0.176251	0.317821	0.754491	0.881125	-0.518619	0.245252	-0.136684	0.181028	-0.755042	0.460557	0.633929
Grpel1	P97576	1.74766	1.97953	1.86359	0.0549489	33.915	4.68992e-17	2.78173e-16	-0.099794	0.195776	0.0479909	0.0700464	0.68513	0.502497	0.725052	0.0499171	0.353498	0.201708	0.071945	2.80364	0.0122115	0.0614133
Grsf1	A0A8I6G4I5	-1.27828	-1.07403	-1.17615	0.0484049	-24.2983	1.21644e-14	4.6181e-14	-0.12772	0.132649	0.00246451	0.0617044	0.0399405	0.968606	0.984443	-0.0931629	0.174264	0.0405506	0.0633769	0.639833	0.53081	0.692817
Gsdmc	P85967	-4.77075	-2.29801	-3.53438	0.586007	-6.03129	1.3483e-05	1.75924e-05	-0.268823	2.88331	1.30724	0.747016	1.74995	0.098153	0.296366	-0.86301	2.37456	0.755776	0.767264	0.985027	0.338424	0.522497
Gsdmd	A0A096MJ11	1.37417	1.6581	1.51614	0.0672876	22.5322	4.2295e-14	1.42884e-13	-0.0771681	0.284772	0.103802	0.0857752	1.21016	0.242776	0.491242	0.0154939	0.387244	0.201369	0.0881001	2.28568	0.035383	0.119892
Gsdme	F1MAG0	0.413475	0.805284	0.60938	0.0928537	6.56279	4.8322e-06	6.49401e-06	-0.28235	0.217109	-0.0326203	0.118366	-0.27559	0.786185	0.901425	0.00141426	0.514412	0.257913	0.121574	2.12145	0.0488838	0.147985
Gsk3a	P18265	-0.821511	-0.65013	-0.73582	0.0406151	-18.1169	1.49659e-12	3.86973e-12	0.101956	0.320425	0.21119	0.0517744	4.07905	0.000781341	0.0239645	0.0569224	0.281313	0.169118	0.0531777	3.18023	0.00547546	0.0363304
Gsn	Q68FP1	3.55064	3.84608	3.69836	0.0700159	52.8218	2.69206e-20	3.32902e-19	-0.405473	-0.0288575	-0.217165	0.0892531	-2.43314	0.0262994	0.145437	-0.409668	-0.0228441	-0.216256	0.0916724	-2.35901	0.0305514	0.10931
Gspt1	Q6AYD5	0.100871	0.373769	0.23732	0.0646733	3.66952	0.00189947	0.00220446	0.00906735	0.356945	0.183006	0.0824426	2.2198	0.0403207	0.182816	-0.241579	0.115728	-0.0629256	0.0846772	-0.743124	0.467553	0.639405
Gspt2	A0A096MJE3	1.75856	1.95275	1.85565	0.0460199	40.3228	2.56104e-18	1.93197e-17	-0.173143	0.0743982	-0.0493724	0.0586641	-0.841611	0.411689	0.653875	-0.363754	-0.109503	-0.236628	0.0602542	-3.92717	0.00108579	0.0127185
Gsr	P70619	1.09888	1.32214	1.21051	0.0529101	22.8786	3.28906e-14	1.13163e-13	-0.127234	0.157369	0.0150677	0.0674474	0.2234	0.825887	0.921562	-0.201361	0.0909561	-0.0552026	0.0692755	-0.796855	0.436523	0.613398
Gss	P46413	2.95234	3.1077	3.03002	0.0368197	82.2935	1.47628e-23	5.59547e-22	-0.116341	0.0817114	-0.017315	0.046936	-0.368906	0.716752	0.85966	-0.108123	0.0952983	-0.00641218	0.0482083	-0.13301	0.895747	0.938932
Gsta1	P00502	1.52263	1.81802	1.67033	0.0700025	23.861	1.64267e-14	6.04907e-14	-0.553875	-0.177332	-0.365604	0.089236	-4.09704	0.000751507	0.0239645	-0.771387	-0.384638	-0.578013	0.0916547	-6.30641	7.88931e-06	0.000556335
Gsta2	P04903	-3.06905	-0.24975	-1.6594	0.66814	-2.48361	0.0237297	0.0260301	-2.88187	0.712056	-1.0849	0.851715	-1.27379	0.219879	0.465407	-1.62064	2.0707	0.22503	0.874801	0.257236	0.800084	0.883433
Gsta3	P04904	1.4653	1.86605	1.66568	0.0949744	17.5382	2.53082e-12	6.28592e-12	0.0731121	0.583979	0.328545	0.121069	2.7137	0.0147469	0.106424	-0.33316	0.191554	-0.0708028	0.124351	-0.56938	0.576545	0.72684
Gsta4	P14942	1.47381	1.8695	1.67166	0.0937754	17.8262	1.94485e-12	4.93034e-12	-0.579234	-0.0748165	-0.327025	0.119541	-2.73568	0.0140842	0.103893	-0.0204554	0.497635	0.23859	0.122781	1.94321	0.0687377	0.183537
Gsta6	Q6AXY0	-0.504622	0.837737	0.166557	0.318122	0.523563	0.607341	0.617945	-1.00166	0.709516	-0.146073	0.405528	-0.360205	0.72313	0.863754	-1.30371	0.453851	-0.42493	0.41652	-1.02019	0.321938	0.507224
Gstk1	P24473	0.885928	1.14897	1.01745	0.0623365	16.3218	8.04829e-12	1.84833e-11	-0.411574	-0.0762665	-0.24392	0.0794638	-3.06958	0.00694233	0.0744026	0.0693844	0.413781	0.241583	0.0816177	2.95993	0.00877219	0.0490948
Gstm1	P04905	1.26883	1.59908	1.43395	0.0782637	18.3221	1.2468e-12	3.26365e-12	-0.358393	0.0625871	-0.147903	0.099767	-1.48248	0.156512	0.386064	0.0381317	0.470523	0.254327	0.102471	2.48194	0.0238112	0.0936774
Gstm2	P08010	1.67563	1.96428	1.81996	0.0684062	26.6051	2.70228e-15	1.15472e-14	-0.2749	0.0930566	-0.0909217	0.0872011	-1.04267	0.311704	0.560059	0.092645	0.470575	0.28161	0.0895647	3.14421	0.00591612	0.0383602
Gstm4	Q5BK56	-2.13413	-1.7916	-1.96287	0.0811751	-24.1807	1.31809e-14	4.95961e-14	-0.334597	0.102044	-0.116277	0.103478	-1.12368	0.276766	0.527077	0.10428	0.552756	0.328518	0.106283	3.09097	0.00663163	0.0409492
Gstm5	Q9Z1B2	0.559807	0.881087	0.720447	0.0761394	9.4622	3.45959e-08	5.42503e-08	-0.507701	-0.0981471	-0.302924	0.0970591	-3.12103	0.00621786	0.0698498	0.00962839	0.430283	0.219956	0.0996899	2.2064	0.0414	0.132833
Gstm7	P08009	3.72245	4.02778	3.87511	0.07236	53.5532	2.13365e-20	2.70159e-19	-0.332399	0.0568249	-0.137787	0.0922413	-1.49377	0.153564	0.382605	-0.124644	0.275131	0.0752434	0.0947415	0.794196	0.438028	0.614346
Gsto1	Q9Z339	3.49073	3.6313	3.56102	0.0333146	106.891	1.74574e-25	1.31268e-23	-0.228666	-0.0494666	-0.139066	0.0424679	-3.27461	0.0044683	0.0578643	-0.167308	0.0167479	-0.0752802	0.043619	-1.72586	0.102501	0.240615
Gsto2	Q6AXV9	1.48731	1.92733	1.70732	0.10428	16.3725	7.65808e-12	1.76743e-11	-0.661034	-0.100115	-0.380574	0.132931	-2.86295	0.0107754	0.093342	-0.813954	-0.23783	-0.525892	0.136534	-3.85173	0.00127887	0.0139302
Gstp1	P04906	4.4407	4.67162	4.55616	0.0547268	83.2529	1.21281e-23	4.71467e-22	-0.182541	0.111834	-0.0353536	0.0697632	-0.506766	0.618829	0.802877	0.288353	0.590707	0.43953	0.0716542	6.13405	1.1024e-05	0.000658895
Gstt1	Q01579	-1.96681	-1.42354	-1.69517	0.128748	-13.1666	2.40359e-10	4.56252e-10	-0.531737	0.160797	-0.18547	0.164122	-1.13007	0.274138	0.524672	-0.194628	0.516678	0.161025	0.168571	0.955236	0.352846	0.534775
Gstt2	P30713	1.33049	1.52981	1.43015	0.0472348	30.2775	3.13225e-16	1.5931e-15	-0.320948	-0.0668728	-0.193911	0.0602128	-3.22042	0.00502186	0.0615388	-0.177013	0.0839491	-0.0465321	0.0618448	-0.7524	0.462102	0.634964
Gstt3	A0A8I5ZLR0	0.460867	0.717452	0.58916	0.0608076	9.68891	2.45556e-08	3.89382e-08	-0.168116	0.158968	-0.00457388	0.0775148	-0.0590066	0.953635	0.978208	0.284214	0.620164	0.452189	0.0796159	5.67963	2.71407e-05	0.00112973
Gstz1	P57113	0.247639	0.610329	0.428984	0.085953	4.99092	0.000111681	0.000138363	-0.461971	0.000369521	-0.230801	0.109569	-2.10644	0.0503279	0.204916	-0.452215	0.0226582	-0.214778	0.112539	-1.90848	0.0733617	0.191818
Gtf2b	P62916	-0.448198	-0.148241	-0.298219	0.0710859	-4.1952	0.000607892	0.000721301	-0.261903	0.120468	-0.0707178	0.0906171	-0.780402	0.445885	0.682442	-0.128213	0.264522	0.0681545	0.0930733	0.732266	0.473982	0.64449
Gtf2e1	G3V992	-0.825099	-0.569715	-0.697407	0.0605228	-11.523	1.8666e-09	3.22181e-09	0.0834403	0.408992	0.246216	0.0771517	3.19132	0.00534642	0.0638338	0.0548168	0.389193	0.222005	0.079243	2.80157	0.0122648	0.0614627
Gtf2f2	Q01750	-0.226639	-0.0382852	-0.132462	0.0446375	-2.96751	0.00863192	0.00965036	0.077971	0.318076	0.198024	0.0569019	3.48009	0.00286509	0.0465403	-0.0168465	0.229767	0.10646	0.0584442	1.82157	0.0861649	0.21333
Gtf2h3	Q561R7	-2.9722	-2.4472	-2.7097	0.124419	-21.7788	7.40281e-14	2.40669e-13	-0.293186	0.376062	0.0414378	0.158604	0.261267	0.797026	0.90694	-0.393998	0.29339	-0.0503041	0.162903	-0.308799	0.761227	0.855967
Gtf2i	Q5U2Y1	-1.60941	-1.27533	-1.44237	0.0791726	-18.2181	1.36741e-12	3.55938e-12	-0.0794028	0.346466	0.133532	0.100926	1.32307	0.203333	0.443169	-0.101025	0.336387	0.117681	0.103661	1.13525	0.272024	0.453731
Gtf3c2	A0A0G2K679	-2.67578	-2.16998	-2.42288	0.119869	-20.2127	2.5173e-13	7.44175e-13	-0.367944	0.276832	-0.0455559	0.152804	-0.298133	0.769215	0.888963	-0.158139	0.504113	0.172987	0.156945	1.10221	0.285729	0.469039
Gtf3c3	D4A7Q9	-2.5475	-2.32499	-2.43625	0.0527304	-46.2019	2.58341e-19	2.468e-18	-0.269649	0.0139882	-0.12783	0.0672184	-1.90171	0.0742937	0.254862	-0.274113	0.0172122	-0.12845	0.0690404	-1.86051	0.0802022	0.203762
Gtpbp1	D2XV59	-0.0495668	0.222317	0.0863749	0.0644329	1.34054	0.197711	0.207737	-0.160824	0.18576	0.0124681	0.0821362	0.151797	0.881134	0.94629	-0.125715	0.230263	0.052274	0.0843625	0.619635	0.543715	0.701189
Gtpbp4	Q99P77	-0.276802	0.163584	-0.056609	0.104366	-0.542409	0.594577	0.605222	-0.313786	0.247598	-0.0330939	0.133041	-0.24875	0.806535	0.911503	-0.423224	0.153376	-0.134924	0.136647	-0.987392	0.337297	0.521551
Guca2a	P28902	0.616515	1.36986	0.993188	0.178534	5.56303	3.43471e-05	4.37862e-05	0.559128	1.51946	1.03929	0.227587	4.56659	0.00027389	0.0131637	0.190333	1.17669	0.683514	0.233755	2.92406	0.00946705	0.0518021
Guca2b	P70668	-2.53743	-2.0681	-2.30277	0.111225	-20.7036	1.69952e-13	5.18533e-13	-0.315144	0.283136	-0.0160041	0.141785	-0.112876	0.911451	0.960051	-0.349699	0.264797	-0.0424509	0.145628	-0.291502	0.774194	0.865149
Gucy1a1	P19686	-1.90082	-1.42913	-1.66498	0.111785	-14.8945	3.46302e-11	7.32182e-11	-0.463868	0.137422	-0.163223	0.142498	-1.14544	0.267898	0.518018	-0.534079	0.0835098	-0.225284	0.146361	-1.53924	0.142151	0.296249
Gucy2c	P23897	0.606581	0.96555	0.786065	0.085071	9.24011	4.86758e-08	7.5617e-08	-0.128567	0.329029	0.100231	0.108445	0.924259	0.368286	0.613783	0.245184	0.715184	0.480184	0.111384	4.31107	0.000473563	0.00719137
Guk1	A0A8I6A2B3	-0.194575	0.0625705	-0.0660022	0.0609402	-1.08306	0.293903	0.305775	0.0643355	0.392133	0.228234	0.0776839	2.93799	0.00919109	0.0863888	0.0665268	0.403209	0.234868	0.0797895	2.94359	0.00908222	0.0500154
Gulp1	Q5PQS4	-4.51025	-3.06535	-3.7878	0.342424	-11.0617	3.45983e-09	5.83603e-09	-0.876279	0.965618	0.0446698	0.436507	0.102335	0.919688	0.963936	-1.53044	0.361382	-0.584529	0.448338	-1.30377	0.209692	0.382187
Gusb	P06760	0.9071	1.27476	1.09093	0.0871303	12.5207	5.24006e-10	9.57256e-10	-0.176594	0.292079	0.0577426	0.11107	0.519877	0.609853	0.797804	-0.00820046	0.473176	0.232488	0.11408	2.03793	0.057428	0.162808
Gvin1	A0A0G2JTA4	0.916625	1.4387	1.17766	0.123726	9.51834	3.17634e-08	5.00443e-08	-0.572047	0.0934724	-0.239287	0.15772	-1.51717	0.1476	0.373661	-1.60261	-0.919052	-1.26083	0.161995	-7.78315	5.29531e-07	9.8747e-05
Gys1	A2RRU1	-2.12835	-1.71717	-1.92276	0.0974427	-19.7322	3.72987e-13	1.06607e-12	-0.32305	0.201094	-0.0609777	0.124216	-0.490902	0.629773	0.808196	-0.275968	0.262383	-0.00679258	0.127583	-0.0532407	0.958161	0.977022
Gzma	G3V7E3	1.74118	2.19106	1.96612	0.106616	18.4411	1.12239e-12	2.95636e-12	-0.192013	0.381475	0.0947309	0.135909	0.697015	0.495215	0.720341	-0.530002	0.0590303	-0.235486	0.139593	-1.68694	0.109876	0.250486
Gzmb	P18291	0.365491	0.8489	0.607196	0.114562	5.30016	5.87661e-05	7.40252e-05	-0.194942	0.421285	0.113172	0.146038	0.774945	0.449018	0.685294	-0.8366	-0.203669	-0.520135	0.149997	-3.46764	0.00294343	0.0242872
H1-0	P43278	2.58812	3.02438	2.80625	0.103387	27.1431	1.93707e-15	8.55984e-15	-0.566008	-0.00988911	-0.287948	0.131793	-2.18485	0.0431914	0.189603	-0.215391	0.355801	0.070205	0.135365	0.518633	0.610702	0.750816
H1-1	D4A3K5	0.334042	0.90752	0.620781	0.135907	4.56768	0.000273252	0.000330712	0.0653917	0.796436	0.430914	0.173248	2.48726	0.0235536	0.136576	-0.0342259	0.716634	0.341204	0.177944	1.91748	0.0721382	0.189958
H1-4	P15865	4.78676	5.25053	5.01865	0.109907	45.6626	3.14935e-19	2.93059e-18	-0.435454	0.155737	-0.139859	0.140105	-0.998243	0.332159	0.582153	-0.220095	0.38712	0.0835123	0.143902	0.58034	0.569299	0.721081
H1-5	D3ZBN0	3.50052	4.01456	3.75754	0.121821	30.8449	2.29668e-16	1.20712e-15	-0.490633	0.164639	-0.162997	0.155291	-1.04962	0.308586	0.556529	-0.339475	0.333559	-0.00295836	0.159501	-0.0185476	0.985418	0.992948
H1-6	P06349	4.83873	5.33475	5.08674	0.117549	43.2732	7.7949e-19	6.74208e-18	-0.939221	-0.306924	-0.623072	0.149847	-4.15807	0.000658634	0.0226758	-1.13199	-0.482553	-0.807271	0.153908	-5.24515	6.58245e-05	0.00219196
H1f10	D3ZIX4	-2.47976	-1.7662	-2.12298	0.169103	-12.5543	5.02749e-10	9.21673e-10	-0.665693	0.243914	-0.210889	0.215565	-0.978308	0.34164	0.590335	-0.232792	0.701469	0.234339	0.221408	1.0584	0.304681	0.489295
H1f2	A0A0G2K654	-2.42579	-1.66667	-2.04623	0.179904	-11.374	2.27356e-09	3.89681e-09	-0.333151	0.634552	0.150701	0.229334	0.657125	0.519899	0.738729	-0.0918829	0.90205	0.405083	0.23555	1.71974	0.103632	0.242047
H2ac18	P0CC09	1.9595	2.61042	2.28496	0.154261	14.8123	3.78028e-11	7.95651e-11	-0.89289	-0.0631203	-0.478005	0.196645	-2.4308	0.0264245	0.145616	-1.07421	-0.22195	-0.64808	0.201975	-3.20871	0.00515006	0.0347462
H2aj	A9UMV8	6.84122	7.24658	7.0439	0.0960659	73.3236	1.04462e-22	2.78287e-21	-0.229391	0.287347	0.0289777	0.122461	0.236629	0.815773	0.915789	-0.314531	0.216213	-0.0491588	0.12578	-0.390832	0.700776	0.814615
H2ax	D3ZXP3	-0.150371	0.444491	0.14706	0.140975	1.04316	0.311481	0.323701	-0.0336521	0.724652	0.3455	0.179709	1.92256	0.0714552	0.24995	-0.199051	0.579807	0.190378	0.18458	1.03141	0.316798	0.502009
H2az1	P0C0S7	3.15012	3.6416	3.39586	0.116473	29.1558	5.88257e-16	2.87771e-15	0.191039	0.817546	0.504292	0.148474	3.3965	0.00343371	0.0516386	0.0446301	0.688118	0.366374	0.152499	2.40247	0.0279861	0.104127
H2bc1	Q00729	-0.397554	0.878763	0.240604	0.302471	0.795462	0.437311	0.449756	-1.12474	0.502256	-0.31124	0.385577	-0.807207	0.430697	0.669973	-0.940055	0.731037	-0.104509	0.396028	-0.263893	0.795034	0.879348
H3-3b	P84245	-0.40262	0.199859	-0.10138	0.14278	-0.710045	0.487303	0.499188	-0.483274	0.284739	-0.0992674	0.18201	-0.545396	0.592566	0.787973	-0.74018	0.0486512	-0.345764	0.186943	-1.84957	0.0818393	0.20657
H4c16	P62804	6.96574	7.26142	7.11358	0.0700731	101.517	4.19043e-25	2.85759e-23	-0.328641	0.0482817	-0.14018	0.089326	-1.5693	0.135002	0.356809	-0.468352	-0.081212	-0.274782	0.0917472	-2.99499	0.00814124	0.0465699
H4f3	M0R7B4	-2.03196	-1.37904	-1.7055	0.154735	-11.0221	3.65142e-09	6.14768e-09	-0.771288	0.0610286	-0.35513	0.197249	-1.80042	0.0895641	0.281556	-0.541689	0.313188	-0.114251	0.202595	-0.563935	0.580163	0.728642
Hacd3	D4ABI7	1.2023	1.52095	1.36162	0.075517	18.0307	1.61687e-12	4.16225e-12	-0.189654	0.216552	0.0134488	0.0962657	0.139705	0.890535	0.949171	-0.128828	0.288388	0.0797802	0.098875	0.806879	0.430881	0.609201
Hacl1	Q8CHM7	-1.64553	-1.36224	-1.50389	0.0671377	-22.4	4.66006e-14	1.56072e-13	-0.250601	0.110532	-0.0700344	0.0855841	-0.818312	0.424502	0.66388	0.0408682	0.41179	0.226329	0.0879039	2.57474	0.0196808	0.08319
Hadh	Q9WVK7	3.23714	3.55922	3.39818	0.0763273	44.5212	4.82671e-19	4.36088e-18	-0.290889	0.119675	-0.0856072	0.0972986	-0.87984	0.391214	0.635909	0.0818946	0.503587	0.292741	0.0999359	2.92929	0.00936249	0.0512902
Hadha	Q64428	2.72632	2.98374	2.85503	0.0610058	46.7993	2.07991e-19	2.05e-18	-0.252267	0.0758828	-0.0881922	0.0777675	-1.13405	0.272513	0.523181	0.219056	0.5561	0.387578	0.0798754	4.85229	0.000149431	0.00356258
Hadhb	Q60587	3.93074	4.20926	4.07	0.0660051	61.6619	1.96453e-21	3.37957e-20	-0.158508	0.196533	0.0190125	0.0841403	0.225962	0.823925	0.92033	0.29944	0.664105	0.481772	0.0864209	5.57472	3.35431e-05	0.00134809
Hagh	O35952	-0.607506	-0.343954	-0.47573	0.0624586	-7.61673	7.07511e-07	1.00777e-06	-0.2538	0.0821649	-0.0858174	0.0796194	-1.07785	0.29616	0.545338	-0.093525	0.251546	0.0790105	0.0817775	0.966164	0.347507	0.529322
Hars1	A0A8J8YFS5	0.311309	0.583459	0.447384	0.064496	6.93661	2.40271e-06	3.30816e-06	-0.384667	-0.0377433	-0.211205	0.0822166	-2.56889	0.0199196	0.12435	-0.174365	0.181962	0.0037985	0.0844451	0.0449819	0.964646	0.98106
Hars2	F1M9C9	-2.56574	-2.05033	-2.30803	0.122147	-18.8955	7.55696e-13	2.04591e-12	-0.278365	0.378663	0.0501489	0.155707	0.322071	0.751325	0.879849	-0.48514	0.189697	-0.147722	0.159928	-0.923676	0.368581	0.550568
Hat1	Q5M939	-2.54298	-2.17286	-2.35792	0.0877134	-26.8821	2.27485e-15	9.87464e-15	-0.436472	0.0353375	-0.200567	0.111813	-1.79377	0.0906555	0.283016	-0.432193	0.0524049	-0.189894	0.114844	-1.6535	0.116575	0.258304
Hax1	Q7TSE9	-3.25135	-2.70419	-2.97777	0.129669	-22.9643	3.09221e-14	1.07181e-13	-0.0725324	0.624959	0.276213	0.165297	1.67101	0.113024	0.321945	0.0409775	0.757374	0.399176	0.169777	2.35118	0.0310365	0.109999
Hba1	P01946	5.08078	5.71236	5.39657	0.149676	36.0549	1.67999e-17	1.08179e-16	-0.900937	-0.0958289	-0.498383	0.190801	-2.61206	0.0182195	0.1183	-1.48872	-0.661787	-1.07525	0.195972	-5.48676	4.01038e-05	0.00154516
Hbb	P02091	7.1962	7.70385	7.45003	0.120308	61.9245	1.82817e-21	3.1802e-20	-0.833745	-0.186608	-0.510176	0.153363	-3.32658	0.0039941	0.0542144	-1.0882	-0.423522	-0.755861	0.15752	-4.7985	0.00016739	0.00380415
Hbe1l-ps1	A0A8I5ZV52	2.12908	3.16638	2.64773	0.245827	10.7707	5.15924e-09	8.55956e-09	-1.47193	-0.149629	-0.81078	0.313369	-2.5873	0.019177	0.121471	-2.62753	-1.26939	-1.94846	0.321863	-6.05369	1.29024e-05	0.000699431
Hbs1l	Q6AXM7	0.857223	1.16092	1.00907	0.0719715	14.0204	8.99662e-11	1.78935e-10	-0.191366	0.195769	0.00220146	0.091746	0.0239951	0.981136	0.9892	-0.219967	0.17766	-0.0211537	0.0942328	-0.224483	0.825057	0.896914
Hccs	D3ZL85	-0.22082	0.00664349	-0.107088	0.0539059	-1.98657	0.063333	0.0679693	-0.114062	0.175898	0.0309178	0.0687168	0.44993	0.658445	0.821936	-0.185469	0.11235	-0.0365593	0.0705794	-0.517988	0.611142	0.751159
Hcfc1	D3ZN95	-0.0361671	0.149392	0.0566126	0.0439753	1.28737	0.215216	0.225722	-0.204322	0.0322211	-0.0860503	0.0560577	-1.53503	0.143177	0.3687	-0.367647	-0.124693	-0.24617	0.0575771	-4.27549	0.000511261	0.00758674
Hck	P50545	1.19167	1.53524	1.36346	0.081424	16.7451	5.33535e-12	1.2575e-11	-0.265057	0.172922	-0.0460679	0.103796	-0.443833	0.662761	0.823044	-0.350706	0.0991448	-0.125781	0.106609	-1.17983	0.254315	0.433389
Hcls1	F7F5Q9	0.431549	1.5403	0.985922	0.262759	3.75219	0.00158736	0.00184868	-0.435296	0.978084	0.271394	0.334953	0.810244	0.428997	0.669114	-0.973245	0.478444	-0.2474	0.344032	-0.71912	0.481836	0.651084
Hdac1	Q4QQW4	1.43689	1.63557	1.53623	0.0470841	32.6274	8.97105e-17	4.97893e-16	-0.23847	0.0147948	-0.111838	0.0600207	-1.86332	0.0797864	0.264555	-0.286224	-0.0260941	-0.156159	0.0616475	-2.5331	0.0214423	0.0873046
Hdac2	F7ENH8	0.334504	0.525369	0.429937	0.0452326	9.50502	3.24126e-08	5.09982e-08	-0.265352	-0.0220461	-0.143699	0.0576604	-2.49216	0.0233189	0.136061	-0.380517	-0.130616	-0.255566	0.0592233	-4.3153	0.000469269	0.00714946
Hdac6	D3ZVD8	-2.69579	-2.26163	-2.47871	0.10289	-24.0909	1.4018e-14	5.24073e-14	-0.0991761	0.45427	0.177547	0.13116	1.35367	0.193567	0.433435	0.0177455	0.586193	0.301969	0.134715	2.24154	0.0386247	0.127337
Hddc2	D3ZKT8	-0.356307	-0.0309413	-0.193624	0.0771076	-2.51109	0.0224325	0.0246419	-0.204617	0.210144	0.00276348	0.0982933	0.0281147	0.977898	0.987429	-0.0388982	0.387106	0.174104	0.100958	1.72452	0.102747	0.240827
Hdgf	Q8VHK7	0.672268	0.86873	0.770499	0.046559	16.5489	6.44809e-12	1.5023e-11	-0.16673	0.083711	-0.0415093	0.0593513	-0.699383	0.493772	0.718914	-0.317473	-0.0602438	-0.188858	0.06096	-3.09807	0.00653153	0.0406
Hdgfl2	Q925G1	0.85334	1.094	0.973672	0.0570341	17.0718	3.90956e-12	9.36126e-12	-0.161045	0.145741	-0.00765189	0.0727045	-0.105247	0.917412	0.962849	-0.21412	0.100981	-0.0565696	0.0746751	-0.757543	0.459097	0.632667
Hdgfl3	Q923W4	1.12043	1.40383	1.26213	0.0671627	18.7921	8.2628e-13	2.22666e-12	-0.329419	0.0318489	-0.148785	0.085616	-1.73782	0.100322	0.300626	-0.411941	-0.0408804	-0.22641	0.0879366	-2.5747	0.0196822	0.08319
Hdhd3	B2RYT7	-0.0323023	0.441727	0.204712	0.112339	1.82227	0.0860534	0.0918875	-0.665191	-0.0609204	-0.363056	0.143205	-2.53522	0.0213487	0.129593	-0.576141	0.0445084	-0.265816	0.147086	-1.80721	0.0884589	0.217164
Hdhd5	A0A8I6A520	-0.583431	-0.27976	-0.431596	0.0719662	-5.9972	1.44191e-05	1.87875e-05	-0.296576	0.0905303	-0.103023	0.0917393	-1.12299	0.27705	0.527186	0.0917716	0.48937	0.290571	0.0942259	3.08377	0.00673467	0.0412798
Hdlbp	Q9Z1A6	2.72617	2.87859	2.80238	0.0361227	77.5796	4.01402e-23	1.24756e-21	-0.0487171	0.145587	0.0484348	0.0460476	1.05184	0.307595	0.555171	-0.154672	0.0448988	-0.0548863	0.0472957	-1.16049	0.261886	0.442208
Heatr1	M0R3U0	-6.12049	-3.19792	-4.6592	0.692613	-6.72699	3.54686e-06	4.81802e-06	-1.3654	2.36017	0.497385	0.882912	0.563346	0.580555	0.780434	-2.24067	1.58588	-0.327397	0.906844	-0.361029	0.722525	0.831707
Hebp1	B4F7C7	1.09121	1.3055	1.19835	0.0507838	23.5972	1.97401e-14	7.11744e-14	-0.0399378	0.233228	0.0966451	0.0647369	1.49289	0.153792	0.382605	-0.148191	0.132379	-0.00790617	0.0664916	-0.118905	0.906744	0.94548
Hebp2	D3ZHC4	-0.699049	-0.382506	-0.540777	0.0750167	-7.20875	1.46215e-06	2.03904e-06	-0.156823	0.246692	0.0449348	0.0956279	0.469892	0.644404	0.815033	0.281752	0.696204	0.488978	0.0982199	4.97839	0.000114649	0.00298599
Hectd1	D3ZLS5	-2.14699	-1.87181	-2.0094	0.0652152	-30.8118	2.3382e-16	1.22756e-15	-0.172965	0.177828	0.00243129	0.0831334	0.0292457	0.977009	0.987368	-0.222209	0.138092	-0.0420585	0.0853868	-0.492564	0.628622	0.765378
Hectd3	F1LVZ9	0.150978	0.413697	0.282338	0.0622611	4.53474	0.000293159	0.000353978	-0.0836651	0.251237	0.0837859	0.0793676	1.05567	0.305892	0.553598	-0.0569113	0.287068	0.115079	0.0815189	1.41168	0.176086	0.340769
Hectd4	A0A8I5ZZM0	-5.79701	-3.15436	-4.47568	0.626274	-7.14653	1.63656e-06	2.27343e-06	-2.74787	0.620856	-1.06351	0.798346	-1.33214	0.200399	0.440481	-0.884792	2.57524	0.845225	0.819985	1.03078	0.317087	0.502142
Heph	Q920H8	-0.0580865	0.251495	0.0967043	0.073367	1.31809	0.204959	0.215159	-0.00206514	0.392576	0.195255	0.093525	2.08773	0.0521829	0.208309	0.176567	0.581905	0.379236	0.09606	3.94791	0.00103803	0.0123441
Herc4	Q5PQN1	-1.44827	-1.12602	-1.28715	0.0763696	-16.8542	4.80625e-12	1.13798e-11	-0.256063	0.154729	-0.0506667	0.0973525	-0.520446	0.609465	0.797804	-0.282788	0.139138	-0.071825	0.0999913	-0.718312	0.482321	0.651196
Hexa	Q641X3	-0.00119125	0.289007	0.143908	0.0687733	2.09249	0.0517051	0.0558114	-0.290243	0.0796887	-0.105277	0.0876691	-1.20084	0.246277	0.495283	0.111099	0.491057	0.301078	0.0900454	3.34363	0.00384967	0.0288314
Hexb	Q6AXR4	0.877535	1.34303	1.11028	0.110316	10.0645	1.40883e-08	2.26795e-08	-0.367768	0.225622	-0.0710733	0.140626	-0.505406	0.619763	0.80304	0.0964999	0.705974	0.401237	0.144438	2.77792	0.0128901	0.0636585
Hexim1	Q5M9G1	-1.28657	-1.07584	-1.1812	0.04994	-23.6525	1.89913e-14	6.86867e-14	-0.254429	0.014198	-0.120116	0.0636613	-1.88679	0.0763873	0.258431	0.0172057	0.293114	0.15516	0.0653869	2.37295	0.0297054	0.107735
Hgs	Q9JJ50	-0.425531	-0.175116	-0.300324	0.0593451	-5.06063	9.65418e-05	0.000120181	-0.157503	0.161713	0.00210501	0.0756504	0.0278255	0.978125	0.987445	-0.199285	0.128584	-0.0353502	0.077701	-0.454952	0.6549	0.784063
Hibadh	P29266	1.08914	1.30533	1.19723	0.051235	23.3675	2.32017e-14	8.23184e-14	-0.260347	0.0152452	-0.122551	0.065312	-1.87639	0.0778768	0.260446	-0.0677017	0.215361	0.0738295	0.0670823	1.10058	0.286419	0.469525
[truncated: 2,788 more rows]

## Sheet: Selected list for STRING
Pipeline details
Proteins meeting two criteria below were uploaded to STRING database for pathway enrichment analysis:
[truncated: 257 more rows]
